# Supplementary material for: Genomic dissection of endemic carbapenem resistance reveals metallo-beta-lactamase dissemination through clonal, plasmid and integron transfer
Source: Nat Commun. 2023 Aug 8;14:4764. doi: 10.1038/s41467-023-39915-2 (PMC10409761; doi:10.1038/s41467-023-39915-2)
Supplement: Supplementary file 4 — Supplementary Dataset 1 [file 41467_2023_39915_MOESM4_ESM.xlsx]

## Sheet: supp_final_10-3-23 (1)
Supplementary Dataset 1
Patient ID	Isolate	Assembly type	Species	Multi-locus sequence type	Collection date	Specimen type	Circular plasmid assembly	Other carbapenemases present	mcr-9.1 present	IMP-4 genetic setting	Flanking region cluster	Integron SNV profile	Illumina SRA accession no.	Oxford Nanopore accession no.	GenBank accession no.
1	CPO106	hybrid	Klebsiella pneumoniae	435	2008-10-12	Blood	Yes		No	IncC	C	TGGTCGACGCCT	SRR23384859	SRR23384646	GCA_030186425.1
2	CPO118	hybrid	Klebsiella oxytoca	278	2016-11-22	Rectal swab	Yes		Yes	IncHI2A type 1	F	GGGTCGACACCT	SRX9913161	SRX9913132	GCA_016774035.1
3	CPO058	hybrid	Enterobacter hormaechei	190	2018-10-30	Rectal swab	Yes		Yes	IncHI2A type 1	7	GGGTCGACGTCT	SRX9913149	SRX9913120	GCA_016774245.1
4	CPO020	hybrid	Enterobacter hormaechei	134	2019-01-25	Rectal swab	Yes		Yes	IncHI2A type 2	F	GGGTCGACGTCT	SRR23384821	SRR23384702	GCA_030187455.1
5	CPO100	hybrid	Pseudomonas aeruginosa	111	2008-03-24	Respiratory	Yes		No	Chromosome			SRR23384781	SRR23384651	GCA_030186885.1
6	CPO532	illumina	Pseudomonas aeruginosa	111	2005-09-25	Respiratory			No	Chromosome			SRR23384679		GCA_030183065.1
7	CPO495	hybrid	Klebsiella pneumoniae	4379	2004-11-05	Other	Yes		Yes	IncC	D	TGGTCGACGCCT	SRR23384798	SRR23384515	GCA_030183425.1
8	CPO104	hybrid	Serratia marcescens	Lineage 1	2008-08-25	Respiratory	Yes		No	IncC	A	TGGTCGACGCCT	SRR23384881	SRR23384648	GCA_030186815.1
8	CPO573	illumina	Serratia marcescens	Lineage 1	2008-09-14	Respiratory			No	IncC			SRR23384674		GCA_030182705.1
9	CPO459	hybrid	Pseudomonas aeruginosa	111	2004-01-26	Blood	Yes		No	Chromosome			SRR23384813	SRR23384530	GCA_030183855.1
10	CPO460	illumina	Serratia marcescens	Lineage 1	2004-01-28	Other			No	IncC			SRR23384699		GCA_030183815.1
11	CPO463	hybrid	Klebsiella pneumoniae	34	2004-02-15	Respiratory	Yes		No	IncC	A	TGGTCGACGCCT	SRR23384812	SRR23384529	GCA_030183795.1
12	CPO158	hybrid	Enterobacter hormaechei	114	2014-05-24	Skin and soft tissue	Yes		No	IncFIA/IncFIB/IncP	C	TGGTCGACGCCT	SRR23384671	SRR23384709	GCA_030186035.1
13	CPO139	hybrid	Serratia marcescens	Lineage 1	2013-07-05	Skin and soft tissue	Yes		No	IncC	A	TGGTCGACGCCT	SRR23384667	SRR23384634	GCA_030186285.1
14	CPO493	hybrid	Enterobacter hormaechei	114	2004-11-02	Other	Yes		Yes	IncC	B	TGGTCGACGCCT	SRR23384800	SRR23384517	GCA_030183495.1
14	CPO494	illumina	Enterobacter hormaechei	114	2004-11-02	Other			Yes	IncC			SRR23384694		GCA_030183575.1
15	CPO465	hybrid	Klebsiella pneumoniae	5147-1LV	2004-03-18	Respiratory	Yes		No	IncC	B	TGGTCGACGCCT	SRR23384811	SRR23384528	GCA_030183755.1
16	CPO469	illumina	Pseudomonas aeruginosa	111	2004-04-30	Skin and soft tissue			No	Chromosome			SRR23384697		GCA_030183745.1
17	CPO471	hybrid	Klebsiella quasipneumoniae	2421-1LV	2004-05-22	Urine	Yes		No	IncC	B	TGGTCGACGCCT	SRR23384809	SRR23384526	GCA_030183695.1
17	CPO475	hybrid	Serratia marcescens	Lineage 1	2004-06-27	Blood	Yes		No	IncC	B	TGGTCGACGCCT	SRR23384807	SRR23384524	GCA_030183675.1
17	CPO478	hybrid	Escherichia coli	131	2004-07-15	Urine	Yes		No	IncC	B	TGGTCGACGCCT	SRR23384805	SRR23384522	GCA_030183635.1
17	CPO482	hybrid	Citrobacter koseri		2004-07-31	Respiratory	Yes		No	IncC	B	TGGTCGACGCCT	SRR23384804	SRR23384521	GCA_030183605.1
18	CPO486	illumina	Pseudomonas aeruginosa	111	2004-10-04	Skin and soft tissue			No	Chromosome			SRR23384695		GCA_030183595.1
19	CPO522	illumina	Pseudomonas aeruginosa	111	2005-05-05	Blood			No	Chromosome			SRR23384684		GCA_030183175.1
20	CPO487	hybrid	Klebsiella pneumoniae	1552	2004-10-05	Respiratory	Yes		No	IncC	A	TGGTCGACGCCT	SRR23384803	SRR23384520	GCA_030183545.1
20	CPO492	hybrid	Enterobacter bugandensis		2004-10-27	Other	Yes		No	IncC	A	TGGTCGACGCCT	SRR23384801	SRR23384518	GCA_030183515.1
21	CPO513	hybrid	Escherichia coli	1231	2005-03-05	Other	Yes		No	IncC	A	TGGTCGACGCCT	SRR23384794	SRR23384511	GCA_030183275.1
22	CPO491	hybrid	Escherichia coli	155	2004-10-24	Respiratory	Yes		No	IncC	A	TGGTCGACGCCT	SRR23384802	SRR23384519	GCA_030183535.1
23	CPO500	illumina	Pseudomonas aeruginosa	111	2004-12-07	Skin and soft tissue			No	Chromosome			SRR23384691		GCA_030183445.1
24	CPO520	hybrid	Escherichia coli	69	2005-04-01	Other	Yes		No	IncC	A	TGGTCGACGCCT	SRR23384729	SRR23384509	GCA_030183245.1
25	CPO521	hybrid	Enterobacter hormaechei	121-1LV	2005-05-01	Other	Yes		No	IncC	D	TGGTCGACGCCT	SRR23384728	SRR23384508	GCA_030183135.1
26	CPO534	hybrid	Klebsiella oxytoca	18	2005-10-17	Skin and soft tissue	Yes		Yes	IncC	B	TGGTCGACGCCT	SRR23384726	SRR23384884	GCA_030183005.1
27	CPO529	illumina	Serratia marcescens	Lineage 1	2005-07-16	Respiratory			No	IncC			SRR23384680		GCA_030183035.1
28	CPO538	illumina	Serratia marcescens	Lineage 1	2006-02-07	Respiratory			No	IncC			SRR23384678		GCA_030182995.1
29	CPO537	hybrid	Klebsiella pneumoniae	1451	2005-12-14	Respiratory	Yes		No	IncC	A	TGGTCGACGCCT	SRR23384724	SRR23384791	GCA_030183075.1
30	CPO540	hybrid	Enterobacter hormaechei	190	2006-03-06	Other	Yes		No	IncC	B	TGGTCGACGCCT	SRR23384723	SRR23384790	GCA_030182975.1
31	CPO546	hybrid	Klebsiella pneumoniae	240	2006-06-26	Other	Yes		No	IncC	D	GGGTCGACGCCT	SRR23384719	SRR23384786	GCA_030182885.1
31	CPO547	hybrid	Escherichia coli	95	2006-06-26	Blood	Yes		No	IncC	D	TGGTCGACGCCT	SRR23384718	SRR23384785	GCA_030182905.1
32	CPO543	hybrid	Enterobacter hormaechei	175	2006-05-25	Other	Yes		No	IncC	A	TGGTCGACGCCT	SRR23384721	SRR23384788	GCA_030182875.1
33	CPO542	hybrid	Enterobacter hormaechei	114	2006-05-01	Respiratory	Yes		No	IncC	B	TGGTTGACGCCT	SRR23384722	SRR23384789	GCA_030182925.1
34	CPO545	hybrid	Pseudomonas aeruginosa	111	2006-06-14	Other	Yes		No	Chromosome			SRR23384720	SRR23384787	GCA_030182955.1
35	CPO552	hybrid	Enterobacter hormaechei	114	2006-12-29	Skin and soft tissue	Yes		No	IncC	A	TGGTCGACGCCT	SRR23384717	SRR23384784	GCA_030182795.1
36	CPO163	hybrid	Serratia marcescens	Lineage 1	2012-01-31	Other	No		No	IncC	A	TGGTCGACGCCT	SRR23384558	SRR23384621	GCA_030186095.1
37	CPO554	hybrid	Klebsiella pneumoniae	617	2007-02-09	Other	Yes		No	IncC	A	TGGTCGACGCCT	SRR23384716	SRR23384783	GCA_030182785.1
37	CPO555	illumina	Serratia marcescens	Lineage 1	2007-02-13	Respiratory			No	IncC			SRR23384677		GCA_030182775.1
38	CPO180	hybrid	Pseudomonas aeruginosa	111	2010-06-16	Urine	Yes		No	Chromosome			SRR23384548	SRR23384610	GCA_030185815.1
39	CPO563	illumina	Serratia marcescens	Lineage 1	2007-07-02	Blood			No	IncC			SRR23384676		GCA_030182815.1
40	CPO111	hybrid	Pseudomonas aeruginosa	111	2009-06-07	Skin and soft tissue	No		No	Chromosome			SRR23384746	SRR23384644	GCA_030186385.1
41	CPO093	hybrid	Enterobacter hormaechei	175	2018-01-13	Urine	Yes		No	IncL/M	G	GGGTCGACGCCT	SRR23384516	SRR23384653	GCA_030186475.1
42	CPO109	hybrid	Klebsiella pneumoniae	20	2008-12-19	Skin and soft tissue	Yes		Yes	Chromosome	10	TGGTCGACGCCT	SRR23384882	SRR23384710	GCA_030169065.1
43	CPO229	illumina	Enterobacter hormaechei	93	2019-05-10	Rectal swab			Yes	IncHI2A type 2			SRR23384866		GCA_030185435.1
43	CPO242	illumina	Enterobacter hormaechei	93	2019-06-07	Respiratory			Yes	IncHI2A type 2			SRR23384863		GCA_030185275.1
44	CPO103	illumina	Pseudomonas aeruginosa	111	2008-06-29	Urine			No	Chromosome			SRR23384762		GCA_030186875.1
45	CPO140	hybrid	Klebsiella pneumoniae	340	2013-08-27	Other	Yes		No	IncC	D	TGGTCGACGCCT	SRR23384570	SRR23384633	GCA_030186235.1
46	CPO067	hybrid	Enterobacter hormaechei	114	2018-10-29	Urine	Yes		Yes	IncL/M	G	GGGTCGACGCCT	SRR23384638	SRR23384662	GCA_030187085.1
47	CPO105	hybrid	Serratia marcescens	Lineage 1	2008-09-24	Blood	Yes		No	IncC	B	TGGTCGACGCCT	SRR23384870	SRR23384647	GCA_030186495.1
48	CPO107	hybrid	Serratia marcescens	Lineage 1	2008-12-02	Skin and soft tissue	Yes		No	IncC	A	TGGTCGACGCCT	SRR23384757	SRR23384645	GCA_030186435.1
49	CPO185	hybrid	Serratia marcescens	Lineage 1	2009-06-22	Skin and soft tissue	Yes		No	IncC	B	TGGTCGACGCCT	SRR23384545	SRR23384607	GCA_030185675.1
50	CPO186	illumina	Pseudomonas aeruginosa	111	2009-09-19	Skin and soft tissue			No	Chromosome			SRR23384877		GCA_030185655.1
51	CPO082	hybrid	Klebsiella oxytoca	178	2018-05-08	Urine	Yes		Yes	IncHI2A type 2	F	GGGTCGACGTCT	SRX9913154	SRX9913125	GCA_016773175.1
52	CPO251	illumina	Enterobacter hormaechei	93	2019-06-22	Rectal swab			No	IncHI2A type 2			SRR23384858		GCA_030185155.1
53	CPO267	illumina	Enterobacter hormaechei	93	2019-11-22	Urine			Yes	IncHI2A type 2			SRR23384855		GCA_030184965.1
53	CPO286	illumina	Enterobacter hormaechei	93	2019-11-22	Blood			Yes	IncHI2A type 2			SRR23384760		GCA_030184835.1
54	CPO187	illumina	Pseudomonas aeruginosa	111	2009-11-16	Respiratory			No	Chromosome			SRR23384876		GCA_030185635.1
62	CPO570	illumina	Pseudomonas aeruginosa	111	2007-11-23	Other			No	Chromosome			SRR23384675		GCA_030182805.1
63	CPO098	hybrid	Enterobacter hormaechei	93	2017-11-21	Rectal swab	Yes		Yes	Chromosome	F	GGGTCGACGTCT	SRR23384792	SRR23384652	GCA_030186935.1
64	CPO181	illumina	Pseudomonas aeruginosa	111	2010-10-02	Urine			No	Chromosome			SRR23384879		GCA_030185775.1
65	CPO156	hybrid	Serratia marcescens	Lineage 1	2014-03-13	Urine	Yes		No	IncC	A	TGGTCGACGCCT	SRR23384561	SRR23384624	GCA_030186055.1
66	CPO009	hybrid	Enterobacter hormaechei	114	2019-02-02	Rectal swab	Yes		Yes	IncFIA/IncFIB/IncP	B	TGGTCGACGCCT	SRX9913146	SRX9913172	GCA_016772915.1
67	CPO253	hybrid	Serratia marcescens	Lineage 2	2019-07-08	Respiratory	Yes		No	IncC	A	TGGTCGACGCCT	SRR23384847	SRR23384598	GCA_030185195.1
68	CPO053	hybrid	Enterobacter hormaechei	114	2018-12-11	Rectal swab	Yes	blaNDM-7	Yes	IncFIA/IncFIB/IncP	B	TGGTCGACGCCT	SRR23384660	SRR23384664	GCA_030187275.1
69	CPO088	hybrid	Klebsiella oxytoca	178	2018-03-01	Rectal swab	Yes		Yes	IncHI2A type 2	F	GGGTCGACGTCT	SRX9913155	SRX9913126	GCA_016774315.1
70	CPO403	hybrid	Serratia marcescens	Lineage 1	2017-09-08	Urine	Yes		No	IncC	17	TGGTCGACGCCT	SRR23384819	SRR23384536	GCA_030183985.1
71	CPO075	hybrid	Klebsiella variicola	347	2018-06-14	Skin and soft tissue	Yes		No	IncL/M	G	GGGTCGACGCCT	SRR23384604	SRR23384658	GCA_030186995.1
71	CPO074	hybrid	Escherichia coli	176	2018-06-20	Skin and soft tissue	Yes		No	IncL/M	G	GGGTCGACGCCT	SRR23384615	SRR23384659	GCA_030187035.1
72	CPO496	hybrid	Klebsiella pneumoniae	4379	2004-11-06	Blood	Yes		No	IncC	D	TGGTCGACGCCT	SRR23384797	SRR23384514	GCA_030183455.1
73	CPO141	hybrid	Serratia marcescens	Lineage 1	2013-08-22	Blood	Yes		No	IncC	A	TGGTCGACGCCT	SRR23384569	SRR23384632	GCA_030186255.1
74	CPO072	illumina	Serratia marcescens	Lineage 1	2018-07-20	Rectal swab			No	IncC			SRR23384765		GCA_030187135.1
75	CPO504	hybrid	Klebsiella pneumoniae	1552-1LV	2004-12-16	Blood	Yes		No	IncC	A	TGGTCGACGCCT	SRR23384796	SRR23384513	GCA_030183345.1
76	CPO323	illumina	Serratia marcescens	Lineage 1	2020-02-26	Rectal swab			No	IncC			SRR23384751		GCA_030184735.1
76	CPO324	illumina	Serratia marcescens	Lineage 1	2020-02-27	Skin and soft tissue			No	IncC			SRR23384750		GCA_030184595.1
77	CPO010	hybrid	Acinetobacter ursingii	749	2019-02-02	Rectal swab	Yes	blaOXA-58	No	Untypeable			SRR23384842	SRR23384705	GCA_030187555.1
78	CPO190	illumina	Enterobacter hormaechei	93	2019-02-27	Urine			Yes	IncHI2A type 2			SRR23384874		GCA_030185685.1
78	CPO214	illumina	Enterobacter hormaechei	93	2019-03-20	Blood			Yes	IncHI2A type 2			SRR23384869		GCA_030185535.1
79	CPO055	hybrid	Enterobacter hormaechei	93	2018-12-05	Respiratory	Yes		Yes	Chromosome	F	GGGTCGACGTCT	SRX9913148	SRX9913119	GCA_016774235.1
79	CPO011	hybrid	Enterobacter hormaechei	93	2019-02-01	Respiratory	Yes		Yes	IncHI2A type 2	F	GGGTCGACGTCT	SRR23384831	SRR23384704	GCA_030187575.1
79	CPO189	illumina	Enterobacter hormaechei	93	2019-02-25	Blood			Yes	IncHI2A type 2			SRR23384875		GCA_030185735.1
80	CPO174	hybrid	Pseudomonas aeruginosa	111	2011-05-22	Respiratory	Yes		No	Chromosome			SRR23384552	SRR23384614	GCA_030185915.1
81	CPO142	hybrid	Serratia marcescens	Lineage 1	2013-06-26	Other	Yes		No	IncC	A	TGGTCGACGCCT	SRR23384568	SRR23384631	GCA_030186275.1
82	CPO145	hybrid	Enterobacter hormaechei	114	2013-01-11	Respiratory	Yes		Yes	IncFIA/IncFIB/IncP	C	TGGTCGACGCCT	SRX9913165	SRX9913136	GCA_016773055.1
83	CPO182	hybrid	Serratia marcescens	Lineage 1	2010-11-15	Skin and soft tissue	Yes		No	IncC	A	TGGTCGACGCCT	SRR23384547	SRR23384609	GCA_030185795.1
84	CPO183	hybrid	Serratia marcescens	Lineage 1	2010-12-25	Respiratory	Yes		No	IncC	A	TGGTCGACGCCT	SRR23384546	SRR23384608	GCA_030185755.1
85	CPO173	hybrid	Serratia marcescens	Lineage 1	2011-01-06	Respiratory	Yes		No	IncC	A	TGGTCGACGCCT	SRR23384554	SRR23384617	GCA_030185925.1
86	CPO064	hybrid	Acinetobacter nosocomialis	948	2018-11-06	Skin and soft tissue	Yes	blaOXA-58	No	Untypeable			SRR23384649	SRR23384663	GCA_030187175.1
87	CPO069	illumina	Serratia marcescens	Lineage 1	2018-10-07	Rectal swab			No	IncC			SRR23384766		GCA_030187115.1
88	CPO176	hybrid	Serratia marcescens	Lineage 1	2011-12-11	Skin and soft tissue	Yes		No	IncC	A	TGGTCGACGCCT	SRR23384551	SRR23384613	GCA_030185865.1
89	CPO092	hybrid	Enterobacter hormaechei	93	2018-01-23	Skin and soft tissue	Yes		Yes	IncHI2A type 2	F	GGGTCGACGTCT	SRX9913157	SRX9913129	GCA_016773015.1
90	CPO143	illumina	Serratia marcescens	Lineage 1	2013-04-23	Skin and soft tissue			No	IncC			SRR23384883		GCA_030186205.1
91	CPO160	hybrid	Enterobacter hormaechei	114	2013-02-26	Skin and soft tissue	Yes		No	IncFIA/IncFIB/IncP	13		SRR23384559	SRR23384622	GCA_030186015.1
92	CPO120	hybrid	Klebsiella oxytoca	278	2016-11-21	Blood	Yes		Yes	IncHI2A type 1	F	GGGTCGACGCCT	SRR23384682	SRR23384641	GCA_030186415.1
93	CPO132	hybrid	Serratia marcescens	Lineage 1	2015-08-26	Skin and soft tissue	Yes		No	IncC	A	TGGTCGACGCCT	SRR23384672	SRR23384639	GCA_030186345.1
94	CPO117	hybrid	Acinetobacter pittii	1037	2016-12-03	Respiratory	Yes	blaOXA-500|blaOXA-58	No	Untypeable			SRR23384693	SRR23384642	GCA_030186825.1
95	CPO157	hybrid	Enterobacter hormaechei	114	2014-05-24	Skin and soft tissue	Yes		No	IncFIA/IncFIB/IncP	C	TGGTCGACGCCT	SRR23384560	SRR23384623	GCA_030186105.1
96	CPO151	hybrid	Serratia marcescens	Lineage 1	2014-06-03	Other	Yes		No	IncC	A	TGGTCGACGCCT	SRR23384563	SRR23384626	GCA_030186135.1
97	CPO153	hybrid	Enterobacter hormaechei	114	2014-06-28	Blood	Yes		No	IncFIA/IncFIB/IncP	C	TGGTCGACGCCT	SRR23384562	SRR23384625	GCA_030186075.1
98	CPO119	hybrid	Klebsiella oxytoca	278	2016-11-22	Rectal swab	Yes		Yes	IncHI2A type 1	F	GGGTCGACACCT	SRX9913162	SRX9913133	GCA_016773035.1
99	CPO129	hybrid	Enterobacter hormaechei	114	2016-07-09	Urine	Yes		Yes	IncFIA/IncFIB/IncP	B	TGGTCGACGCCT	SRX9913164	SRX9913135	GCA_016774135.1
100	CPO136	hybrid	Klebsiella pneumoniae	340	2015-03-02	Urine	Yes		No	IncC	14		SRR23384669	SRR23384636	GCA_030186855.1
100	CPO137	hybrid	Pseudomonas aeruginosa	111	2015-03-02	Urine	Yes		No	Chromosome			SRR23384668	SRR23384635	GCA_030186295.1
101	CPO150	hybrid	Klebsiella pneumoniae	340	2014-11-26	Other	Yes		No	IncC	A	GCATCGACGCCT	SRR23384565	SRR23384628	GCA_030186155.1
102	CPO248	illumina	Enterobacter hormaechei	93	2019-06-13	Respiratory			Yes	IncHI2A type 2			SRR23384861		GCA_030185255.1
103	CPO402	hybrid	Serratia marcescens	Lineage 1	2017-08-22	Respiratory	Yes		No	IncC	A	TGGTCGACGCCT	SRR23384820	SRR23384537	GCA_030184015.1
104	CPO147	hybrid	Pseudomonas aeruginosa	111	2014-12-29	Urine	Yes		No	Chromosome			SRR23384567	SRR23384630	GCA_030186195.1
105	CPO287	illumina	Enterobacter hormaechei	114	2019-11-27	Rectal swab			Yes	IncFIA/IncFIB/IncP			SRR23384759		GCA_030184945.1
106	CPO128	illumina	Klebsiella pneumoniae	27	2016-08-19	Skin and soft tissue			No	IncC			SRR23384761		GCA_030186795.1
107	CPO243	hybrid	Klebsiella michiganensis	84	2019-06-11	Respiratory	Yes		Yes	IncHI2A type 1	23	GGGTCGACGCCT	SRR23384849	SRR23384600	GCA_030185295.1
107	CPO249	hybrid	Klebsiella michiganensis	84	2019-06-12	Rectal swab	Yes		Yes	IncHI2A type 1	7	GGGTCGACGCCT	SRR23384848	SRR23384599	GCA_030185235.1
108	CPO123	hybrid	Enterobacter hormaechei	114	2016-10-17	Urine	Yes		Yes	IncL/M	G	GGGTCGACGCCT	SRR23384673	SRR23384640	GCA_030186375.1
109	CPO116	hybrid	Klebsiella michiganensis	50	2016-12-21	Urine	Yes		Yes	IncHI2A type 1	F	GGGTCGACGTCT	SRX9913160	SRX9913131	GCA_016772995.1
110	CPO071	hybrid	Klebsiella variicola	3081	2018-08-06	Rectal swab	Yes		No	IncL/M	24	GGGTCGACGCCT	SRR23384627	SRR23384661	GCA_030187125.1
111	CPO094	hybrid	Enterobacter hormaechei	190	2018-11-08	Skin and soft tissue	Yes		Yes	IncHI2A type 1	F	GGGTCGACGTCT	SRX9913159	SRX9913130	GCA_016774155.1
112	CPO400	illumina	Enterobacter hormaechei	114	2017-03-17	Urine			Yes	IncFIA/IncFIB/IncP			SRR23384732		GCA_030184055.1
113	CPO399	hybrid	Enterobacter hormaechei	93	2017-02-28	Other	Yes		Yes	IncHI2A type 2	F	GGGTCGACGTCT	SRX9913171	SRX9913142	GCA_016774175.1
114	CPO397	hybrid	Serratia marcescens	Lineage 1	2017-02-22	Other	Yes		No	IncC	A	TGGTCGACGCCT	SRR23384539	SRR23384573	GCA_030184075.1
115	CPO401	hybrid	Serratia marcescens	Lineage 1	2017-05-28	Urine	Yes		No	IncC	A	TGGTCGACGCCT	SRR23384538	SRR23384572	GCA_030184035.1
116	CPO386	hybrid	Enterobacter hormaechei	190	2020-06-29	Rectal swab	Yes		Yes	IncHI2A type 1	9	GGGTCGACGTCT	SRR23384553	SRR23384707	GCA_030184115.1
116	CPO389	illumina	Enterobacter hormaechei	190	2020-07-05	Blood			Yes	IncHI2A type 1			SRR23384733		GCA_030184135.1
117	CPO056	hybrid	Enterobacter hormaechei	93	2018-12-05	Rectal swab	Yes		Yes	IncHI2A type 2	F	GGGTCGACGTCT	SRR23384822	SRR23384712	GCA_030187205.1
117	CPO008	illumina	Enterobacter hormaechei	93	2019-02-05	Rectal swab			Yes	IncHI2A type 2			SRR23384777		GCA_030187595.1
118	CPO216	illumina	Enterobacter hormaechei	190	2019-03-21	Rectal swab			Yes	IncHI2A type 1			SRR23384868		GCA_030185505.1
118	CPO280	illumina	Enterobacter hormaechei	190	2019-11-14	Respiratory			Yes	IncHI2A type 1			SRR23384853		GCA_030184895.1
119	CPO052	hybrid	Enterobacter hormaechei	93	2018-12-13	Skin and soft tissue	Yes		Yes	IncHI2A type 2	F	GGGTCGACGTCT	SRX9913145	SRX9913182	GCA_016773135.1
119	CPO191	illumina	Enterobacter hormaechei	93	2019-02-26	Urine			Yes	IncHI2A type 2			SRR23384873		GCA_030185595.1
120	CPO023	hybrid	Escherichia coli	2144	2019-01-23	Rectal swab	Yes		No	IncL/M	18	GGGTCGACGCCT	SRR23384799	SRR23384700	GCA_030187525.1
121	CPO203	illumina	Enterobacter hormaechei	190	2019-03-12	Urine			Yes	IncHI2A type 1			SRR23384872		GCA_030185555.1
121	CPO210	illumina	Enterobacter hormaechei	190	2019-03-16	Skin and soft tissue			Yes	IncHI2A type 1			SRR23384871		GCA_030185575.1
122	CPO076	hybrid	Citrobacter freundii	16	2018-06-05	Rectal swab	Yes		Yes	Chromosome	F	GGGTCGACGCCT	SRR23384616	SRR23384711	GCA_030187025.1
123	CPO078	hybrid	Klebsiella michiganensis	231	2018-06-04	Urine	Yes		No	IncL/M	G	GGGTCGACGCCT	SRR23384593	SRR23384657	GCA_030186985.1
124	CPO079	hybrid	Klebsiella pneumoniae	27	2018-05-27	Rectal swab	Yes		No	IncL/M	G	GGGTCGACGCCT	SRR23384582	SRR23384656	GCA_030186975.1
125	CPO044	hybrid	Enterobacter hormaechei	190	2018-12-22	Rectal swab	Yes		Yes	IncHI2A type 1	F	GGGTCGACGTCT	SRX9913138	SRX9913178	GCA_016774285.1
126	CPO004	illumina	Escherichia coli	2520	2019-02-08	Rectal swab			Yes	IncHI2A type 2			SRR23384778		GCA_030187725.1
127	CPO073	illumina	Enterobacter hormaechei	93	2018-06-28	Rectal swab			Yes	IncHI2A type 2			SRR23384764		GCA_030187075.1
128	CPO013	hybrid	Enterobacter hormaechei	190	2019-02-01	Rectal swab	Yes		Yes	IncHI2A type 1	F	GGGTCGACGTCT	SRR23384823	SRR23384713	GCA_030187515.1
128	CPO221	hybrid	Klebsiella pneumoniae	1905	2019-04-12	Blood	Yes		Yes	IncHI2A type 1	8	GGGTCGACGTCT	SRR23384543	SRR23384605	GCA_030185455.1
128	CPO224	hybrid	Klebsiella pneumoniae	1905	2019-04-12	Blood	Yes		Yes	IncHI2A type 1	8	GGGTCGACGTCT	SRR23384541	SRR23384603	GCA_030185465.1
128	CPO263	hybrid	Escherichia coli	176	2019-10-22	Respiratory	Yes		Yes	IncHI2A type 1	F	GGGTCGACGTCT	SRR23384839	SRR23384590	GCA_030185015.1
129	CPO051	hybrid	Enterobacter hormaechei	93	2018-12-17	Intra-abdominal	Yes		Yes	IncHI2A type 2	F	GGGTCGACGTCT	SRX9913144	SRX9913181	GCA_016774195.1
130	CPO045	hybrid	Klebsiella grimontii	300	2018-12-20	Rectal swab	Yes		No	IncL/M	G	GGGTCGACGCCT	SRR23384714	SRR23384666	GCA_030187295.1
130	CPO046	hybrid	Escherichia coli	1312	2018-12-20	Rectal swab	Yes		No	IncL/M	G	GGGTCGACGCCT	SRR23384703	SRR23384665	GCA_030187255.1
131	CPO016	illumina	Enterobacter hormaechei	93	2019-01-30	Rectal swab			Yes	IncHI2A type 2			SRR23384775		GCA_030187475.1
131	CPO002	illumina	Enterobacter hormaechei	93	2019-02-14	Skin and soft tissue			Yes	IncHI2A type 2			SRR23384780		GCA_030187635.1
132	CPO259	illumina	Enterobacter hormaechei	190	2019-07-24	Respiratory			Yes	IncHI2A type 1			SRR23384857		GCA_030185075.1
132	CPO298	illumina	Enterobacter hormaechei	190	2019-12-19	Respiratory			Yes	IncHI2A type 1			SRR23384755		GCA_030184785.1
132	CPO338	illumina	Enterobacter hormaechei	190	2020-04-24	Blood			Yes	IncHI2A type 1			SRR23384749		GCA_030184495.1
132	CPO353	illumina	Enterobacter hormaechei	190	2020-05-31	Other			Yes	IncHI2A type 1			SRR23384745		GCA_030184475.1
133	CPO054	illumina	Enterobacter hormaechei	114	2018-12-08	Rectal swab			Yes	IncFIA/IncFIB/IncP			SRR23384767		GCA_030187235.1
134	CPO068	hybrid	Enterobacter hormaechei	190	2018-10-27	Skin and soft tissue	Yes		Yes	IncHI2A type 1	F	GGGTCGACGTCT	SRX9913153	SRX9913124	GCA_016774265.1
135	CPO029	hybrid	Enterobacter hormaechei	190	2019-01-21	Respiratory	Yes		Yes	IncHI2A type 1	21	GGGTCGACGTCT	SRX9913169	SRX9913175	GCA_016774045.1
135	CPO024	illumina	Enterobacter hormaechei	190	2019-01-23	Rectal swab			Yes	IncHI2A type 1			SRR23384773		GCA_030187395.1
136	CPO066	hybrid	Enterobacter hormaechei	190	2018-11-07	Urine	Yes		Yes	IncHI2A type 1	F	GGGTCGATGTCT	SRX9913152	SRX9913123	GCA_016773095.1
137	CPO049	hybrid	Enterobacter hormaechei	93	2018-12-19	Skin and soft tissue	Yes		Yes	IncHI2A type 2	F	GGGTCGACGTCT	SRX9913143	SRX9913179	GCA_016773155.1
137	CPO050	illumina	Enterobacter hormaechei	93	2018-12-19	Rectal swab			Yes	IncHI2A type 2			SRR23384768		GCA_030187195.1
137	CPO014	illumina	Enterobacter hormaechei	93	2019-01-30	Respiratory			Yes	IncHI2A type 2			SRR23384776		GCA_030187485.1
138	CPO328	hybrid	Klebsiella variicola	1582	2020-03-07	Respiratory	Yes		No	IncC	E	TGGTCGGCGCCT	SRR23384832	SRR23384583	GCA_030184575.1
139	CPO033	illumina	Enterobacter hormaechei	190	2019-02-21	Skin and soft tissue			Yes	IncHI2A type 1			SRR23384772		GCA_030187355.1
140	CPO021	hybrid	Klebsiella variicola	3206	2019-01-24	Rectal swab	Yes		No	IncL/M	G	GGGTCGACGCCT	SRR23384810	SRR23384701	GCA_030187435.1
141	CPO042	hybrid	Enterobacter hormaechei	190	2018-12-24	Rectal swab	Yes		Yes	IncHI2A type 1	F	GGGTCGACGTCT	SRX9913127	SRX9913177	GCA_016773195.1
142	CPO254	hybrid	Escherichia coli	176	2019-07-18	Blood	Yes		Yes	IncHI2A type 1	F	GGGTCGACGTCT	SRR23384846	SRR23384597	GCA_030185175.1
143	CPO369	illumina	Enterobacter hormaechei	190	2020-06-18	Rectal swab			Yes	IncHI2A type 1			SRR23384739		GCA_030184275.1
144	CPO241	illumina	Enterobacter hormaechei	190	2019-06-06	Rectal swab			Yes	IncHI2A type 1			SRR23384864		GCA_030185395.1
144	CPO250	illumina	Enterobacter hormaechei	190	2019-06-17	Urine			Yes	IncHI2A type 1			SRR23384860		GCA_030185205.1
144	CPO256	hybrid	Enterobacter hormaechei	190	2019-07-21	Rectal swab	Yes		Yes	IncHI2A type 1	F	GGGTCGACGTCT	SRR23384844	SRR23384595	GCA_030185115.1
145	CPO234	hybrid	Enterobacter hormaechei	114	2019-05-28	Rectal swab	Yes		Yes	IncFIA/IncFIB/IncP	15		SRR23384564	SRR23384708	GCA_030185415.1
145	CPO235	hybrid	Escherichia coli	155	2019-05-28	Rectal swab	Yes		Yes	IncHI2A type 2	F	GGGATGACGTCT	SRR23384852	SRR23384602	GCA_030185365.1
146	CPO239	hybrid	Enterobacter cloacae	24	2019-06-04	Rectal swab	Yes		No	IncC	E	TGGTCGACGCCT	SRR23384850	SRR23384601	GCA_030185345.1
147	CPO312	illumina	Enterobacter hormaechei	93	2020-02-01	Respiratory			No	IncHI2A type 2			SRR23384752		GCA_030184635.1
148	CPO264	illumina	Enterobacter hormaechei	93	2019-10-23	Rectal swab			Yes	IncHI2A type 2			SRR23384856		GCA_030184995.1
148	CPO285	illumina	Enterobacter hormaechei	93	2019-11-19	Urine			Yes	IncHI2A type 2			SRR23384851		GCA_030184875.1
149	CPO255	hybrid	Enterobacter hormaechei	133	2019-07-17	Rectal swab	Yes		Yes	IncC	B	TGGTCGACGCCT	SRR23384845	SRR23384596	GCA_030185135.1
150	CPO260	hybrid	Citrobacter freundii	150	2019-08-21	Rectal swab	Yes		No	IncC	E	GGGTCGACGCCT	SRR23384843	SRR23384594	GCA_030185045.1
150	CPO261	hybrid	Klebsiella pneumoniae	661	2019-08-21	Rectal swab	Yes		No	IncC	E	TGGTCGACGCCT	SRR23384841	SRR23384592	GCA_030185065.1
150	CPO262	hybrid	Klebsiella michiganensis	29	2019-08-21	Rectal swab	Yes		No	IncC	E	GGGTCGACGCCT	SRR23384840	SRR23384591	GCA_030185035.1
150	CPO272	hybrid	Enterobacter chengduensis	1065	2019-09-16	Skin and soft tissue	Yes		Yes	IncC	E	TGGTCGACGCCT	SRR23384838	SRR23384589	GCA_030184935.1
151	CPO278	illumina	Enterobacter hormaechei	93	2019-11-13	Rectal swab			Yes	IncHI2A type 2			SRR23384854		GCA_030184915.1
151	CPO291	illumina	Enterobacter hormaechei	93	2019-11-28	Urine			Yes	IncHI2A type 2			SRR23384758		GCA_030184815.1
151	CPO292	illumina	Enterobacter hormaechei	93	2019-11-29	Respiratory			Yes	IncHI2A type 2			SRR23384756		GCA_030184775.1
152	CPO344	illumina	Enterobacter hormaechei	190	2020-05-03	Blood			Yes	IncHI2A type 1			SRR23384748		GCA_030184515.1
152	CPO335	hybrid	Enterobacter hormaechei	190	2020-05-06	Rectal swab	Yes		Yes	IncHI2A type 1	F	GGGTCGACGTCT	SRR23384830	SRR23384581	GCA_030184535.1
153	CPO303	illumina	Enterobacter hormaechei	93	2019-11-28	Rectal swab			Yes	IncHI2A type 2			SRR23384754		GCA_030184655.1
153	CPO301	hybrid	Klebsiella variicola	361-2LV	2019-12-20	Rectal swab	No		Yes	IncHI2A type 2	F	GGGATTACGTCT	SRR23384836	SRR23384587	GCA_030184755.1
153	CPO302	hybrid	Citrobacter amalonaticus		2019-12-20	Rectal swab	Yes		Yes	IncHI2A type 2	F	GGGTCTACGTCT	SRR23384835	SRR23384586	GCA_030184715.1
154	CPO320	hybrid	Enterobacter hormaechei	93	2020-02-23	Rectal swab	Yes		Yes	IncHI2A type 2	F	GGGTCGACGTCT	SRR23384834	SRR23384585	GCA_030184615.1
154	CPO321	hybrid	Klebsiella variicola	1582	2020-02-23	Rectal swab	Yes		No	IncL/M	G	GGGTCGACGCCT	SRR23384833	SRR23384584	GCA_030184665.1
154	CPO337	hybrid	Enterobacter hormaechei	93	2020-04-22	Urine	Yes		Yes	IncHI2A type 2	F	GGGTCGACGTCT	SRR23384829	SRR23384580	GCA_030184555.1
155	CPO355	hybrid	Escherichia coli	38	2020-05-28	Rectal swab	Yes		No	IncL/M	G	GGGTCGACGCCT	SRR23384828	SRR23384579	GCA_030184315.1
155	CPO356	hybrid	Klebsiella pneumoniae	873	2020-05-28	Rectal swab	Yes		No	IncL/M	G	GGGTCGACGCCT	SRR23384827	SRR23384578	GCA_030184435.1
156	CPO305	illumina	Serratia marcescens	Lineage 1	2020-01-07	Skin and soft tissue			No	IncC			SRR23384753		GCA_030184675.1
157	CPO360	illumina	Enterobacter hormaechei	190	2020-06-04	Rectal swab			Yes	IncHI2A type 1			SRR23384744		GCA_030184415.1
157	CPO362	illumina	Enterobacter hormaechei	190	2020-06-06	Blood			Yes	IncHI2A type 1			SRR23384743		GCA_030184395.1
158	CPO347	illumina	Serratia marcescens	Lineage 1	2020-05-16	Skin and soft tissue			No	IncC			SRR23384747		GCA_030184445.1
159	CPO365	illumina	Enterobacter hormaechei	190	2020-06-11	Rectal swab			Yes	IncHI2A type 1			SRR23384742		GCA_030184335.1
159	CPO367	illumina	Enterobacter hormaechei	190	2020-06-15	Urine			Yes	IncHI2A type 1			SRR23384741		GCA_030184375.1
160	CPO405	illumina	Serratia marcescens	Lineage 1	2020-07-31	Respiratory			No	IncC			SRR23384731		GCA_030183975.1
160	CPO422	hybrid	Serratia marcescens	Lineage 1	2020-08-08	Other	Yes		No	IncC	A	TGGTCGACGCCT	SRR23384816	SRR23384533	GCA_030183895.1
161	CPO019	hybrid	Enterobacter hormaechei	190	2019-01-26	Urine	Yes		Yes	IncHI2A type 1	F	GGGTCGACGTCT	SRX9913158	SRX9913174	GCA_016772875.1
162	CPO134	hybrid	Pseudomonas aeruginosa	111	2015-04-26	Urine	Yes		No	Chromosome			SRR23384670	SRR23384637	GCA_030186335.1
163	CPO086	hybrid	Pseudomonas aeruginosa	111	2018-04-10	Urine	Yes		No	Chromosome			SRR23384527	SRR23384654	GCA_030186915.1
164	CPO526	hybrid	Escherichia coli	12	2005-06-24	Urine	Yes		No	IncC	B	GGGTCGACGCCT	SRR23384727	SRR23384885	GCA_030183145.1
165	CPO505	illumina	Serratia marcescens	Lineage 1	2005-01-02	Other		blaOXA-58	No	IncC			SRR23384689		GCA_030183325.1
166	CPO040	hybrid	Enterobacter hormaechei	190	2018-12-29	Urine	Yes		Yes	IncHI2A type 1	F	GGGTCGACGTCT	SRX9913180	SRX9913176	GCA_016773995.1
167	CPO089	hybrid	Enterobacter hormaechei	93	2018-02-27	Rectal swab	Yes		Yes	IncHI2A type 2	F	GGGTCGACGTCT	SRX9913156	SRX9913128	GCA_016773065.1
168	CPO240	illumina	Serratia marcescens	Lineage 1	2019-06-06	Rectal swab			No	IncC			SRR23384865		GCA_030185335.1
169	CPO458	hybrid	Serratia marcescens	Lineage 1	2002-08-27	Urine	Yes		No	IncC	B	TGGTCGACGCCT	SRR23384814	SRR23384531	GCA_030183835.1
170	CPO081	hybrid	Enterobacter hormaechei	177	2018-06-04	Urine	Yes		Yes	IncHI2A type 1	16	GGGTCGACGTCT	SRR23384571	SRR23384655	GCA_030186955.1
171	CPO121	hybrid	Klebsiella oxytoca	278	2016-11-15	Urine	Yes		Yes	IncHI2A type 1	5	GGGTCGACACCT	SRX9913163	SRX9913134	GCA_016774075.1
172	CPO003	illumina	Enterobacter hormaechei	190	2019-02-09	Rectal swab			Yes	IncHI2A type 1			SRR23384779		GCA_030187655.1
172	CPO220	illumina	Enterobacter hormaechei	190	2019-04-04	Urine			Yes	IncHI2A type 1			SRR23384867		GCA_030185495.1
172	CPO244	illumina	Enterobacter hormaechei	190	2019-06-12	Blood			Yes	IncHI2A type 1			SRR23384862		GCA_030185315.1
173	CPO101	hybrid	Serratia marcescens	Lineage 1	2008-03-29	Respiratory	Yes		No	IncC	B	TGGTCGACGCCT	SRR23384770	SRR23384650	GCA_030186595.1
174	CPO017	hybrid	Enterobacter hormaechei	93	2019-01-30	Rectal swab	Yes		Yes	IncHI2A type 2	F	GGGTCGACGTCT	SRX9913147	SRX9913173	GCA_016772905.1
174	CPO006	hybrid	Enterobacter hormaechei	190	2019-02-06	Respiratory	Yes		Yes	IncHI2A type 1	F	GGGTCGACGTCT	SRR23384542	SRR23384706	GCA_030187615.1
175	CPO062	hybrid	Enterobacter hormaechei	190	2018-11-16	Rectal swab	Yes		Yes	IncHI2A type 1	7	GGGTCGACGTCT	SRX9913151	SRX9913122	GCA_016774215.1
176	CPO175	illumina	Pseudomonas aeruginosa	111	2011-08-28	Blood			No	Chromosome			SRR23384880		GCA_030185895.1
177	CPO112	hybrid	Klebsiella variicola	2551	2017-01-26	Urine	Yes		No	IncL/M	G	GGGTCGACGCCT	SRR23384735	SRR23384643	GCA_030248925.1
178	CPO506	hybrid	Pseudomonas aeruginosa	111	2005-01-16	Skin and soft tissue	Yes		No	Chromosome			SRR23384795	SRR23384512	GCA_030183355.1
179	CPO161	hybrid	Klebsiella pneumoniae	4379	2013-03-27	Urine	Yes		Yes	IncC	11		SRX9913166	SRX9913137	GCA_016774095.1
180	CPO368	illumina	Enterobacter hormaechei	190	2020-06-17	Rectal swab			Yes	IncHI2A type 1			SRR23384740		GCA_030184295.1
180	CPO370	illumina	Enterobacter hormaechei	190	2020-06-25	Blood			Yes	IncHI2A type 1			SRR23384738		GCA_030184255.1
181	CPO477	hybrid	Klebsiella pneumoniae	1109	2004-07-07	Urine	Yes		No	IncC	20	TGGTCGACGCCT	SRR23384806	SRR23384523	GCA_030183655.1
182	CPO566	hybrid	Pseudomonas aeruginosa	111	2007-10-11	Other	Yes		No	Chromosome			SRR23384715	SRR23384782	GCA_030182735.1
183	CPO022	illumina	Enterobacter hormaechei	114	2019-01-24	Rectal swab			Yes	IncFIA/IncFIB/IncP			SRR23384774		GCA_030187405.1
184	CPO361	hybrid	Enterobacter hormaechei	190	2020-06-04	Respiratory	Yes		Yes	IncHI2A type 1	F	GGGTCGACGTCT	SRR23384826	SRR23384577	GCA_030184345.1
184	CPO385	illumina	Enterobacter hormaechei	190	2020-06-23	Rectal swab			Yes	IncHI2A type 1			SRR23384734		GCA_030184155.1
185	CPO102	illumina	Pseudomonas aeruginosa	111	2008-05-30	Urine			No	Chromosome			SRR23384763		GCA_030186505.1
186	CPO167	hybrid	Serratia marcescens	Lineage 1	2012-04-28	Urine	Yes		No	IncC	A	TGGTCGACGCCT	SRR23384556	SRR23384619	GCA_030185975.1
187	CPO149	hybrid	Serratia marcescens	Lineage 1	2014-11-27	Intra-abdominal	Yes		No	IncC	B	TGGTCGACGCCT	SRR23384566	SRR23384629	GCA_030186165.1
188	CPO519	hybrid	Acinetobacter baumannii	779-1LV	2005-03-25	Other	Yes		No	Untypeable			SRR23384793	SRR23384510	GCA_030183195.1
189	CPO184	illumina	Pseudomonas aeruginosa	111	2009-06-23	Other			No	Chromosome			SRR23384878		GCA_030185715.1
190	CPO170	hybrid	Pseudomonas aeruginosa	111	2012-10-03	Wound	Yes		No	Chromosome			SRR23384555	SRR23384618	GCA_030185965.1
191	CPO060	hybrid	Enterobacter hormaechei	190	2018-12-05	Rectal swab	Yes		Yes	Chromosome	F	GGGTCGACGTCT	SRX9913150	SRX9913121	GCA_016773115.1
192	CPO371	hybrid	Citrobacter freundii	492	2020-06-18	Rectal swab	Yes	blaNDM-7	Yes	IncHI2A type 1	19	GGGTCGACACCT	SRR23384825	SRR23384576	GCA_030184215.1
193	CPO429	hybrid	Klebsiella aerogenes	35-1LV	2020-10-09	Urine	Yes	blaNDM-1	No	IncL/M	22	GGGTCGACGCCT	SRR23384815	SRR23384532	GCA_030183875.1
194	CPO474	hybrid	Enterobacter hormaechei	108	2004-06-18	Other	Yes		No	IncC	B	TGGTCGACGCCT	SRR23384808	SRR23384525	GCA_030183715.1
195	CPO470	illumina	Pseudomonas aeruginosa	111	2004-05-06	Urine			No	Chromosome			SRR23384696		GCA_030183735.1
196	CPO497	illumina	Pseudomonas aeruginosa	111	2004-11-27	Respiratory			No	Chromosome			SRR23384692		GCA_030183415.1
197	CPO503	illumina	Pseudomonas aeruginosa	111	2004-12-11	Blood			No	Chromosome			SRR23384690		GCA_030183335.1
198	CPO509	illumina	Pseudomonas aeruginosa	111	2005-02-01	Skin and soft tissue			No	Chromosome			SRR23384688		GCA_030183315.1
199	CPO510	illumina	Pseudomonas aeruginosa	111	2005-02-06	Urine			No	Chromosome			SRR23384687		GCA_030183295.1
200	CPO512	illumina	Pseudomonas aeruginosa	111	2005-02-19	Respiratory			No	Chromosome			SRR23384686		GCA_030183235.1
201	CPO514	illumina	Pseudomonas aeruginosa	111	2005-03-07	Blood			No	Chromosome			SRR23384685		GCA_030183215.1
202	CPO523	illumina	Pseudomonas aeruginosa	111	2005-05-07	Skin and soft tissue			Yes	Chromosome			SRR23384683		GCA_030183115.1
203	CPO528	illumina	Pseudomonas aeruginosa	111	2005-07-12	Skin and soft tissue			No	Chromosome			SRR23384681		GCA_030183055.1
N/A	CPO188	hybrid	Klebsiella pneumoniae	281	2009-11-20	Other	Yes		No	IncC	B	TGGTCGACGCCT	SRR23384544	SRR23384606	GCA_030185615.1
N/A	CPO178	hybrid	Klebsiella pneumoniae	4379	2010-02-02	Other	Yes		Yes	IncC	D	TGGTCGACGCCT	SRX9913170	SRX9913141	GCA_016772975.1
N/A	CPO179	hybrid	Enterobacter cloacae	24	2010-05-15	Other	Yes		No	IncFIB	A	TGGTCGACGCCT	SRR23384549	SRR23384611	GCA_030185855.1
N/A	CPO177	hybrid	Enterobacter hormaechei	114	2011-12-30	Other	Yes		No	IncFIB	A	TGGTCGACGCCT	SRR23384550	SRR23384612	GCA_030185835.1
N/A	CPO165	hybrid	Enterobacter hormaechei	114	2012-03-04	Other	Yes		No	IncFIA/IncFIB/IncP	C	TGGTCGACGCCT	SRR23384557	SRR23384620	GCA_030185955.1
N/A	CPO166	hybrid	Enterobacter hormaechei	114	2012-03-23	Other	Yes		Yes	IncFIA/IncFIB/IncP	B	TGGTCGACGCCT	SRX9913167	SRX9913139	GCA_016772955.1
N/A	CPO171	hybrid	Enterobacter hormaechei	114	2012-10-05	Other	Yes		Yes	IncFIA/IncFIB/IncP	B	TGGTCGACGCTC	SRX9913168	SRX9913140	GCA_016774115.1
N/A	CPO037	hybrid	Serratia marcescens	Lineage 2	2019-01-03	Sink swab	Yes		No	IncC	A	TGGTCGACGCCT	SRR23384725	SRR23384698	GCA_030187375.1
N/A	CPO038	illumina	Serratia marcescens	Lineage 2	2019-01-03	Sink swab			No	IncC			SRR23384771		GCA_030187335.1
N/A	CPO039	illumina	Serratia marcescens	Lineage 1	2019-01-03	Sink swab			No	IncC			SRR23384769		GCA_030187305.1
N/A	CPO284	hybrid	Serratia marcescens	Lineage 1	2019-11-14	Sink swab	Yes		No	IncC	B	TGGTCGACGCCT	SRR23384837	SRR23384588	GCA_030184855.1
N/A	CPO373	hybrid	Serratia marcescens	Lineage 2	2020-03-11	Sink swab	Yes		No	IncC	A	TGGTCGACGCCT	SRR23384824	SRR23384575	GCA_030184225.1
N/A	CPO377	illumina	Serratia marcescens	Lineage 1	2020-03-11	Sink swab			No	IncC			SRR23384737		GCA_030184195.1
N/A	CPO382	illumina	Serratia marcescens	Lineage 1	2020-03-11	Sink swab			No	IncC			SRR23384736		GCA_030184165.1
N/A	CPO395	hybrid	Enterobacter hormaechei	190	2020-06-23	Sink swab	Yes		Yes	IncHI2A type 1	F	GGGATGACGTCT	SRR23384540	SRR23384574	GCA_030184095.1
N/A	CPO410	hybrid	Serratia marcescens	Lineage 2	2020-06-30	Sink swab	Yes		No	IncC	A	TGGTCGACGCCT	SRR23384818	SRR23384535	GCA_030183955.1
N/A	CPO411	illumina	Serratia marcescens	Lineage 1	2020-06-30	Sink swab		blaKPC-2	No	IncC			SRR23384730		GCA_030183935.1
N/A	CPO417	hybrid	Serratia marcescens	Lineage 1	2020-07-14	Sink swab	Yes		No	IncC	B	TGGTCGACGCCT	SRR23384817	SRR23384534	GCA_030183915.1
Abbreviations: LV - locus variant; NA - Not applicable; No. - number; SNV - single nucleotide variant; SRA - Sequence Read Archive.
