# Supplementary material for: Genomic dissection of endemic carbapenem resistance reveals metallo-beta-lactamase dissemination through clonal, plasmid and integron transfer
Source: Nat Commun. 2023 Aug 8;14:4764. doi: 10.1038/s41467-023-39915-2 (PMC10409761; doi:10.1038/s41467-023-39915-2)
Supplement: Supplementary file 6 — Source Data [file 41467_2023_39915_MOESM6_ESM.xlsx]

## Sheet: Figure 1A
isolate	species_final	st	species_st	species_st_clean	species_clean	species_st_final	acc_coll_date	period	year	environmental	ur_dummy	rep_type_clean	flanker_cluster	figure_3_cluster	nt_seq	nt_seq_group
CPO002	Enterobacter hormaechei	93	Enterobacter hormaechei 93	Enterobacter hormaechei ST93	Enterobacter cloacae complex	Enterobacter hormaechei ST93	2019-02-14	2016-2020	2019	0	131	IncHI2A type 2	NA	NA	NA	NA
CPO003	Enterobacter hormaechei	190	Enterobacter hormaechei 190	Enterobacter hormaechei ST190	Enterobacter cloacae complex	Enterobacter hormaechei ST190	2019-02-09	2016-2020	2019	0	172	IncHI2A type 1	NA	NA	NA	NA
CPO004	Escherichia coli	2520	Escherichia coli 2520	Escherichia coli - Other STs	Escherichia coli	Escherichia coli	2019-02-08	2016-2020	2019	0	126	IncHI2A type 2	NA	NA	NA	NA
CPO006	Enterobacter hormaechei	190	Enterobacter hormaechei 190	Enterobacter hormaechei ST190	Enterobacter cloacae complex	Enterobacter hormaechei ST190	2019-02-06	2016-2020	2019	0	174	IncHI2A type 1	2	F	GGGTCGACGTCT	6
CPO008	Enterobacter hormaechei	93	Enterobacter hormaechei 93	Enterobacter hormaechei ST93	Enterobacter cloacae complex	Enterobacter hormaechei ST93	2019-02-05	2016-2020	2019	0	117	IncHI2A type 2	NA	NA	NA	NA
CPO009	Enterobacter hormaechei	114	Enterobacter hormaechei 114	Enterobacter hormaechei ST114	Enterobacter cloacae complex	Enterobacter hormaechei ST114	2019-02-02	2016-2020	2019	0	66	IncFIA/IncFIB/IncP	3	B	TGGTCGACGCCT	9
CPO010	Acinetobacter ursingii	749	Acinetobacter ursingii 749	Acinetobacter spp.	Acinetobacter spp.	Other Gram negative spp.	2019-02-02	2016-2020	2019	0	77	Untypeable	NA	NA	NA	NA
CPO011	Enterobacter hormaechei	93	Enterobacter hormaechei 93	Enterobacter hormaechei ST93	Enterobacter cloacae complex	Enterobacter hormaechei ST93	2019-02-01	2016-2020	2019	0	79	IncHI2A type 2	2	F	GGGTCGACGTCT	6
CPO013	Enterobacter hormaechei	190	Enterobacter hormaechei 190	Enterobacter hormaechei ST190	Enterobacter cloacae complex	Enterobacter hormaechei ST190	2019-02-01	2016-2020	2019	0	128	IncHI2A type 1	2	F	GGGTCGACGTCT	6
CPO014	Enterobacter hormaechei	93	Enterobacter hormaechei 93	Enterobacter hormaechei ST93	Enterobacter cloacae complex	Enterobacter hormaechei ST93	2019-01-30	2016-2020	2019	0	137	IncHI2A type 2	NA	NA	NA	NA
CPO016	Enterobacter hormaechei	93	Enterobacter hormaechei 93	Enterobacter hormaechei ST93	Enterobacter cloacae complex	Enterobacter hormaechei ST93	2019-01-30	2016-2020	2019	0	131	IncHI2A type 2	NA	NA	NA	NA
CPO017	Enterobacter hormaechei	93	Enterobacter hormaechei 93	Enterobacter hormaechei ST93	Enterobacter cloacae complex	Enterobacter hormaechei ST93	2019-01-30	2016-2020	2019	0	174	IncHI2A type 2	2	F	GGGTCGACGTCT	6
CPO019	Enterobacter hormaechei	190	Enterobacter hormaechei 190	Enterobacter hormaechei ST190	Enterobacter cloacae complex	Enterobacter hormaechei ST190	2019-01-26	2016-2020	2019	0	161	IncHI2A type 1	2	F	GGGTCGACGTCT	6
CPO020	Enterobacter hormaechei	134	Enterobacter hormaechei 134	Enterobacter cloacae complex - Other STs	Enterobacter cloacae complex	Enterobacter cloacae complex	2019-01-25	2016-2020	2019	0	4	IncHI2A type 2	2	F	GGGTCGACGTCT	6
CPO021	Klebsiella variicola	3206	Klebsiella variicola 3206	Klebsiella pneumoniae complex - Other STs	Klebsiella pneumoniae complex	Klebsiella pneumoniae complex	2019-01-24	2016-2020	2019	0	140	IncL/M	6	G	GGGTCGACGCCT	5
CPO022	Enterobacter hormaechei	114	Enterobacter hormaechei 114	Enterobacter hormaechei ST114	Enterobacter cloacae complex	Enterobacter hormaechei ST114	2019-01-24	2016-2020	2019	0	183	IncFIA/IncFIB/IncP	NA	NA	NA	NA
CPO023	Escherichia coli	2144	Escherichia coli 2144	Escherichia coli - Other STs	Escherichia coli	Escherichia coli	2019-01-23	2016-2020	2019	0	120	IncL/M	18	18	GGGTCGACGCCT	5
CPO024	Enterobacter hormaechei	190	Enterobacter hormaechei 190	Enterobacter hormaechei ST190	Enterobacter cloacae complex	Enterobacter hormaechei ST190	2019-01-23	2016-2020	2019	0	135	IncHI2A type 1	NA	NA	NA	NA
CPO029	Enterobacter hormaechei	190	Enterobacter hormaechei 190	Enterobacter hormaechei ST190	Enterobacter cloacae complex	Enterobacter hormaechei ST190	2019-01-21	2016-2020	2019	0	135	IncHI2A type 1	21	21	GGGTCGACGTCT	6
CPO033	Enterobacter hormaechei	190	Enterobacter hormaechei 190	Enterobacter hormaechei ST190	Enterobacter cloacae complex	Enterobacter hormaechei ST190	2019-02-21	2016-2020	2019	0	139	IncHI2A type 1	NA	NA	NA	NA
CPO037	Serratia marcescens	2	Serratia marcescens 2	Serratia marcescens lin. 2	Serratia marcescens	Serratia marcescens	2019-01-03	2016-2020	2019	1	55	IncC	1	A	TGGTCGACGCCT	9
CPO038	Serratia marcescens	2	Serratia marcescens 2	Serratia marcescens lin. 2	Serratia marcescens	Serratia marcescens	2019-01-03	2016-2020	2019	1	58	IncC	NA	NA	NA	NA
CPO039	Serratia marcescens	1	Serratia marcescens 1	Serratia marcescens lin. 1	Serratia marcescens	Serratia marcescens	2019-01-03	2016-2020	2019	1	57	IncC	NA	NA	NA	NA
CPO040	Enterobacter hormaechei	190	Enterobacter hormaechei 190	Enterobacter hormaechei ST190	Enterobacter cloacae complex	Enterobacter hormaechei ST190	2018-12-29	2016-2020	2018	0	166	IncHI2A type 1	2	F	GGGTCGACGTCT	6
CPO042	Enterobacter hormaechei	190	Enterobacter hormaechei 190	Enterobacter hormaechei ST190	Enterobacter cloacae complex	Enterobacter hormaechei ST190	2018-12-24	2016-2020	2018	0	141	IncHI2A type 1	2	F	GGGTCGACGTCT	6
CPO044	Enterobacter hormaechei	190	Enterobacter hormaechei 190	Enterobacter hormaechei ST190	Enterobacter cloacae complex	Enterobacter hormaechei ST190	2018-12-22	2016-2020	2018	0	125	IncHI2A type 1	2	F	GGGTCGACGTCT	6
CPO045	Klebsiella grimontii	300	Klebsiella grimontii 300	Klebsiella pneumoniae complex - Other STs	Klebsiella pneumoniae complex	Klebsiella pneumoniae complex	2018-12-20	2016-2020	2018	0	130	IncL/M	6	G	GGGTCGACGCCT	5
CPO046	Escherichia coli	1312	Escherichia coli 1312	Escherichia coli - Other STs	Escherichia coli	Escherichia coli	2018-12-20	2016-2020	2018	0	130	IncL/M	6	G	GGGTCGACGCCT	5
CPO049	Enterobacter hormaechei	93	Enterobacter hormaechei 93	Enterobacter hormaechei ST93	Enterobacter cloacae complex	Enterobacter hormaechei ST93	2018-12-19	2016-2020	2018	0	137	IncHI2A type 2	2	F	GGGTCGACGTCT	6
CPO050	Enterobacter hormaechei	93	Enterobacter hormaechei 93	Enterobacter hormaechei ST93	Enterobacter cloacae complex	Enterobacter hormaechei ST93	2018-12-19	2016-2020	2018	0	137	IncHI2A type 2	NA	NA	NA	NA
CPO051	Enterobacter hormaechei	93	Enterobacter hormaechei 93	Enterobacter hormaechei ST93	Enterobacter cloacae complex	Enterobacter hormaechei ST93	2018-12-17	2016-2020	2018	0	129	IncHI2A type 2	2	F	GGGTCGACGTCT	6
CPO052	Enterobacter hormaechei	93	Enterobacter hormaechei 93	Enterobacter hormaechei ST93	Enterobacter cloacae complex	Enterobacter hormaechei ST93	2018-12-13	2016-2020	2018	0	119	IncHI2A type 2	2	F	GGGTCGACGTCT	6
CPO053	Enterobacter hormaechei	114	Enterobacter hormaechei 114	Enterobacter hormaechei ST114	Enterobacter cloacae complex	Enterobacter hormaechei ST114	2018-12-11	2016-2020	2018	0	68	IncFIA/IncFIB/IncP	3	B	TGGTCGACGCCT	9
CPO054	Enterobacter hormaechei	114	Enterobacter hormaechei 114	Enterobacter hormaechei ST114	Enterobacter cloacae complex	Enterobacter hormaechei ST114	2018-12-08	2016-2020	2018	0	133	IncFIA/IncFIB/IncP	NA	NA	NA	NA
CPO055	Enterobacter hormaechei	93	Enterobacter hormaechei 93	Enterobacter hormaechei ST93	Enterobacter cloacae complex	Enterobacter hormaechei ST93	2018-12-05	2016-2020	2018	0	79	Chromosome	2	F	GGGTCGACGTCT	6
CPO056	Enterobacter hormaechei	93	Enterobacter hormaechei 93	Enterobacter hormaechei ST93	Enterobacter cloacae complex	Enterobacter hormaechei ST93	2018-12-05	2016-2020	2018	0	117	IncHI2A type 2	2	F	GGGTCGACGTCT	6
CPO058	Enterobacter hormaechei	190	Enterobacter hormaechei 190	Enterobacter hormaechei ST190	Enterobacter cloacae complex	Enterobacter hormaechei ST190	2018-10-30	2016-2020	2018	0	3	IncHI2A type 1	7	7	GGGTCGACGTCT	6
CPO060	Enterobacter hormaechei	190	Enterobacter hormaechei 190	Enterobacter hormaechei ST190	Enterobacter cloacae complex	Enterobacter hormaechei ST190	2018-12-05	2016-2020	2018	0	191	Chromosome	2	F	GGGTCGACGTCT	6
CPO062	Enterobacter hormaechei	190	Enterobacter hormaechei 190	Enterobacter hormaechei ST190	Enterobacter cloacae complex	Enterobacter hormaechei ST190	2018-11-16	2016-2020	2018	0	175	IncHI2A type 1	7	7	GGGTCGACGTCT	6
CPO064	Acinetobacter nosocomialis	948	Acinetobacter nosocomialis 948	Acinetobacter spp.	Acinetobacter spp.	Other Gram negative spp.	2018-11-06	2016-2020	2018	0	86	Untypeable	NA	NA	NA	NA
CPO066	Enterobacter hormaechei	190	Enterobacter hormaechei 190	Enterobacter hormaechei ST190	Enterobacter cloacae complex	Enterobacter hormaechei ST190	2018-11-07	2016-2020	2018	0	136	IncHI2A type 1	2	F	GGGTCGATGTCT	7
CPO067	Enterobacter hormaechei	114	Enterobacter hormaechei 114	Enterobacter hormaechei ST114	Enterobacter cloacae complex	Enterobacter hormaechei ST114	2018-10-29	2016-2020	2018	0	46	IncL/M	6	G	GGGTCGACGCCT	5
CPO068	Enterobacter hormaechei	190	Enterobacter hormaechei 190	Enterobacter hormaechei ST190	Enterobacter cloacae complex	Enterobacter hormaechei ST190	2018-10-27	2016-2020	2018	0	134	IncHI2A type 1	2	F	GGGTCGACGTCT	6
CPO069	Serratia marcescens	1	Serratia marcescens 1	Serratia marcescens lin. 1	Serratia marcescens	Serratia marcescens	2018-10-07	2016-2020	2018	0	87	IncC	NA	NA	NA	NA
CPO071	Klebsiella variicola	3081	Klebsiella variicola 3081	Klebsiella pneumoniae complex - Other STs	Klebsiella pneumoniae complex	Klebsiella pneumoniae complex	2018-08-06	2016-2020	2018	0	110	IncL/M	24	24	GGGTCGACGCCT	5
CPO072	Serratia marcescens	1	Serratia marcescens 1	Serratia marcescens lin. 1	Serratia marcescens	Serratia marcescens	2018-07-20	2016-2020	2018	0	74	IncC	NA	NA	NA	NA
CPO073	Enterobacter hormaechei	93	Enterobacter hormaechei 93	Enterobacter hormaechei ST93	Enterobacter cloacae complex	Enterobacter hormaechei ST93	2018-06-28	2016-2020	2018	0	127	IncHI2A type 2	NA	NA	NA	NA
CPO074	Escherichia coli	176	Escherichia coli 176	Escherichia coli ST176	Escherichia coli	Escherichia coli	2018-06-20	2016-2020	2018	0	71	IncL/M	6	G	GGGTCGACGCCT	5
CPO075	Klebsiella variicola	347	Klebsiella variicola 347	Klebsiella pneumoniae complex - Other STs	Klebsiella pneumoniae complex	Klebsiella pneumoniae complex	2018-06-14	2016-2020	2018	0	71	IncL/M	6	G	GGGTCGACGCCT	5
CPO076	Citrobacter freundii	16	Citrobacter freundii 16	Citrobacter spp.	Citrobacter spp.	Other Gram negative spp.	2018-06-05	2016-2020	2018	0	122	Chromosome	2	F	GGGTCGACGCCT	5
CPO078	Klebsiella michiganensis	231	Klebsiella michiganensis 231	Klebsiella michiganensis	Klebsiella michiganensis	Other Klebsiella spp.	2018-06-04	2016-2020	2018	0	123	IncL/M	6	G	GGGTCGACGCCT	5
CPO079	Klebsiella pneumoniae	27	Klebsiella pneumoniae 27	Klebsiella pneumoniae complex - Other STs	Klebsiella pneumoniae complex	Klebsiella pneumoniae complex	2018-05-27	2016-2020	2018	0	124	IncL/M	6	G	GGGTCGACGCCT	5
CPO081	Enterobacter hormaechei	177	Enterobacter hormaechei 177	Enterobacter cloacae complex - Other STs	Enterobacter cloacae complex	Enterobacter cloacae complex	2018-06-04	2016-2020	2018	0	170	IncHI2A type 1	16	16	GGGTCGACGTCT	6
CPO082	Klebsiella oxytoca	178	Klebsiella oxytoca 178	Klebsiella oxytoca - Other STs	Klebsiella oxytoca	Other Klebsiella spp.	2018-05-08	2016-2020	2018	0	51	IncHI2A type 2	2	F	GGGTCGACGTCT	6
CPO086	Pseudomonas aeruginosa	111	Pseudomonas aeruginosa 111	Pseudomonas aeruginosa ST111	Pseudomonas aeruginosa	Pseudomonas aeruginosa ST111	2018-04-10	2016-2020	2018	0	163	Chromosome	NA	NA	NA	NA
CPO088	Klebsiella oxytoca	178	Klebsiella oxytoca 178	Klebsiella oxytoca - Other STs	Klebsiella oxytoca	Other Klebsiella spp.	2018-03-01	2016-2020	2018	0	69	IncHI2A type 2	2	F	GGGTCGACGTCT	6
CPO089	Enterobacter hormaechei	93	Enterobacter hormaechei 93	Enterobacter hormaechei ST93	Enterobacter cloacae complex	Enterobacter hormaechei ST93	2018-02-27	2016-2020	2018	0	167	IncHI2A type 2	2	F	GGGTCGACGTCT	6
CPO092	Enterobacter hormaechei	93	Enterobacter hormaechei 93	Enterobacter hormaechei ST93	Enterobacter cloacae complex	Enterobacter hormaechei ST93	2018-01-23	2016-2020	2018	0	89	IncHI2A type 2	2	F	GGGTCGACGTCT	6
CPO093	Enterobacter hormaechei	175	Enterobacter hormaechei 175	Enterobacter cloacae complex - Other STs	Enterobacter cloacae complex	Enterobacter cloacae complex	2018-01-13	2016-2020	2018	0	41	IncL/M	6	G	GGGTCGACGCCT	5
CPO094	Enterobacter hormaechei	190	Enterobacter hormaechei 190	Enterobacter hormaechei ST190	Enterobacter cloacae complex	Enterobacter hormaechei ST190	2018-11-08	2016-2020	2018	0	111	IncHI2A type 1	2	F	GGGTCGACGTCT	6
CPO098	Enterobacter hormaechei	93	Enterobacter hormaechei 93	Enterobacter hormaechei ST93	Enterobacter cloacae complex	Enterobacter hormaechei ST93	2017-11-21	2016-2020	2017	0	63	Chromosome	2	F	GGGTCGACGTCT	6
CPO100	Pseudomonas aeruginosa	111	Pseudomonas aeruginosa 111	Pseudomonas aeruginosa ST111	Pseudomonas aeruginosa	Pseudomonas aeruginosa ST111	2008-03-24	2002-2010	2008	0	5	Chromosome	NA	NA	NA	NA
CPO101	Serratia marcescens	1	Serratia marcescens 1	Serratia marcescens lin. 1	Serratia marcescens	Serratia marcescens	2008-03-29	2002-2010	2008	0	173	IncC	3	B	TGGTCGACGCCT	9
CPO102	Pseudomonas aeruginosa	111	Pseudomonas aeruginosa 111	Pseudomonas aeruginosa ST111	Pseudomonas aeruginosa	Pseudomonas aeruginosa ST111	2008-05-30	2002-2010	2008	0	185	Chromosome	NA	NA	NA	NA
CPO103	Pseudomonas aeruginosa	111	Pseudomonas aeruginosa 111	Pseudomonas aeruginosa ST111	Pseudomonas aeruginosa	Pseudomonas aeruginosa ST111	2008-06-29	2002-2010	2008	0	44	Chromosome	NA	NA	NA	NA
CPO104	Serratia marcescens	1	Serratia marcescens 1	Serratia marcescens lin. 1	Serratia marcescens	Serratia marcescens	2008-08-25	2002-2010	2008	0	8	IncC	1	A	TGGTCGACGCCT	9
CPO105	Serratia marcescens	1	Serratia marcescens 1	Serratia marcescens lin. 1	Serratia marcescens	Serratia marcescens	2008-09-24	2002-2010	2008	0	47	IncC	3	B	TGGTCGACGCCT	9
CPO106	Klebsiella pneumoniae	435	Klebsiella pneumoniae 435	Klebsiella pneumoniae complex - Other STs	Klebsiella pneumoniae complex	Klebsiella pneumoniae complex	2008-10-12	2002-2010	2008	0	1	IncC	0	C	TGGTCGACGCCT	9
CPO107	Serratia marcescens	1	Serratia marcescens 1	Serratia marcescens lin. 1	Serratia marcescens	Serratia marcescens	2008-12-02	2002-2010	2008	0	48	IncC	1	A	TGGTCGACGCCT	9
CPO109	Klebsiella pneumoniae	20	Klebsiella pneumoniae 20	Klebsiella pneumoniae complex - Other STs	Klebsiella pneumoniae complex	Klebsiella pneumoniae complex	2008-12-19	2002-2010	2008	0	42	Chromosome	10	10	TGGTCGACGCCT	9
CPO111	Pseudomonas aeruginosa	111	Pseudomonas aeruginosa 111	Pseudomonas aeruginosa ST111	Pseudomonas aeruginosa	Pseudomonas aeruginosa ST111	2009-06-07	2002-2010	2009	0	40	Chromosome	NA	NA	NA	NA
CPO112	Klebsiella variicola	2551	Klebsiella variicola 2551	Klebsiella pneumoniae complex - Other STs	Klebsiella pneumoniae complex	Klebsiella pneumoniae complex	2017-01-26	2016-2020	2017	0	177	IncL/M	6	G	GGGTCGACGCCT	5
CPO116	Klebsiella michiganensis	50	Klebsiella michiganensis 50	Klebsiella michiganensis	Klebsiella michiganensis	Other Klebsiella spp.	2016-12-21	2016-2020	2016	0	109	IncHI2A type 1	2	F	GGGTCGACGTCT	6
CPO117	Acinetobacter pittii	1037	Acinetobacter pittii 1037	Acinetobacter spp.	Acinetobacter spp.	Other Gram negative spp.	2016-12-03	2016-2020	2016	0	94	Untypeable	NA	NA	NA	NA
CPO118	Klebsiella oxytoca	278	Klebsiella oxytoca 278	Klebsiella oxytoca ST278	Klebsiella oxytoca	Other Klebsiella spp.	2016-11-22	2016-2020	2016	0	2	IncHI2A type 1	2	F	GGGTCGACACCT	4
CPO119	Klebsiella oxytoca	278	Klebsiella oxytoca 278	Klebsiella oxytoca ST278	Klebsiella oxytoca	Other Klebsiella spp.	2016-11-22	2016-2020	2016	0	98	IncHI2A type 1	2	F	GGGTCGACACCT	4
CPO120	Klebsiella oxytoca	278	Klebsiella oxytoca 278	Klebsiella oxytoca ST278	Klebsiella oxytoca	Other Klebsiella spp.	2016-11-21	2016-2020	2016	0	92	IncHI2A type 1	2	F	GGGTCGACGCCT	5
CPO121	Klebsiella oxytoca	278	Klebsiella oxytoca 278	Klebsiella oxytoca ST278	Klebsiella oxytoca	Other Klebsiella spp.	2016-11-15	2016-2020	2016	0	171	IncHI2A type 1	5	5	GGGTCGACACCT	4
CPO123	Enterobacter hormaechei	114	Enterobacter hormaechei 114	Enterobacter hormaechei ST114	Enterobacter cloacae complex	Enterobacter hormaechei ST114	2016-10-17	2016-2020	2016	0	108	IncL/M	6	G	GGGTCGACGCCT	5
CPO128	Klebsiella pneumoniae	27	Klebsiella pneumoniae 27	Klebsiella pneumoniae complex - Other STs	Klebsiella pneumoniae complex	Klebsiella pneumoniae complex	2016-08-19	2016-2020	2016	0	106	IncC	NA	NA	NA	NA
CPO129	Enterobacter hormaechei	114	Enterobacter hormaechei 114	Enterobacter hormaechei ST114	Enterobacter cloacae complex	Enterobacter hormaechei ST114	2016-07-09	2016-2020	2016	0	99	IncFIA/IncFIB/IncP	3	B	TGGTCGACGCCT	9
CPO132	Serratia marcescens	1	Serratia marcescens 1	Serratia marcescens lin. 1	Serratia marcescens	Serratia marcescens	2015-08-26	2011-2015	2015	0	93	IncC	1	A	TGGTCGACGCCT	9
CPO134	Pseudomonas aeruginosa	111	Pseudomonas aeruginosa 111	Pseudomonas aeruginosa ST111	Pseudomonas aeruginosa	Pseudomonas aeruginosa ST111	2015-04-26	2011-2015	2015	0	162	Chromosome	NA	NA	NA	NA
CPO136	Klebsiella pneumoniae	340	Klebsiella pneumoniae 340	Klebsiella pneumoniae ST340	Klebsiella pneumoniae complex	Klebsiella pneumoniae complex	2015-03-02	2011-2015	2015	0	100	IncC	14	14	NA	NA
CPO137	Pseudomonas aeruginosa	111	Pseudomonas aeruginosa 111	Pseudomonas aeruginosa ST111	Pseudomonas aeruginosa	Pseudomonas aeruginosa ST111	2015-03-02	2011-2015	2015	0	100	Chromosome	NA	NA	NA	NA
CPO139	Serratia marcescens	1	Serratia marcescens 1	Serratia marcescens lin. 1	Serratia marcescens	Serratia marcescens	2013-07-05	2011-2015	2013	0	13	IncC	1	A	TGGTCGACGCCT	9
CPO140	Klebsiella pneumoniae	340	Klebsiella pneumoniae 340	Klebsiella pneumoniae ST340	Klebsiella pneumoniae complex	Klebsiella pneumoniae complex	2013-08-27	2011-2015	2013	0	45	IncC	4	D	TGGTCGACGCCT	9
CPO141	Serratia marcescens	1	Serratia marcescens 1	Serratia marcescens lin. 1	Serratia marcescens	Serratia marcescens	2013-08-22	2011-2015	2013	0	73	IncC	1	A	TGGTCGACGCCT	9
CPO142	Serratia marcescens	1	Serratia marcescens 1	Serratia marcescens lin. 1	Serratia marcescens	Serratia marcescens	2013-06-26	2011-2015	2013	0	81	IncC	1	A	TGGTCGACGCCT	9
CPO143	Serratia marcescens	1	Serratia marcescens 1	Serratia marcescens lin. 1	Serratia marcescens	Serratia marcescens	2013-04-23	2011-2015	2013	0	90	IncC	NA	NA	NA	NA
CPO145	Enterobacter hormaechei	114	Enterobacter hormaechei 114	Enterobacter hormaechei ST114	Enterobacter cloacae complex	Enterobacter hormaechei ST114	2013-01-11	2011-2015	2013	0	82	IncFIA/IncFIB/IncP	0	C	TGGTCGACGCCT	9
CPO147	Pseudomonas aeruginosa	111	Pseudomonas aeruginosa 111	Pseudomonas aeruginosa ST111	Pseudomonas aeruginosa	Pseudomonas aeruginosa ST111	2014-12-29	2011-2015	2014	0	104	Chromosome	NA	NA	NA	NA
CPO149	Serratia marcescens	1	Serratia marcescens 1	Serratia marcescens lin. 1	Serratia marcescens	Serratia marcescens	2014-11-27	2011-2015	2014	0	187	IncC	3	B	TGGTCGACGCCT	9
CPO150	Klebsiella pneumoniae	340	Klebsiella pneumoniae 340	Klebsiella pneumoniae ST340	Klebsiella pneumoniae complex	Klebsiella pneumoniae complex	2014-11-26	2011-2015	2014	0	101	IncC	1	A	GCATCGACGCCT	1
CPO151	Serratia marcescens	1	Serratia marcescens 1	Serratia marcescens lin. 1	Serratia marcescens	Serratia marcescens	2014-06-03	2011-2015	2014	0	96	IncC	1	A	TGGTCGACGCCT	9
CPO153	Enterobacter hormaechei	114	Enterobacter hormaechei 114	Enterobacter hormaechei ST114	Enterobacter cloacae complex	Enterobacter hormaechei ST114	2014-06-28	2011-2015	2014	0	97	IncFIA/IncFIB/IncP	0	C	TGGTCGACGCCT	9
CPO156	Serratia marcescens	1	Serratia marcescens 1	Serratia marcescens lin. 1	Serratia marcescens	Serratia marcescens	2014-03-13	2011-2015	2014	0	65	IncC	1	A	TGGTCGACGCCT	9
CPO157	Enterobacter hormaechei	114	Enterobacter hormaechei 114	Enterobacter hormaechei ST114	Enterobacter cloacae complex	Enterobacter hormaechei ST114	2014-05-24	2011-2015	2014	0	95	IncFIA/IncFIB/IncP	0	C	TGGTCGACGCCT	9
CPO158	Enterobacter hormaechei	114	Enterobacter hormaechei 114	Enterobacter hormaechei ST114	Enterobacter cloacae complex	Enterobacter hormaechei ST114	2014-05-24	2011-2015	2014	0	12	IncFIA/IncFIB/IncP	0	C	TGGTCGACGCCT	9
CPO160	Enterobacter hormaechei	114	Enterobacter hormaechei 114	Enterobacter hormaechei ST114	Enterobacter cloacae complex	Enterobacter hormaechei ST114	2013-02-26	2011-2015	2013	0	91	IncFIA/IncFIB/IncP	13	13	NA	NA
CPO161	Klebsiella pneumoniae	4379	Klebsiella pneumoniae 4379	Klebsiella pneumoniae ST4379	Klebsiella pneumoniae complex	Klebsiella pneumoniae complex	2013-03-27	2011-2015	2013	0	179	IncC	11	11	NA	NA
CPO163	Serratia marcescens	1	Serratia marcescens 1	Serratia marcescens lin. 1	Serratia marcescens	Serratia marcescens	2012-01-31	2011-2015	2012	0	36	IncC	1	A	TGGTCGACGCCT	9
CPO165	Enterobacter hormaechei	114	Enterobacter hormaechei 114	Enterobacter hormaechei ST114	Enterobacter cloacae complex	Enterobacter hormaechei ST114	2012-03-04	2011-2015	2012	0	NA	IncFIA/IncFIB/IncP	0	C	TGGTCGACGCCT	9
CPO166	Enterobacter hormaechei	114	Enterobacter hormaechei 114	Enterobacter hormaechei ST114	Enterobacter cloacae complex	Enterobacter hormaechei ST114	2012-03-23	2011-2015	2012	0	NA	IncFIA/IncFIB/IncP	3	B	TGGTCGACGCCT	9
CPO167	Serratia marcescens	1	Serratia marcescens 1	Serratia marcescens lin. 1	Serratia marcescens	Serratia marcescens	2012-04-28	2011-2015	2012	0	186	IncC	1	A	TGGTCGACGCCT	9
CPO170	Pseudomonas aeruginosa	111	Pseudomonas aeruginosa 111	Pseudomonas aeruginosa ST111	Pseudomonas aeruginosa	Pseudomonas aeruginosa ST111	2012-10-03	2011-2015	2012	0	190	Chromosome	NA	NA	NA	NA
CPO171	Enterobacter hormaechei	114	Enterobacter hormaechei 114	Enterobacter hormaechei ST114	Enterobacter cloacae complex	Enterobacter hormaechei ST114	2012-10-05	2011-2015	2012	0	NA	IncFIA/IncFIB/IncP	3	B	TGGTCGACGCTC	10
CPO173	Serratia marcescens	1	Serratia marcescens 1	Serratia marcescens lin. 1	Serratia marcescens	Serratia marcescens	2011-01-06	2011-2015	2011	0	85	IncC	1	A	TGGTCGACGCCT	9
CPO174	Pseudomonas aeruginosa	111	Pseudomonas aeruginosa 111	Pseudomonas aeruginosa ST111	Pseudomonas aeruginosa	Pseudomonas aeruginosa ST111	2011-05-22	2011-2015	2011	0	80	Chromosome	NA	NA	NA	NA
CPO175	Pseudomonas aeruginosa	111	Pseudomonas aeruginosa 111	Pseudomonas aeruginosa ST111	Pseudomonas aeruginosa	Pseudomonas aeruginosa ST111	2011-08-28	2011-2015	2011	0	176	Chromosome	NA	NA	NA	NA
CPO176	Serratia marcescens	1	Serratia marcescens 1	Serratia marcescens lin. 1	Serratia marcescens	Serratia marcescens	2011-12-11	2011-2015	2011	0	88	IncC	1	A	TGGTCGACGCCT	9
CPO177	Enterobacter hormaechei	114	Enterobacter hormaechei 114	Enterobacter hormaechei ST114	Enterobacter cloacae complex	Enterobacter hormaechei ST114	2011-12-30	2011-2015	2011	0	NA	IncFIB	1	A	TGGTCGACGCCT	9
CPO178	Klebsiella pneumoniae	4379	Klebsiella pneumoniae 4379	Klebsiella pneumoniae ST4379	Klebsiella pneumoniae complex	Klebsiella pneumoniae complex	2010-02-02	2002-2010	2010	0	NA	IncC	4	D	TGGTCGACGCCT	9
CPO179	Enterobacter cloacae	24	Enterobacter cloacae 24	Enterobacter cloacae complex - Other STs	Enterobacter cloacae complex	Enterobacter cloacae complex	2010-05-15	2002-2010	2010	0	NA	IncFIB	1	A	TGGTCGACGCCT	9
CPO180	Pseudomonas aeruginosa	111	Pseudomonas aeruginosa 111	Pseudomonas aeruginosa ST111	Pseudomonas aeruginosa	Pseudomonas aeruginosa ST111	2010-06-16	2002-2010	2010	0	38	Chromosome	NA	NA	NA	NA
CPO181	Pseudomonas aeruginosa	111	Pseudomonas aeruginosa 111	Pseudomonas aeruginosa ST111	Pseudomonas aeruginosa	Pseudomonas aeruginosa ST111	2010-10-02	2002-2010	2010	0	64	Chromosome	NA	NA	NA	NA
CPO182	Serratia marcescens	1	Serratia marcescens 1	Serratia marcescens lin. 1	Serratia marcescens	Serratia marcescens	2010-11-15	2002-2010	2010	0	83	IncC	1	A	TGGTCGACGCCT	9
CPO183	Serratia marcescens	1	Serratia marcescens 1	Serratia marcescens lin. 1	Serratia marcescens	Serratia marcescens	2010-12-25	2002-2010	2010	0	84	IncC	1	A	TGGTCGACGCCT	9
CPO184	Pseudomonas aeruginosa	111	Pseudomonas aeruginosa 111	Pseudomonas aeruginosa ST111	Pseudomonas aeruginosa	Pseudomonas aeruginosa ST111	2009-06-23	2002-2010	2009	0	189	Chromosome	NA	NA	NA	NA
CPO185	Serratia marcescens	1	Serratia marcescens 1	Serratia marcescens lin. 1	Serratia marcescens	Serratia marcescens	2009-06-22	2002-2010	2009	0	49	IncC	3	B	TGGTCGACGCCT	9
CPO186	Pseudomonas aeruginosa	111	Pseudomonas aeruginosa 111	Pseudomonas aeruginosa ST111	Pseudomonas aeruginosa	Pseudomonas aeruginosa ST111	2009-09-19	2002-2010	2009	0	50	Chromosome	NA	NA	NA	NA
CPO187	Pseudomonas aeruginosa	111	Pseudomonas aeruginosa 111	Pseudomonas aeruginosa ST111	Pseudomonas aeruginosa	Pseudomonas aeruginosa ST111	2009-11-16	2002-2010	2009	0	54	Chromosome	NA	NA	NA	NA
CPO188	Klebsiella pneumoniae	281	Klebsiella pneumoniae 281	Klebsiella pneumoniae complex - Other STs	Klebsiella pneumoniae complex	Klebsiella pneumoniae complex	2009-11-20	2002-2010	2009	0	NA	IncC	3	B	TGGTCGACGCCT	9
CPO189	Enterobacter hormaechei	93	Enterobacter hormaechei 93	Enterobacter hormaechei ST93	Enterobacter cloacae complex	Enterobacter hormaechei ST93	2019-02-25	2016-2020	2019	0	79	IncHI2A type 2	NA	NA	NA	NA
CPO190	Enterobacter hormaechei	93	Enterobacter hormaechei 93	Enterobacter hormaechei ST93	Enterobacter cloacae complex	Enterobacter hormaechei ST93	2019-02-27	2016-2020	2019	0	78	IncHI2A type 2	NA	NA	NA	NA
CPO191	Enterobacter hormaechei	93	Enterobacter hormaechei 93	Enterobacter hormaechei ST93	Enterobacter cloacae complex	Enterobacter hormaechei ST93	2019-02-26	2016-2020	2019	0	119	IncHI2A type 2	NA	NA	NA	NA
CPO203	Enterobacter hormaechei	190	Enterobacter hormaechei 190	Enterobacter hormaechei ST190	Enterobacter cloacae complex	Enterobacter hormaechei ST190	2019-03-12	2016-2020	2019	0	121	IncHI2A type 1	NA	NA	NA	NA
CPO210	Enterobacter hormaechei	190	Enterobacter hormaechei 190	Enterobacter hormaechei ST190	Enterobacter cloacae complex	Enterobacter hormaechei ST190	2019-03-16	2016-2020	2019	0	121	IncHI2A type 1	NA	NA	NA	NA
CPO214	Enterobacter hormaechei	93	Enterobacter hormaechei 93	Enterobacter hormaechei ST93	Enterobacter cloacae complex	Enterobacter hormaechei ST93	2019-03-20	2016-2020	2019	0	78	IncHI2A type 2	NA	NA	NA	NA
CPO216	Enterobacter hormaechei	190	Enterobacter hormaechei 190	Enterobacter hormaechei ST190	Enterobacter cloacae complex	Enterobacter hormaechei ST190	2019-03-21	2016-2020	2019	0	118	IncHI2A type 1	NA	NA	NA	NA
CPO220	Enterobacter hormaechei	190	Enterobacter hormaechei 190	Enterobacter hormaechei ST190	Enterobacter cloacae complex	Enterobacter hormaechei ST190	2019-04-04	2016-2020	2019	0	172	IncHI2A type 1	NA	NA	NA	NA
CPO221	Klebsiella pneumoniae	1905	Klebsiella pneumoniae 1905	Klebsiella pneumoniae complex - Other STs	Klebsiella pneumoniae complex	Klebsiella pneumoniae complex	2019-04-12	2016-2020	2019	0	128	IncHI2A type 1	8	8	GGGTCGACGTCT	6
CPO224	Klebsiella pneumoniae	1905	Klebsiella pneumoniae 1905	Klebsiella pneumoniae complex - Other STs	Klebsiella pneumoniae complex	Klebsiella pneumoniae complex	2019-04-12	2016-2020	2019	0	128	IncHI2A type 1	8	8	GGGTCGACGTCT	6
CPO229	Enterobacter hormaechei	93	Enterobacter hormaechei 93	Enterobacter hormaechei ST93	Enterobacter cloacae complex	Enterobacter hormaechei ST93	2019-05-10	2016-2020	2019	0	43	IncHI2A type 2	NA	NA	NA	NA
CPO234	Enterobacter hormaechei	114	Enterobacter hormaechei 114	Enterobacter hormaechei ST114	Enterobacter cloacae complex	Enterobacter hormaechei ST114	2019-05-28	2016-2020	2019	0	145	IncFIA/IncFIB/IncP	15	15	NA	NA
CPO235	Escherichia coli	155	Escherichia coli 155	Escherichia coli - Other STs	Escherichia coli	Escherichia coli	2019-05-28	2016-2020	2019	0	145	IncHI2A type 2	2	F	GGGATGACGTCT	2
CPO239	Enterobacter cloacae	24	Enterobacter cloacae 24	Enterobacter cloacae complex - Other STs	Enterobacter cloacae complex	Enterobacter cloacae complex	2019-06-04	2016-2020	2019	0	146	IncC	12	E	TGGTCGACGCCT	9
CPO240	Serratia marcescens	1	Serratia marcescens 1	Serratia marcescens lin. 1	Serratia marcescens	Serratia marcescens	2019-06-06	2016-2020	2019	0	168	IncC	NA	NA	NA	NA
CPO241	Enterobacter hormaechei	190	Enterobacter hormaechei 190	Enterobacter hormaechei ST190	Enterobacter cloacae complex	Enterobacter hormaechei ST190	2019-06-06	2016-2020	2019	0	144	IncHI2A type 1	NA	NA	NA	NA
CPO242	Enterobacter hormaechei	93	Enterobacter hormaechei 93	Enterobacter hormaechei ST93	Enterobacter cloacae complex	Enterobacter hormaechei ST93	2019-06-07	2016-2020	2019	0	43	IncHI2A type 2	NA	NA	NA	NA
CPO243	Klebsiella michiganensis	84	Klebsiella michiganensis 84	Klebsiella michiganensis	Klebsiella michiganensis	Other Klebsiella spp.	2019-06-11	2016-2020	2019	0	107	IncHI2A type 1	23	23	GGGTCGACGCCT	5
CPO244	Enterobacter hormaechei	190	Enterobacter hormaechei 190	Enterobacter hormaechei ST190	Enterobacter cloacae complex	Enterobacter hormaechei ST190	2019-06-12	2016-2020	2019	0	172	IncHI2A type 1	NA	NA	NA	NA
CPO248	Enterobacter hormaechei	93	Enterobacter hormaechei 93	Enterobacter hormaechei ST93	Enterobacter cloacae complex	Enterobacter hormaechei ST93	2019-06-13	2016-2020	2019	0	102	IncHI2A type 2	NA	NA	NA	NA
CPO249	Klebsiella michiganensis	84	Klebsiella michiganensis 84	Klebsiella michiganensis	Klebsiella michiganensis	Other Klebsiella spp.	2019-06-12	2016-2020	2019	0	107	IncHI2A type 1	7	7	GGGTCGACGCCT	5
CPO250	Enterobacter hormaechei	190	Enterobacter hormaechei 190	Enterobacter hormaechei ST190	Enterobacter cloacae complex	Enterobacter hormaechei ST190	2019-06-17	2016-2020	2019	0	144	IncHI2A type 1	NA	NA	NA	NA
CPO251	Enterobacter hormaechei	93	Enterobacter hormaechei 93	Enterobacter hormaechei ST93	Enterobacter cloacae complex	Enterobacter hormaechei ST93	2019-06-22	2016-2020	2019	0	52	IncHI2A type 2	NA	NA	NA	NA
CPO253	Serratia marcescens	2	Serratia marcescens 2	Serratia marcescens lin. 2	Serratia marcescens	Serratia marcescens	2019-07-08	2016-2020	2019	0	67	IncC	1	A	TGGTCGACGCCT	9
CPO254	Escherichia coli	176	Escherichia coli 176	Escherichia coli ST176	Escherichia coli	Escherichia coli	2019-07-18	2016-2020	2019	0	142	IncHI2A type 1	2	F	GGGTCGACGTCT	6
CPO255	Enterobacter hormaechei	133	Enterobacter hormaechei 133	Enterobacter cloacae complex - Other STs	Enterobacter cloacae complex	Enterobacter cloacae complex	2019-07-17	2016-2020	2019	0	149	IncC	3	B	TGGTCGACGCCT	9
CPO256	Enterobacter hormaechei	190	Enterobacter hormaechei 190	Enterobacter hormaechei ST190	Enterobacter cloacae complex	Enterobacter hormaechei ST190	2019-07-21	2016-2020	2019	0	144	IncHI2A type 1	2	F	GGGTCGACGTCT	6
CPO259	Enterobacter hormaechei	190	Enterobacter hormaechei 190	Enterobacter hormaechei ST190	Enterobacter cloacae complex	Enterobacter hormaechei ST190	2019-07-24	2016-2020	2019	0	132	IncHI2A type 1	NA	NA	NA	NA
CPO260	Citrobacter freundii	150	Citrobacter freundii 150	Citrobacter spp.	Citrobacter spp.	Other Gram negative spp.	2019-08-21	2016-2020	2019	0	150	IncC	12	E	GGGTCGACGCCT	5
CPO261	Klebsiella pneumoniae	661	Klebsiella pneumoniae 661	Klebsiella pneumoniae complex - Other STs	Klebsiella pneumoniae complex	Klebsiella pneumoniae complex	2019-08-21	2016-2020	2019	0	150	IncC	12	E	TGGTCGACGCCT	9
CPO262	Klebsiella michiganensis	29	Klebsiella michiganensis 29	Klebsiella michiganensis	Klebsiella michiganensis	Other Klebsiella spp.	2019-08-21	2016-2020	2019	0	150	IncC	12	E	GGGTCGACGCCT	5
CPO263	Escherichia coli	176	Escherichia coli 176	Escherichia coli ST176	Escherichia coli	Escherichia coli	2019-10-22	2016-2020	2019	0	128	IncHI2A type 1	2	F	GGGTCGACGTCT	6
CPO264	Enterobacter hormaechei	93	Enterobacter hormaechei 93	Enterobacter hormaechei ST93	Enterobacter cloacae complex	Enterobacter hormaechei ST93	2019-10-23	2016-2020	2019	0	148	IncHI2A type 2	NA	NA	NA	NA
CPO267	Enterobacter hormaechei	93	Enterobacter hormaechei 93	Enterobacter hormaechei ST93	Enterobacter cloacae complex	Enterobacter hormaechei ST93	2019-11-22	2016-2020	2019	0	53	IncHI2A type 2	NA	NA	NA	NA
CPO272	Enterobacter chengduensis	1065	Enterobacter chengduensis 1065	Enterobacter cloacae complex - Other STs	Enterobacter cloacae complex	Enterobacter cloacae complex	2019-09-16	2016-2020	2019	0	150	IncC	12	E	TGGTCGACGCCT	9
CPO278	Enterobacter hormaechei	93	Enterobacter hormaechei 93	Enterobacter hormaechei ST93	Enterobacter cloacae complex	Enterobacter hormaechei ST93	2019-11-13	2016-2020	2019	0	151	IncHI2A type 2	NA	NA	NA	NA
CPO280	Enterobacter hormaechei	190	Enterobacter hormaechei 190	Enterobacter hormaechei ST190	Enterobacter cloacae complex	Enterobacter hormaechei ST190	2019-11-14	2016-2020	2019	0	118	IncHI2A type 1	NA	NA	NA	NA
CPO284	Serratia marcescens	1	Serratia marcescens 1	Serratia marcescens lin. 1	Serratia marcescens	Serratia marcescens	2019-11-14	2016-2020	2019	1	56	IncC	3	B	TGGTCGACGCCT	9
CPO285	Enterobacter hormaechei	93	Enterobacter hormaechei 93	Enterobacter hormaechei ST93	Enterobacter cloacae complex	Enterobacter hormaechei ST93	2019-11-19	2016-2020	2019	0	148	IncHI2A type 2	NA	NA	NA	NA
CPO286	Enterobacter hormaechei	93	Enterobacter hormaechei 93	Enterobacter hormaechei ST93	Enterobacter cloacae complex	Enterobacter hormaechei ST93	2019-11-22	2016-2020	2019	0	53	IncHI2A type 2	NA	NA	NA	NA
CPO287	Enterobacter hormaechei	114	Enterobacter hormaechei 114	Enterobacter hormaechei ST114	Enterobacter cloacae complex	Enterobacter hormaechei ST114	2019-11-27	2016-2020	2019	0	105	IncFIA/IncFIB/IncP	NA	NA	NA	NA
CPO291	Enterobacter hormaechei	93	Enterobacter hormaechei 93	Enterobacter hormaechei ST93	Enterobacter cloacae complex	Enterobacter hormaechei ST93	2019-11-28	2016-2020	2019	0	151	IncHI2A type 2	NA	NA	NA	NA
CPO292	Enterobacter hormaechei	93	Enterobacter hormaechei 93	Enterobacter hormaechei ST93	Enterobacter cloacae complex	Enterobacter hormaechei ST93	2019-11-29	2016-2020	2019	0	151	IncHI2A type 2	NA	NA	NA	NA
CPO298	Enterobacter hormaechei	190	Enterobacter hormaechei 190	Enterobacter hormaechei ST190	Enterobacter cloacae complex	Enterobacter hormaechei ST190	2019-12-19	2016-2020	2019	0	132	IncHI2A type 1	NA	NA	NA	NA
CPO301	Klebsiella variicola	-	Klebsiella variicola -	Klebsiella pneumoniae complex - Other STs	Klebsiella pneumoniae complex	Klebsiella pneumoniae complex	2019-12-20	2016-2020	2019	0	153	IncHI2A type 2	2	F	GGGATTACGTCT	3
CPO302	Citrobacter amalonaticus	-	Citrobacter amalonaticus -	Citrobacter spp.	Citrobacter spp.	Other Gram negative spp.	2019-12-20	2016-2020	2019	0	153	IncHI2A type 2	2	F	GGGTCTACGTCT	8
CPO303	Enterobacter hormaechei	93	Enterobacter hormaechei 93	Enterobacter hormaechei ST93	Enterobacter cloacae complex	Enterobacter hormaechei ST93	2019-11-28	2016-2020	2019	0	153	IncHI2A type 2	NA	NA	NA	NA
CPO305	Serratia marcescens	1	Serratia marcescens 1	Serratia marcescens lin. 1	Serratia marcescens	Serratia marcescens	2020-01-07	2016-2020	2020	0	156	IncC	NA	NA	NA	NA
CPO312	Enterobacter hormaechei	93	Enterobacter hormaechei 93	Enterobacter hormaechei ST93	Enterobacter cloacae complex	Enterobacter hormaechei ST93	2020-02-01	2016-2020	2020	0	147	IncHI2A type 2	NA	NA	NA	NA
CPO320	Enterobacter hormaechei	93	Enterobacter hormaechei 93	Enterobacter hormaechei ST93	Enterobacter cloacae complex	Enterobacter hormaechei ST93	2020-02-23	2016-2020	2020	0	154	IncHI2A type 2	2	F	GGGTCGACGTCT	6
CPO321	Klebsiella variicola	1582	Klebsiella variicola 1582	Klebsiella pneumoniae complex - Other STs	Klebsiella pneumoniae complex	Klebsiella pneumoniae complex	2020-02-23	2016-2020	2020	0	154	IncL/M	6	G	GGGTCGACGCCT	5
CPO323	Serratia marcescens	1	Serratia marcescens 1	Serratia marcescens lin. 1	Serratia marcescens	Serratia marcescens	2020-02-26	2016-2020	2020	0	76	IncC	NA	NA	NA	NA
CPO324	Serratia marcescens	1	Serratia marcescens 1	Serratia marcescens lin. 1	Serratia marcescens	Serratia marcescens	2020-02-27	2016-2020	2020	0	76	IncC	NA	NA	NA	NA
CPO328	Klebsiella variicola	1582	Klebsiella variicola 1582	Klebsiella pneumoniae complex - Other STs	Klebsiella pneumoniae complex	Klebsiella pneumoniae complex	2020-03-07	2016-2020	2020	0	138	IncC	12	E	TGGTCGGCGCCT	11
CPO335	Enterobacter hormaechei	190	Enterobacter hormaechei 190	Enterobacter hormaechei ST190	Enterobacter cloacae complex	Enterobacter hormaechei ST190	2020-05-06	2016-2020	2020	0	152	IncHI2A type 1	2	F	GGGTCGACGTCT	6
CPO337	Enterobacter hormaechei	93	Enterobacter hormaechei 93	Enterobacter hormaechei ST93	Enterobacter cloacae complex	Enterobacter hormaechei ST93	2020-04-22	2016-2020	2020	0	154	IncHI2A type 2	2	F	GGGTCGACGTCT	6
CPO338	Enterobacter hormaechei	190	Enterobacter hormaechei 190	Enterobacter hormaechei ST190	Enterobacter cloacae complex	Enterobacter hormaechei ST190	2020-04-24	2016-2020	2020	0	132	IncHI2A type 1	NA	NA	NA	NA
CPO344	Enterobacter hormaechei	190	Enterobacter hormaechei 190	Enterobacter hormaechei ST190	Enterobacter cloacae complex	Enterobacter hormaechei ST190	2020-05-03	2016-2020	2020	0	152	IncHI2A type 1	NA	NA	NA	NA
CPO347	Serratia marcescens	1	Serratia marcescens 1	Serratia marcescens lin. 1	Serratia marcescens	Serratia marcescens	2020-05-16	2016-2020	2020	0	158	IncC	NA	NA	NA	NA
CPO353	Enterobacter hormaechei	190	Enterobacter hormaechei 190	Enterobacter hormaechei ST190	Enterobacter cloacae complex	Enterobacter hormaechei ST190	2020-05-31	2016-2020	2020	0	132	IncHI2A type 1	NA	NA	NA	NA
CPO355	Escherichia coli	38	Escherichia coli 38	Escherichia coli - Other STs	Escherichia coli	Escherichia coli	2020-05-28	2016-2020	2020	0	155	IncL/M	6	G	GGGTCGACGCCT	5
CPO356	Klebsiella pneumoniae	873	Klebsiella pneumoniae 873	Klebsiella pneumoniae complex - Other STs	Klebsiella pneumoniae complex	Klebsiella pneumoniae complex	2020-05-28	2016-2020	2020	0	155	IncL/M	6	G	GGGTCGACGCCT	5
CPO360	Enterobacter hormaechei	190	Enterobacter hormaechei 190	Enterobacter hormaechei ST190	Enterobacter cloacae complex	Enterobacter hormaechei ST190	2020-06-04	2016-2020	2020	0	157	IncHI2A type 1	NA	NA	NA	NA
CPO361	Enterobacter hormaechei	190	Enterobacter hormaechei 190	Enterobacter hormaechei ST190	Enterobacter cloacae complex	Enterobacter hormaechei ST190	2020-06-04	2016-2020	2020	0	184	IncHI2A type 1	2	F	GGGTCGACGTCT	6
CPO362	Enterobacter hormaechei	190	Enterobacter hormaechei 190	Enterobacter hormaechei ST190	Enterobacter cloacae complex	Enterobacter hormaechei ST190	2020-06-06	2016-2020	2020	0	157	IncHI2A type 1	NA	NA	NA	NA
CPO365	Enterobacter hormaechei	190	Enterobacter hormaechei 190	Enterobacter hormaechei ST190	Enterobacter cloacae complex	Enterobacter hormaechei ST190	2020-06-11	2016-2020	2020	0	159	IncHI2A type 1	NA	NA	NA	NA
CPO367	Enterobacter hormaechei	190	Enterobacter hormaechei 190	Enterobacter hormaechei ST190	Enterobacter cloacae complex	Enterobacter hormaechei ST190	2020-06-15	2016-2020	2020	0	159	IncHI2A type 1	NA	NA	NA	NA
CPO368	Enterobacter hormaechei	190	Enterobacter hormaechei 190	Enterobacter hormaechei ST190	Enterobacter cloacae complex	Enterobacter hormaechei ST190	2020-06-17	2016-2020	2020	0	180	IncHI2A type 1	NA	NA	NA	NA
CPO369	Enterobacter hormaechei	190	Enterobacter hormaechei 190	Enterobacter hormaechei ST190	Enterobacter cloacae complex	Enterobacter hormaechei ST190	2020-06-18	2016-2020	2020	0	143	IncHI2A type 1	NA	NA	NA	NA
CPO370	Enterobacter hormaechei	190	Enterobacter hormaechei 190	Enterobacter hormaechei ST190	Enterobacter cloacae complex	Enterobacter hormaechei ST190	2020-06-25	2016-2020	2020	0	180	IncHI2A type 1	NA	NA	NA	NA
CPO371	Citrobacter freundii	492	Citrobacter freundii 492	Citrobacter spp.	Citrobacter spp.	Other Gram negative spp.	2020-06-18	2016-2020	2020	0	192	IncHI2A type 1	19	19	GGGTCGACACCT	4
CPO373	Serratia marcescens	2	Serratia marcescens 2	Serratia marcescens lin. 2	Serratia marcescens	Serratia marcescens	2020-03-11	2016-2020	2020	1	55	IncC	1	A	TGGTCGACGCCT	9
CPO377	Serratia marcescens	1	Serratia marcescens 1	Serratia marcescens lin. 1	Serratia marcescens	Serratia marcescens	2020-03-11	2016-2020	2020	1	60	IncC	NA	NA	NA	NA
CPO382	Serratia marcescens	1	Serratia marcescens 1	Serratia marcescens lin. 1	Serratia marcescens	Serratia marcescens	2020-03-11	2016-2020	2020	1	61	IncC	NA	NA	NA	NA
CPO385	Enterobacter hormaechei	190	Enterobacter hormaechei 190	Enterobacter hormaechei ST190	Enterobacter cloacae complex	Enterobacter hormaechei ST190	2020-06-23	2016-2020	2020	0	184	IncHI2A type 1	NA	NA	NA	NA
CPO386	Enterobacter hormaechei	190	Enterobacter hormaechei 190	Enterobacter hormaechei ST190	Enterobacter cloacae complex	Enterobacter hormaechei ST190	2020-06-29	2016-2020	2020	0	116	IncHI2A type 1	9	9	GGGTCGACGTCT	6
CPO389	Enterobacter hormaechei	190	Enterobacter hormaechei 190	Enterobacter hormaechei ST190	Enterobacter cloacae complex	Enterobacter hormaechei ST190	2020-07-05	2016-2020	2020	0	116	IncHI2A type 1	NA	NA	NA	NA
CPO395	Enterobacter hormaechei	190	Enterobacter hormaechei 190	Enterobacter hormaechei ST190	Enterobacter cloacae complex	Enterobacter hormaechei ST190	2020-06-23	2016-2020	2020	1	59	IncHI2A type 1	2	F	GGGATGACGTCT	2
CPO397	Serratia marcescens	1	Serratia marcescens 1	Serratia marcescens lin. 1	Serratia marcescens	Serratia marcescens	2017-02-22	2016-2020	2017	0	114	IncC	1	A	TGGTCGACGCCT	9
CPO399	Enterobacter hormaechei	93	Enterobacter hormaechei 93	Enterobacter hormaechei ST93	Enterobacter cloacae complex	Enterobacter hormaechei ST93	2017-02-28	2016-2020	2017	0	113	IncHI2A type 2	2	F	GGGTCGACGTCT	6
CPO400	Enterobacter hormaechei	114	Enterobacter hormaechei 114	Enterobacter hormaechei ST114	Enterobacter cloacae complex	Enterobacter hormaechei ST114	2017-03-17	2016-2020	2017	0	112	IncFIA/IncFIB/IncP	NA	NA	NA	NA
CPO401	Serratia marcescens	1	Serratia marcescens 1	Serratia marcescens lin. 1	Serratia marcescens	Serratia marcescens	2017-05-28	2016-2020	2017	0	115	IncC	1	A	TGGTCGACGCCT	9
CPO402	Serratia marcescens	1	Serratia marcescens 1	Serratia marcescens lin. 1	Serratia marcescens	Serratia marcescens	2017-08-22	2016-2020	2017	0	103	IncC	1	A	TGGTCGACGCCT	9
CPO403	Serratia marcescens	1	Serratia marcescens 1	Serratia marcescens lin. 1	Serratia marcescens	Serratia marcescens	2017-09-08	2016-2020	2017	0	70	IncC	17	17	TGGTCGACGCCT	9
CPO405	Serratia marcescens	1	Serratia marcescens 1	Serratia marcescens lin. 1	Serratia marcescens	Serratia marcescens	2020-07-31	2016-2020	2020	0	160	IncC	NA	NA	NA	NA
CPO410	Serratia marcescens	2	Serratia marcescens 2	Serratia marcescens lin. 2	Serratia marcescens	Serratia marcescens	2020-06-30	2016-2020	2020	1	58	IncC	1	A	TGGTCGACGCCT	9
CPO411	Serratia marcescens	1	Serratia marcescens 1	Serratia marcescens lin. 1	Serratia marcescens	Serratia marcescens	2020-06-30	2016-2020	2020	1	57	IncC	NA	NA	NA	NA
CPO417	Serratia marcescens	1	Serratia marcescens 1	Serratia marcescens lin. 1	Serratia marcescens	Serratia marcescens	2020-07-14	2016-2020	2020	1	56	IncC	3	B	TGGTCGACGCCT	9
CPO422	Serratia marcescens	1	Serratia marcescens 1	Serratia marcescens lin. 1	Serratia marcescens	Serratia marcescens	2020-08-08	2016-2020	2020	0	160	IncC	1	A	TGGTCGACGCCT	9
CPO429	Klebsiella aerogenes	35-1LV	Klebsiella aerogenes 35-1LV	Klebsiella aerogenes	Klebsiella aerogenes	Other Klebsiella spp.	2020-10-09	2016-2020	2020	0	193	IncL/M	22	22	GGGTCGACGCCT	5
CPO458	Serratia marcescens	1	Serratia marcescens 1	Serratia marcescens lin. 1	Serratia marcescens	Serratia marcescens	2002-08-27	2002-2010	2002	0	169	IncC	3	B	TGGTCGACGCCT	9
CPO459	Pseudomonas aeruginosa	111	Pseudomonas aeruginosa 111	Pseudomonas aeruginosa ST111	Pseudomonas aeruginosa	Pseudomonas aeruginosa ST111	2004-01-26	2002-2010	2004	0	9	Chromosome	NA	NA	NA	NA
CPO460	Serratia marcescens	1	Serratia marcescens 1	Serratia marcescens lin. 1	Serratia marcescens	Serratia marcescens	2004-01-28	2002-2010	2004	0	10	IncC	NA	NA	NA	NA
CPO463	Klebsiella pneumoniae	34	Klebsiella pneumoniae 34	Klebsiella pneumoniae complex - Other STs	Klebsiella pneumoniae complex	Klebsiella pneumoniae complex	2004-02-15	2002-2010	2004	0	11	IncC	1	A	TGGTCGACGCCT	9
CPO465	Klebsiella pneumoniae	5147-1LV	Klebsiella pneumoniae 5147-1LV	Klebsiella pneumoniae complex - Other STs	Klebsiella pneumoniae complex	Klebsiella pneumoniae complex	2004-03-18	2002-2010	2004	0	15	IncC	3	B	TGGTCGACGCCT	9
CPO469	Pseudomonas aeruginosa	111	Pseudomonas aeruginosa 111	Pseudomonas aeruginosa ST111	Pseudomonas aeruginosa	Pseudomonas aeruginosa ST111	2004-04-30	2002-2010	2004	0	16	Chromosome	NA	NA	NA	NA
CPO471	Klebsiella quasipneumoniae	2421-1LV	Klebsiella quasipneumoniae 2421-1LV	Klebsiella pneumoniae complex - Other STs	Klebsiella pneumoniae complex	Klebsiella pneumoniae complex	2004-05-22	2002-2010	2004	0	17	IncC	3	B	TGGTCGACGCCT	9
CPO474	Enterobacter hormaechei	108	Enterobacter hormaechei 108	Enterobacter cloacae complex - Other STs	Enterobacter cloacae complex	Enterobacter cloacae complex	2004-06-18	2002-2010	2004	0	194	IncC	3	B	TGGTCGACGCCT	9
CPO475	Serratia marcescens	1	Serratia marcescens 1	Serratia marcescens lin. 1	Serratia marcescens	Serratia marcescens	2004-06-27	2002-2010	2004	0	17	IncC	3	B	TGGTCGACGCCT	9
CPO477	Klebsiella pneumoniae	1109	Klebsiella pneumoniae 1109	Klebsiella pneumoniae complex - Other STs	Klebsiella pneumoniae complex	Klebsiella pneumoniae complex	2004-07-07	2002-2010	2004	0	181	IncC	20	20	TGGTCGACGCCT	9
CPO478	Escherichia coli	131	Escherichia coli 131	Escherichia coli - Other STs	Escherichia coli	Escherichia coli	2004-07-15	2002-2010	2004	0	17	IncC	3	B	TGGTCGACGCCT	9
CPO482	Citrobacter koseri	NA	Citrobacter koseri NA	Citrobacter spp.	Citrobacter spp.	Other Gram negative spp.	2004-07-31	2002-2010	2004	0	17	IncC	3	B	TGGTCGACGCCT	9
CPO486	Pseudomonas aeruginosa	111	Pseudomonas aeruginosa 111	Pseudomonas aeruginosa ST111	Pseudomonas aeruginosa	Pseudomonas aeruginosa ST111	2004-10-04	2002-2010	2004	0	18	Chromosome	NA	NA	NA	NA
CPO487	Klebsiella pneumoniae	1552	Klebsiella pneumoniae 1552	Klebsiella pneumoniae complex - Other STs	Klebsiella pneumoniae complex	Klebsiella pneumoniae complex	2004-10-05	2002-2010	2004	0	20	IncC	1	A	TGGTCGACGCCT	9
CPO491	Escherichia coli	155	Escherichia coli 155	Escherichia coli - Other STs	Escherichia coli	Escherichia coli	2004-10-24	2002-2010	2004	0	22	IncC	1	A	TGGTCGACGCCT	9
CPO492	Enterobacter bugandensis	-	Enterobacter bugandensis -	Enterobacter cloacae complex - Other STs	Enterobacter cloacae complex	Enterobacter cloacae complex	2004-10-27	2002-2010	2004	0	20	IncC	1	A	TGGTCGACGCCT	9
CPO493	Enterobacter hormaechei	114	Enterobacter hormaechei 114	Enterobacter hormaechei ST114	Enterobacter cloacae complex	Enterobacter hormaechei ST114	2004-11-02	2002-2010	2004	0	14	IncC	3	B	TGGTCGACGCCT	9
CPO494	Enterobacter hormaechei	114	Enterobacter hormaechei 114	Enterobacter hormaechei ST114	Enterobacter cloacae complex	Enterobacter hormaechei ST114	2004-11-02	2002-2010	2004	0	14	IncC	NA	NA	NA	NA
CPO495	Klebsiella pneumoniae	4379	Klebsiella pneumoniae 4379	Klebsiella pneumoniae ST4379	Klebsiella pneumoniae complex	Klebsiella pneumoniae complex	2004-11-05	2002-2010	2004	0	7	IncC	4	D	TGGTCGACGCCT	9
CPO496	Klebsiella pneumoniae	4379	Klebsiella pneumoniae 4379	Klebsiella pneumoniae ST4379	Klebsiella pneumoniae complex	Klebsiella pneumoniae complex	2004-11-06	2002-2010	2004	0	72	IncC	4	D	TGGTCGACGCCT	9
CPO500	Pseudomonas aeruginosa	111	Pseudomonas aeruginosa 111	Pseudomonas aeruginosa ST111	Pseudomonas aeruginosa	Pseudomonas aeruginosa ST111	2004-12-07	2002-2010	2004	0	23	Chromosome	NA	NA	NA	NA
CPO504	Klebsiella pneumoniae	1552-1LV	Klebsiella pneumoniae 1552-1LV	Klebsiella pneumoniae complex - Other STs	Klebsiella pneumoniae complex	Klebsiella pneumoniae complex	2004-12-16	2002-2010	2004	0	75	IncC	1	A	TGGTCGACGCCT	9
CPO505	Serratia marcescens	1	Serratia marcescens 1	Serratia marcescens lin. 1	Serratia marcescens	Serratia marcescens	2005-01-02	2002-2010	2005	0	165	IncC	NA	NA	NA	NA
CPO506	Pseudomonas aeruginosa	111	Pseudomonas aeruginosa 111	Pseudomonas aeruginosa ST111	Pseudomonas aeruginosa	Pseudomonas aeruginosa ST111	2005-01-16	2002-2010	2005	0	178	Chromosome	NA	NA	NA	NA
CPO513	Escherichia coli	1231	Escherichia coli 1231	Escherichia coli - Other STs	Escherichia coli	Escherichia coli	2005-03-05	2002-2010	2005	0	21	IncC	1	A	TGGTCGACGCCT	9
CPO519	Acinetobacter baumannii	779-1LV	Acinetobacter baumannii 779-1LV	Acinetobacter spp.	Acinetobacter spp.	Other Gram negative spp.	2005-03-25	2002-2010	2005	0	188	Untypeable	NA	NA	NA	NA
CPO520	Escherichia coli	69	Escherichia coli 69	Escherichia coli - Other STs	Escherichia coli	Escherichia coli	2005-04-01	2002-2010	2005	0	24	IncC	1	A	TGGTCGACGCCT	9
CPO521	Enterobacter hormaechei	121-1LV	Enterobacter hormaechei 121-1LV	Enterobacter cloacae complex - Other STs	Enterobacter cloacae complex	Enterobacter cloacae complex	2005-05-01	2002-2010	2005	0	25	IncC	4	D	TGGTCGACGCCT	9
CPO522	Pseudomonas aeruginosa	111	Pseudomonas aeruginosa 111	Pseudomonas aeruginosa ST111	Pseudomonas aeruginosa	Pseudomonas aeruginosa ST111	2005-05-05	2002-2010	2005	0	19	Chromosome	NA	NA	NA	NA
CPO526	Escherichia coli	12	Escherichia coli 12	Escherichia coli - Other STs	Escherichia coli	Escherichia coli	2005-06-24	2002-2010	2005	0	164	IncC	3	B	GGGTCGACGCCT	5
CPO529	Serratia marcescens	1	Serratia marcescens 1	Serratia marcescens lin. 1	Serratia marcescens	Serratia marcescens	2005-07-16	2002-2010	2005	0	27	IncC	NA	NA	NA	NA
CPO532	Pseudomonas aeruginosa	111	Pseudomonas aeruginosa 111	Pseudomonas aeruginosa ST111	Pseudomonas aeruginosa	Pseudomonas aeruginosa ST111	2005-09-25	2002-2010	2005	0	6	Chromosome	NA	NA	NA	NA
CPO534	Klebsiella oxytoca	18	Klebsiella oxytoca 18	Klebsiella oxytoca - Other STs	Klebsiella oxytoca	Other Klebsiella spp.	2005-10-17	2002-2010	2005	0	26	IncC	3	B	TGGTCGACGCCT	9
CPO537	Klebsiella pneumoniae	1451	Klebsiella pneumoniae 1451	Klebsiella pneumoniae complex - Other STs	Klebsiella pneumoniae complex	Klebsiella pneumoniae complex	2005-12-14	2002-2010	2005	0	29	IncC	1	A	TGGTCGACGCCT	9
CPO538	Serratia marcescens	1	Serratia marcescens 1	Serratia marcescens lin. 1	Serratia marcescens	Serratia marcescens	2006-02-07	2002-2010	2006	0	28	IncC	NA	NA	NA	NA
CPO540	Enterobacter hormaechei	190	Enterobacter hormaechei 190	Enterobacter hormaechei ST190	Enterobacter cloacae complex	Enterobacter hormaechei ST190	2006-03-06	2002-2010	2006	0	30	IncC	3	B	TGGTCGACGCCT	9
CPO542	Enterobacter hormaechei	114	Enterobacter hormaechei 114	Enterobacter hormaechei ST114	Enterobacter cloacae complex	Enterobacter hormaechei ST114	2006-05-01	2002-2010	2006	0	33	IncC	3	B	TGGTTGACGCCT	12
CPO543	Enterobacter hormaechei	175	Enterobacter hormaechei 175	Enterobacter cloacae complex - Other STs	Enterobacter cloacae complex	Enterobacter cloacae complex	2006-05-25	2002-2010	2006	0	32	IncC	1	A	TGGTCGACGCCT	9
CPO545	Pseudomonas aeruginosa	111	Pseudomonas aeruginosa 111	Pseudomonas aeruginosa ST111	Pseudomonas aeruginosa	Pseudomonas aeruginosa ST111	2006-06-14	2002-2010	2006	0	34	Chromosome	NA	NA	NA	NA
CPO546	Klebsiella pneumoniae	240	Klebsiella pneumoniae 240	Klebsiella pneumoniae complex - Other STs	Klebsiella pneumoniae complex	Klebsiella pneumoniae complex	2006-06-26	2002-2010	2006	0	31	IncC	4	D	GGGTCGACGCCT	5
CPO547	Escherichia coli	95	Escherichia coli 95	Escherichia coli - Other STs	Escherichia coli	Escherichia coli	2006-06-26	2002-2010	2006	0	31	IncC	4	D	TGGTCGACGCCT	9
CPO552	Enterobacter hormaechei	114	Enterobacter hormaechei 114	Enterobacter hormaechei ST114	Enterobacter cloacae complex	Enterobacter hormaechei ST114	2006-12-29	2002-2010	2006	0	35	IncC	1	A	TGGTCGACGCCT	9
CPO554	Klebsiella pneumoniae	617	Klebsiella pneumoniae 617	Klebsiella pneumoniae complex - Other STs	Klebsiella pneumoniae complex	Klebsiella pneumoniae complex	2007-02-09	2002-2010	2007	0	37	IncC	1	A	TGGTCGACGCCT	9
CPO555	Serratia marcescens	1	Serratia marcescens 1	Serratia marcescens lin. 1	Serratia marcescens	Serratia marcescens	2007-02-13	2002-2010	2007	0	37	IncC	NA	NA	NA	NA
CPO563	Serratia marcescens	1	Serratia marcescens 1	Serratia marcescens lin. 1	Serratia marcescens	Serratia marcescens	2007-07-02	2002-2010	2007	0	39	IncC	NA	NA	NA	NA
CPO566	Pseudomonas aeruginosa	111	Pseudomonas aeruginosa 111	Pseudomonas aeruginosa ST111	Pseudomonas aeruginosa	Pseudomonas aeruginosa ST111	2007-10-11	2002-2010	2007	0	182	Chromosome	NA	NA	NA	NA
CPO570	Pseudomonas aeruginosa	111	Pseudomonas aeruginosa 111	Pseudomonas aeruginosa ST111	Pseudomonas aeruginosa	Pseudomonas aeruginosa ST111	2007-11-23	2002-2010	2007	0	62	Chromosome	NA	NA	NA	NA
CPO573	Serratia marcescens	1	Serratia marcescens 1	Serratia marcescens lin. 1	Serratia marcescens	Serratia marcescens	2008-09-14	2002-2010	2008	0	8	IncC	NA	NA	NA	NA
CPO470	Pseudomonas aeruginosa	111	Pseudomonas aeruginosa 111	Pseudomonas aeruginosa ST111	Pseudomonas aeruginosa	Pseudomonas aeruginosa ST111	2004-05-06	2002-2010	2004	0	195	Chromosome	NA	NA	NA	NA
CPO497	Pseudomonas aeruginosa	111	Pseudomonas aeruginosa 111	Pseudomonas aeruginosa ST111	Pseudomonas aeruginosa	Pseudomonas aeruginosa ST111	2004-11-27	2002-2010	2004	0	196	Chromosome	NA	NA	NA	NA
CPO503	Pseudomonas aeruginosa	111	Pseudomonas aeruginosa 111	Pseudomonas aeruginosa ST111	Pseudomonas aeruginosa	Pseudomonas aeruginosa ST111	2004-12-11	2002-2010	2004	0	197	Chromosome	NA	NA	NA	NA
CPO509	Pseudomonas aeruginosa	111	Pseudomonas aeruginosa 111	Pseudomonas aeruginosa ST111	Pseudomonas aeruginosa	Pseudomonas aeruginosa ST111	2005-02-01	2002-2010	2005	0	198	Chromosome	NA	NA	NA	NA
CPO510	Pseudomonas aeruginosa	111	Pseudomonas aeruginosa 111	Pseudomonas aeruginosa ST111	Pseudomonas aeruginosa	Pseudomonas aeruginosa ST111	2005-02-06	2002-2010	2005	0	199	Chromosome	NA	NA	NA	NA
CPO512	Pseudomonas aeruginosa	111	Pseudomonas aeruginosa 111	Pseudomonas aeruginosa ST111	Pseudomonas aeruginosa	Pseudomonas aeruginosa ST111	2005-02-19	2002-2010	2005	0	200	Chromosome	NA	NA	NA	NA
CPO514	Pseudomonas aeruginosa	111	Pseudomonas aeruginosa 111	Pseudomonas aeruginosa ST111	Pseudomonas aeruginosa	Pseudomonas aeruginosa ST111	2005-03-07	2002-2010	2005	0	201	Chromosome	NA	NA	NA	NA
CPO523	Pseudomonas aeruginosa	111	Pseudomonas aeruginosa 111	Pseudomonas aeruginosa ST111	Pseudomonas aeruginosa	Pseudomonas aeruginosa ST111	2005-05-07	2002-2010	2005	0	202	Chromosome	NA	NA	NA	NA
CPO528	Pseudomonas aeruginosa	111	Pseudomonas aeruginosa 111	Pseudomonas aeruginosa ST111	Pseudomonas aeruginosa	Pseudomonas aeruginosa ST111	2005-07-12	2002-2010	2005	0	203	Chromosome	NA	NA	NA	NA

## Sheet: Figure 1B
isolate	species_final	st	species_st	species_st_clean	species_clean	species_st_final	acc_coll_date	period	year	environmental	ur_dummy	rep_type_clean	flanker_cluster	figure_3_cluster	nt_seq	nt_seq_group
CPO002	Enterobacter hormaechei	93	Enterobacter hormaechei 93	Enterobacter hormaechei ST93	Enterobacter cloacae complex	Enterobacter hormaechei ST93	2019-02-14	2016-2020	2019	0	131	IncHI2A type 2	NA	NA	NA	NA
CPO003	Enterobacter hormaechei	190	Enterobacter hormaechei 190	Enterobacter hormaechei ST190	Enterobacter cloacae complex	Enterobacter hormaechei ST190	2019-02-09	2016-2020	2019	0	172	IncHI2A type 1	NA	NA	NA	NA
CPO004	Escherichia coli	2520	Escherichia coli 2520	Escherichia coli - Other STs	Escherichia coli	Escherichia coli	2019-02-08	2016-2020	2019	0	126	IncHI2A type 2	NA	NA	NA	NA
CPO006	Enterobacter hormaechei	190	Enterobacter hormaechei 190	Enterobacter hormaechei ST190	Enterobacter cloacae complex	Enterobacter hormaechei ST190	2019-02-06	2016-2020	2019	0	174	IncHI2A type 1	2	F	GGGTCGACGTCT	6
CPO008	Enterobacter hormaechei	93	Enterobacter hormaechei 93	Enterobacter hormaechei ST93	Enterobacter cloacae complex	Enterobacter hormaechei ST93	2019-02-05	2016-2020	2019	0	117	IncHI2A type 2	NA	NA	NA	NA
CPO009	Enterobacter hormaechei	114	Enterobacter hormaechei 114	Enterobacter hormaechei ST114	Enterobacter cloacae complex	Enterobacter hormaechei ST114	2019-02-02	2016-2020	2019	0	66	IncFIA/IncFIB/IncP	3	B	TGGTCGACGCCT	9
CPO010	Acinetobacter ursingii	749	Acinetobacter ursingii 749	Acinetobacter spp.	Acinetobacter spp.	Other Gram negative spp.	2019-02-02	2016-2020	2019	0	77	Untypeable	NA	NA	NA	NA
CPO011	Enterobacter hormaechei	93	Enterobacter hormaechei 93	Enterobacter hormaechei ST93	Enterobacter cloacae complex	Enterobacter hormaechei ST93	2019-02-01	2016-2020	2019	0	79	IncHI2A type 2	2	F	GGGTCGACGTCT	6
CPO013	Enterobacter hormaechei	190	Enterobacter hormaechei 190	Enterobacter hormaechei ST190	Enterobacter cloacae complex	Enterobacter hormaechei ST190	2019-02-01	2016-2020	2019	0	128	IncHI2A type 1	2	F	GGGTCGACGTCT	6
CPO014	Enterobacter hormaechei	93	Enterobacter hormaechei 93	Enterobacter hormaechei ST93	Enterobacter cloacae complex	Enterobacter hormaechei ST93	2019-01-30	2016-2020	2019	0	137	IncHI2A type 2	NA	NA	NA	NA
CPO016	Enterobacter hormaechei	93	Enterobacter hormaechei 93	Enterobacter hormaechei ST93	Enterobacter cloacae complex	Enterobacter hormaechei ST93	2019-01-30	2016-2020	2019	0	131	IncHI2A type 2	NA	NA	NA	NA
CPO017	Enterobacter hormaechei	93	Enterobacter hormaechei 93	Enterobacter hormaechei ST93	Enterobacter cloacae complex	Enterobacter hormaechei ST93	2019-01-30	2016-2020	2019	0	174	IncHI2A type 2	2	F	GGGTCGACGTCT	6
CPO019	Enterobacter hormaechei	190	Enterobacter hormaechei 190	Enterobacter hormaechei ST190	Enterobacter cloacae complex	Enterobacter hormaechei ST190	2019-01-26	2016-2020	2019	0	161	IncHI2A type 1	2	F	GGGTCGACGTCT	6
CPO020	Enterobacter hormaechei	134	Enterobacter hormaechei 134	Enterobacter cloacae complex - Other STs	Enterobacter cloacae complex	Enterobacter cloacae complex	2019-01-25	2016-2020	2019	0	4	IncHI2A type 2	2	F	GGGTCGACGTCT	6
CPO021	Klebsiella variicola	3206	Klebsiella variicola 3206	Klebsiella pneumoniae complex - Other STs	Klebsiella pneumoniae complex	Klebsiella pneumoniae complex	2019-01-24	2016-2020	2019	0	140	IncL/M	6	G	GGGTCGACGCCT	5
CPO022	Enterobacter hormaechei	114	Enterobacter hormaechei 114	Enterobacter hormaechei ST114	Enterobacter cloacae complex	Enterobacter hormaechei ST114	2019-01-24	2016-2020	2019	0	183	IncFIA/IncFIB/IncP	NA	NA	NA	NA
CPO023	Escherichia coli	2144	Escherichia coli 2144	Escherichia coli - Other STs	Escherichia coli	Escherichia coli	2019-01-23	2016-2020	2019	0	120	IncL/M	18	18	GGGTCGACGCCT	5
CPO024	Enterobacter hormaechei	190	Enterobacter hormaechei 190	Enterobacter hormaechei ST190	Enterobacter cloacae complex	Enterobacter hormaechei ST190	2019-01-23	2016-2020	2019	0	135	IncHI2A type 1	NA	NA	NA	NA
CPO029	Enterobacter hormaechei	190	Enterobacter hormaechei 190	Enterobacter hormaechei ST190	Enterobacter cloacae complex	Enterobacter hormaechei ST190	2019-01-21	2016-2020	2019	0	135	IncHI2A type 1	21	21	GGGTCGACGTCT	6
CPO033	Enterobacter hormaechei	190	Enterobacter hormaechei 190	Enterobacter hormaechei ST190	Enterobacter cloacae complex	Enterobacter hormaechei ST190	2019-02-21	2016-2020	2019	0	139	IncHI2A type 1	NA	NA	NA	NA
CPO037	Serratia marcescens	2	Serratia marcescens 2	Serratia marcescens lin. 2	Serratia marcescens	Serratia marcescens	2019-01-03	2016-2020	2019	1	55	IncC	1	A	TGGTCGACGCCT	9
CPO038	Serratia marcescens	2	Serratia marcescens 2	Serratia marcescens lin. 2	Serratia marcescens	Serratia marcescens	2019-01-03	2016-2020	2019	1	58	IncC	NA	NA	NA	NA
CPO039	Serratia marcescens	1	Serratia marcescens 1	Serratia marcescens lin. 1	Serratia marcescens	Serratia marcescens	2019-01-03	2016-2020	2019	1	57	IncC	NA	NA	NA	NA
CPO040	Enterobacter hormaechei	190	Enterobacter hormaechei 190	Enterobacter hormaechei ST190	Enterobacter cloacae complex	Enterobacter hormaechei ST190	2018-12-29	2016-2020	2018	0	166	IncHI2A type 1	2	F	GGGTCGACGTCT	6
CPO042	Enterobacter hormaechei	190	Enterobacter hormaechei 190	Enterobacter hormaechei ST190	Enterobacter cloacae complex	Enterobacter hormaechei ST190	2018-12-24	2016-2020	2018	0	141	IncHI2A type 1	2	F	GGGTCGACGTCT	6
CPO044	Enterobacter hormaechei	190	Enterobacter hormaechei 190	Enterobacter hormaechei ST190	Enterobacter cloacae complex	Enterobacter hormaechei ST190	2018-12-22	2016-2020	2018	0	125	IncHI2A type 1	2	F	GGGTCGACGTCT	6
CPO045	Klebsiella grimontii	300	Klebsiella grimontii 300	Klebsiella pneumoniae complex - Other STs	Klebsiella pneumoniae complex	Klebsiella pneumoniae complex	2018-12-20	2016-2020	2018	0	130	IncL/M	6	G	GGGTCGACGCCT	5
CPO046	Escherichia coli	1312	Escherichia coli 1312	Escherichia coli - Other STs	Escherichia coli	Escherichia coli	2018-12-20	2016-2020	2018	0	130	IncL/M	6	G	GGGTCGACGCCT	5
CPO049	Enterobacter hormaechei	93	Enterobacter hormaechei 93	Enterobacter hormaechei ST93	Enterobacter cloacae complex	Enterobacter hormaechei ST93	2018-12-19	2016-2020	2018	0	137	IncHI2A type 2	2	F	GGGTCGACGTCT	6
CPO050	Enterobacter hormaechei	93	Enterobacter hormaechei 93	Enterobacter hormaechei ST93	Enterobacter cloacae complex	Enterobacter hormaechei ST93	2018-12-19	2016-2020	2018	0	137	IncHI2A type 2	NA	NA	NA	NA
CPO051	Enterobacter hormaechei	93	Enterobacter hormaechei 93	Enterobacter hormaechei ST93	Enterobacter cloacae complex	Enterobacter hormaechei ST93	2018-12-17	2016-2020	2018	0	129	IncHI2A type 2	2	F	GGGTCGACGTCT	6
CPO052	Enterobacter hormaechei	93	Enterobacter hormaechei 93	Enterobacter hormaechei ST93	Enterobacter cloacae complex	Enterobacter hormaechei ST93	2018-12-13	2016-2020	2018	0	119	IncHI2A type 2	2	F	GGGTCGACGTCT	6
CPO053	Enterobacter hormaechei	114	Enterobacter hormaechei 114	Enterobacter hormaechei ST114	Enterobacter cloacae complex	Enterobacter hormaechei ST114	2018-12-11	2016-2020	2018	0	68	IncFIA/IncFIB/IncP	3	B	TGGTCGACGCCT	9
CPO054	Enterobacter hormaechei	114	Enterobacter hormaechei 114	Enterobacter hormaechei ST114	Enterobacter cloacae complex	Enterobacter hormaechei ST114	2018-12-08	2016-2020	2018	0	133	IncFIA/IncFIB/IncP	NA	NA	NA	NA
CPO055	Enterobacter hormaechei	93	Enterobacter hormaechei 93	Enterobacter hormaechei ST93	Enterobacter cloacae complex	Enterobacter hormaechei ST93	2018-12-05	2016-2020	2018	0	79	Chromosome	2	F	GGGTCGACGTCT	6
CPO056	Enterobacter hormaechei	93	Enterobacter hormaechei 93	Enterobacter hormaechei ST93	Enterobacter cloacae complex	Enterobacter hormaechei ST93	2018-12-05	2016-2020	2018	0	117	IncHI2A type 2	2	F	GGGTCGACGTCT	6
CPO058	Enterobacter hormaechei	190	Enterobacter hormaechei 190	Enterobacter hormaechei ST190	Enterobacter cloacae complex	Enterobacter hormaechei ST190	2018-10-30	2016-2020	2018	0	3	IncHI2A type 1	7	7	GGGTCGACGTCT	6
CPO060	Enterobacter hormaechei	190	Enterobacter hormaechei 190	Enterobacter hormaechei ST190	Enterobacter cloacae complex	Enterobacter hormaechei ST190	2018-12-05	2016-2020	2018	0	191	Chromosome	2	F	GGGTCGACGTCT	6
CPO062	Enterobacter hormaechei	190	Enterobacter hormaechei 190	Enterobacter hormaechei ST190	Enterobacter cloacae complex	Enterobacter hormaechei ST190	2018-11-16	2016-2020	2018	0	175	IncHI2A type 1	7	7	GGGTCGACGTCT	6
CPO064	Acinetobacter nosocomialis	948	Acinetobacter nosocomialis 948	Acinetobacter spp.	Acinetobacter spp.	Other Gram negative spp.	2018-11-06	2016-2020	2018	0	86	Untypeable	NA	NA	NA	NA
CPO066	Enterobacter hormaechei	190	Enterobacter hormaechei 190	Enterobacter hormaechei ST190	Enterobacter cloacae complex	Enterobacter hormaechei ST190	2018-11-07	2016-2020	2018	0	136	IncHI2A type 1	2	F	GGGTCGATGTCT	7
CPO067	Enterobacter hormaechei	114	Enterobacter hormaechei 114	Enterobacter hormaechei ST114	Enterobacter cloacae complex	Enterobacter hormaechei ST114	2018-10-29	2016-2020	2018	0	46	IncL/M	6	G	GGGTCGACGCCT	5
CPO068	Enterobacter hormaechei	190	Enterobacter hormaechei 190	Enterobacter hormaechei ST190	Enterobacter cloacae complex	Enterobacter hormaechei ST190	2018-10-27	2016-2020	2018	0	134	IncHI2A type 1	2	F	GGGTCGACGTCT	6
CPO069	Serratia marcescens	1	Serratia marcescens 1	Serratia marcescens lin. 1	Serratia marcescens	Serratia marcescens	2018-10-07	2016-2020	2018	0	87	IncC	NA	NA	NA	NA
CPO071	Klebsiella variicola	3081	Klebsiella variicola 3081	Klebsiella pneumoniae complex - Other STs	Klebsiella pneumoniae complex	Klebsiella pneumoniae complex	2018-08-06	2016-2020	2018	0	110	IncL/M	24	24	GGGTCGACGCCT	5
CPO072	Serratia marcescens	1	Serratia marcescens 1	Serratia marcescens lin. 1	Serratia marcescens	Serratia marcescens	2018-07-20	2016-2020	2018	0	74	IncC	NA	NA	NA	NA
CPO073	Enterobacter hormaechei	93	Enterobacter hormaechei 93	Enterobacter hormaechei ST93	Enterobacter cloacae complex	Enterobacter hormaechei ST93	2018-06-28	2016-2020	2018	0	127	IncHI2A type 2	NA	NA	NA	NA
CPO074	Escherichia coli	176	Escherichia coli 176	Escherichia coli ST176	Escherichia coli	Escherichia coli	2018-06-20	2016-2020	2018	0	71	IncL/M	6	G	GGGTCGACGCCT	5
CPO075	Klebsiella variicola	347	Klebsiella variicola 347	Klebsiella pneumoniae complex - Other STs	Klebsiella pneumoniae complex	Klebsiella pneumoniae complex	2018-06-14	2016-2020	2018	0	71	IncL/M	6	G	GGGTCGACGCCT	5
CPO076	Citrobacter freundii	16	Citrobacter freundii 16	Citrobacter spp.	Citrobacter spp.	Other Gram negative spp.	2018-06-05	2016-2020	2018	0	122	Chromosome	2	F	GGGTCGACGCCT	5
CPO078	Klebsiella michiganensis	231	Klebsiella michiganensis 231	Klebsiella michiganensis	Klebsiella michiganensis	Other Klebsiella spp.	2018-06-04	2016-2020	2018	0	123	IncL/M	6	G	GGGTCGACGCCT	5
CPO079	Klebsiella pneumoniae	27	Klebsiella pneumoniae 27	Klebsiella pneumoniae complex - Other STs	Klebsiella pneumoniae complex	Klebsiella pneumoniae complex	2018-05-27	2016-2020	2018	0	124	IncL/M	6	G	GGGTCGACGCCT	5
CPO081	Enterobacter hormaechei	177	Enterobacter hormaechei 177	Enterobacter cloacae complex - Other STs	Enterobacter cloacae complex	Enterobacter cloacae complex	2018-06-04	2016-2020	2018	0	170	IncHI2A type 1	16	16	GGGTCGACGTCT	6
CPO082	Klebsiella oxytoca	178	Klebsiella oxytoca 178	Klebsiella oxytoca - Other STs	Klebsiella oxytoca	Other Klebsiella spp.	2018-05-08	2016-2020	2018	0	51	IncHI2A type 2	2	F	GGGTCGACGTCT	6
CPO086	Pseudomonas aeruginosa	111	Pseudomonas aeruginosa 111	Pseudomonas aeruginosa ST111	Pseudomonas aeruginosa	Pseudomonas aeruginosa ST111	2018-04-10	2016-2020	2018	0	163	Chromosome	NA	NA	NA	NA
CPO088	Klebsiella oxytoca	178	Klebsiella oxytoca 178	Klebsiella oxytoca - Other STs	Klebsiella oxytoca	Other Klebsiella spp.	2018-03-01	2016-2020	2018	0	69	IncHI2A type 2	2	F	GGGTCGACGTCT	6
CPO089	Enterobacter hormaechei	93	Enterobacter hormaechei 93	Enterobacter hormaechei ST93	Enterobacter cloacae complex	Enterobacter hormaechei ST93	2018-02-27	2016-2020	2018	0	167	IncHI2A type 2	2	F	GGGTCGACGTCT	6
CPO092	Enterobacter hormaechei	93	Enterobacter hormaechei 93	Enterobacter hormaechei ST93	Enterobacter cloacae complex	Enterobacter hormaechei ST93	2018-01-23	2016-2020	2018	0	89	IncHI2A type 2	2	F	GGGTCGACGTCT	6
CPO093	Enterobacter hormaechei	175	Enterobacter hormaechei 175	Enterobacter cloacae complex - Other STs	Enterobacter cloacae complex	Enterobacter cloacae complex	2018-01-13	2016-2020	2018	0	41	IncL/M	6	G	GGGTCGACGCCT	5
CPO094	Enterobacter hormaechei	190	Enterobacter hormaechei 190	Enterobacter hormaechei ST190	Enterobacter cloacae complex	Enterobacter hormaechei ST190	2018-11-08	2016-2020	2018	0	111	IncHI2A type 1	2	F	GGGTCGACGTCT	6
CPO098	Enterobacter hormaechei	93	Enterobacter hormaechei 93	Enterobacter hormaechei ST93	Enterobacter cloacae complex	Enterobacter hormaechei ST93	2017-11-21	2016-2020	2017	0	63	Chromosome	2	F	GGGTCGACGTCT	6
CPO100	Pseudomonas aeruginosa	111	Pseudomonas aeruginosa 111	Pseudomonas aeruginosa ST111	Pseudomonas aeruginosa	Pseudomonas aeruginosa ST111	2008-03-24	2002-2010	2008	0	5	Chromosome	NA	NA	NA	NA
CPO101	Serratia marcescens	1	Serratia marcescens 1	Serratia marcescens lin. 1	Serratia marcescens	Serratia marcescens	2008-03-29	2002-2010	2008	0	173	IncC	3	B	TGGTCGACGCCT	9
CPO102	Pseudomonas aeruginosa	111	Pseudomonas aeruginosa 111	Pseudomonas aeruginosa ST111	Pseudomonas aeruginosa	Pseudomonas aeruginosa ST111	2008-05-30	2002-2010	2008	0	185	Chromosome	NA	NA	NA	NA
CPO103	Pseudomonas aeruginosa	111	Pseudomonas aeruginosa 111	Pseudomonas aeruginosa ST111	Pseudomonas aeruginosa	Pseudomonas aeruginosa ST111	2008-06-29	2002-2010	2008	0	44	Chromosome	NA	NA	NA	NA
CPO104	Serratia marcescens	1	Serratia marcescens 1	Serratia marcescens lin. 1	Serratia marcescens	Serratia marcescens	2008-08-25	2002-2010	2008	0	8	IncC	1	A	TGGTCGACGCCT	9
CPO105	Serratia marcescens	1	Serratia marcescens 1	Serratia marcescens lin. 1	Serratia marcescens	Serratia marcescens	2008-09-24	2002-2010	2008	0	47	IncC	3	B	TGGTCGACGCCT	9
CPO106	Klebsiella pneumoniae	435	Klebsiella pneumoniae 435	Klebsiella pneumoniae complex - Other STs	Klebsiella pneumoniae complex	Klebsiella pneumoniae complex	2008-10-12	2002-2010	2008	0	1	IncC	0	C	TGGTCGACGCCT	9
CPO107	Serratia marcescens	1	Serratia marcescens 1	Serratia marcescens lin. 1	Serratia marcescens	Serratia marcescens	2008-12-02	2002-2010	2008	0	48	IncC	1	A	TGGTCGACGCCT	9
CPO109	Klebsiella pneumoniae	20	Klebsiella pneumoniae 20	Klebsiella pneumoniae complex - Other STs	Klebsiella pneumoniae complex	Klebsiella pneumoniae complex	2008-12-19	2002-2010	2008	0	42	Chromosome	10	10	TGGTCGACGCCT	9
CPO111	Pseudomonas aeruginosa	111	Pseudomonas aeruginosa 111	Pseudomonas aeruginosa ST111	Pseudomonas aeruginosa	Pseudomonas aeruginosa ST111	2009-06-07	2002-2010	2009	0	40	Chromosome	NA	NA	NA	NA
CPO112	Klebsiella variicola	2551	Klebsiella variicola 2551	Klebsiella pneumoniae complex - Other STs	Klebsiella pneumoniae complex	Klebsiella pneumoniae complex	2017-01-26	2016-2020	2017	0	177	IncL/M	6	G	GGGTCGACGCCT	5
CPO116	Klebsiella michiganensis	50	Klebsiella michiganensis 50	Klebsiella michiganensis	Klebsiella michiganensis	Other Klebsiella spp.	2016-12-21	2016-2020	2016	0	109	IncHI2A type 1	2	F	GGGTCGACGTCT	6
CPO117	Acinetobacter pittii	1037	Acinetobacter pittii 1037	Acinetobacter spp.	Acinetobacter spp.	Other Gram negative spp.	2016-12-03	2016-2020	2016	0	94	Untypeable	NA	NA	NA	NA
CPO118	Klebsiella oxytoca	278	Klebsiella oxytoca 278	Klebsiella oxytoca ST278	Klebsiella oxytoca	Other Klebsiella spp.	2016-11-22	2016-2020	2016	0	2	IncHI2A type 1	2	F	GGGTCGACACCT	4
CPO119	Klebsiella oxytoca	278	Klebsiella oxytoca 278	Klebsiella oxytoca ST278	Klebsiella oxytoca	Other Klebsiella spp.	2016-11-22	2016-2020	2016	0	98	IncHI2A type 1	2	F	GGGTCGACACCT	4
CPO120	Klebsiella oxytoca	278	Klebsiella oxytoca 278	Klebsiella oxytoca ST278	Klebsiella oxytoca	Other Klebsiella spp.	2016-11-21	2016-2020	2016	0	92	IncHI2A type 1	2	F	GGGTCGACGCCT	5
CPO121	Klebsiella oxytoca	278	Klebsiella oxytoca 278	Klebsiella oxytoca ST278	Klebsiella oxytoca	Other Klebsiella spp.	2016-11-15	2016-2020	2016	0	171	IncHI2A type 1	5	5	GGGTCGACACCT	4
CPO123	Enterobacter hormaechei	114	Enterobacter hormaechei 114	Enterobacter hormaechei ST114	Enterobacter cloacae complex	Enterobacter hormaechei ST114	2016-10-17	2016-2020	2016	0	108	IncL/M	6	G	GGGTCGACGCCT	5
CPO128	Klebsiella pneumoniae	27	Klebsiella pneumoniae 27	Klebsiella pneumoniae complex - Other STs	Klebsiella pneumoniae complex	Klebsiella pneumoniae complex	2016-08-19	2016-2020	2016	0	106	IncC	NA	NA	NA	NA
CPO129	Enterobacter hormaechei	114	Enterobacter hormaechei 114	Enterobacter hormaechei ST114	Enterobacter cloacae complex	Enterobacter hormaechei ST114	2016-07-09	2016-2020	2016	0	99	IncFIA/IncFIB/IncP	3	B	TGGTCGACGCCT	9
CPO132	Serratia marcescens	1	Serratia marcescens 1	Serratia marcescens lin. 1	Serratia marcescens	Serratia marcescens	2015-08-26	2011-2015	2015	0	93	IncC	1	A	TGGTCGACGCCT	9
CPO134	Pseudomonas aeruginosa	111	Pseudomonas aeruginosa 111	Pseudomonas aeruginosa ST111	Pseudomonas aeruginosa	Pseudomonas aeruginosa ST111	2015-04-26	2011-2015	2015	0	162	Chromosome	NA	NA	NA	NA
CPO136	Klebsiella pneumoniae	340	Klebsiella pneumoniae 340	Klebsiella pneumoniae ST340	Klebsiella pneumoniae complex	Klebsiella pneumoniae complex	2015-03-02	2011-2015	2015	0	100	IncC	14	14	NA	NA
CPO137	Pseudomonas aeruginosa	111	Pseudomonas aeruginosa 111	Pseudomonas aeruginosa ST111	Pseudomonas aeruginosa	Pseudomonas aeruginosa ST111	2015-03-02	2011-2015	2015	0	100	Chromosome	NA	NA	NA	NA
CPO139	Serratia marcescens	1	Serratia marcescens 1	Serratia marcescens lin. 1	Serratia marcescens	Serratia marcescens	2013-07-05	2011-2015	2013	0	13	IncC	1	A	TGGTCGACGCCT	9
CPO140	Klebsiella pneumoniae	340	Klebsiella pneumoniae 340	Klebsiella pneumoniae ST340	Klebsiella pneumoniae complex	Klebsiella pneumoniae complex	2013-08-27	2011-2015	2013	0	45	IncC	4	D	TGGTCGACGCCT	9
CPO141	Serratia marcescens	1	Serratia marcescens 1	Serratia marcescens lin. 1	Serratia marcescens	Serratia marcescens	2013-08-22	2011-2015	2013	0	73	IncC	1	A	TGGTCGACGCCT	9
CPO142	Serratia marcescens	1	Serratia marcescens 1	Serratia marcescens lin. 1	Serratia marcescens	Serratia marcescens	2013-06-26	2011-2015	2013	0	81	IncC	1	A	TGGTCGACGCCT	9
CPO143	Serratia marcescens	1	Serratia marcescens 1	Serratia marcescens lin. 1	Serratia marcescens	Serratia marcescens	2013-04-23	2011-2015	2013	0	90	IncC	NA	NA	NA	NA
CPO145	Enterobacter hormaechei	114	Enterobacter hormaechei 114	Enterobacter hormaechei ST114	Enterobacter cloacae complex	Enterobacter hormaechei ST114	2013-01-11	2011-2015	2013	0	82	IncFIA/IncFIB/IncP	0	C	TGGTCGACGCCT	9
CPO147	Pseudomonas aeruginosa	111	Pseudomonas aeruginosa 111	Pseudomonas aeruginosa ST111	Pseudomonas aeruginosa	Pseudomonas aeruginosa ST111	2014-12-29	2011-2015	2014	0	104	Chromosome	NA	NA	NA	NA
CPO149	Serratia marcescens	1	Serratia marcescens 1	Serratia marcescens lin. 1	Serratia marcescens	Serratia marcescens	2014-11-27	2011-2015	2014	0	187	IncC	3	B	TGGTCGACGCCT	9
CPO150	Klebsiella pneumoniae	340	Klebsiella pneumoniae 340	Klebsiella pneumoniae ST340	Klebsiella pneumoniae complex	Klebsiella pneumoniae complex	2014-11-26	2011-2015	2014	0	101	IncC	1	A	GCATCGACGCCT	1
CPO151	Serratia marcescens	1	Serratia marcescens 1	Serratia marcescens lin. 1	Serratia marcescens	Serratia marcescens	2014-06-03	2011-2015	2014	0	96	IncC	1	A	TGGTCGACGCCT	9
CPO153	Enterobacter hormaechei	114	Enterobacter hormaechei 114	Enterobacter hormaechei ST114	Enterobacter cloacae complex	Enterobacter hormaechei ST114	2014-06-28	2011-2015	2014	0	97	IncFIA/IncFIB/IncP	0	C	TGGTCGACGCCT	9
CPO156	Serratia marcescens	1	Serratia marcescens 1	Serratia marcescens lin. 1	Serratia marcescens	Serratia marcescens	2014-03-13	2011-2015	2014	0	65	IncC	1	A	TGGTCGACGCCT	9
CPO157	Enterobacter hormaechei	114	Enterobacter hormaechei 114	Enterobacter hormaechei ST114	Enterobacter cloacae complex	Enterobacter hormaechei ST114	2014-05-24	2011-2015	2014	0	95	IncFIA/IncFIB/IncP	0	C	TGGTCGACGCCT	9
CPO158	Enterobacter hormaechei	114	Enterobacter hormaechei 114	Enterobacter hormaechei ST114	Enterobacter cloacae complex	Enterobacter hormaechei ST114	2014-05-24	2011-2015	2014	0	12	IncFIA/IncFIB/IncP	0	C	TGGTCGACGCCT	9
CPO160	Enterobacter hormaechei	114	Enterobacter hormaechei 114	Enterobacter hormaechei ST114	Enterobacter cloacae complex	Enterobacter hormaechei ST114	2013-02-26	2011-2015	2013	0	91	IncFIA/IncFIB/IncP	13	13	NA	NA
CPO161	Klebsiella pneumoniae	4379	Klebsiella pneumoniae 4379	Klebsiella pneumoniae ST4379	Klebsiella pneumoniae complex	Klebsiella pneumoniae complex	2013-03-27	2011-2015	2013	0	179	IncC	11	11	NA	NA
CPO163	Serratia marcescens	1	Serratia marcescens 1	Serratia marcescens lin. 1	Serratia marcescens	Serratia marcescens	2012-01-31	2011-2015	2012	0	36	IncC	1	A	TGGTCGACGCCT	9
CPO165	Enterobacter hormaechei	114	Enterobacter hormaechei 114	Enterobacter hormaechei ST114	Enterobacter cloacae complex	Enterobacter hormaechei ST114	2012-03-04	2011-2015	2012	0	NA	IncFIA/IncFIB/IncP	0	C	TGGTCGACGCCT	9
CPO166	Enterobacter hormaechei	114	Enterobacter hormaechei 114	Enterobacter hormaechei ST114	Enterobacter cloacae complex	Enterobacter hormaechei ST114	2012-03-23	2011-2015	2012	0	NA	IncFIA/IncFIB/IncP	3	B	TGGTCGACGCCT	9
CPO167	Serratia marcescens	1	Serratia marcescens 1	Serratia marcescens lin. 1	Serratia marcescens	Serratia marcescens	2012-04-28	2011-2015	2012	0	186	IncC	1	A	TGGTCGACGCCT	9
CPO170	Pseudomonas aeruginosa	111	Pseudomonas aeruginosa 111	Pseudomonas aeruginosa ST111	Pseudomonas aeruginosa	Pseudomonas aeruginosa ST111	2012-10-03	2011-2015	2012	0	190	Chromosome	NA	NA	NA	NA
CPO171	Enterobacter hormaechei	114	Enterobacter hormaechei 114	Enterobacter hormaechei ST114	Enterobacter cloacae complex	Enterobacter hormaechei ST114	2012-10-05	2011-2015	2012	0	NA	IncFIA/IncFIB/IncP	3	B	TGGTCGACGCTC	10
CPO173	Serratia marcescens	1	Serratia marcescens 1	Serratia marcescens lin. 1	Serratia marcescens	Serratia marcescens	2011-01-06	2011-2015	2011	0	85	IncC	1	A	TGGTCGACGCCT	9
CPO174	Pseudomonas aeruginosa	111	Pseudomonas aeruginosa 111	Pseudomonas aeruginosa ST111	Pseudomonas aeruginosa	Pseudomonas aeruginosa ST111	2011-05-22	2011-2015	2011	0	80	Chromosome	NA	NA	NA	NA
CPO175	Pseudomonas aeruginosa	111	Pseudomonas aeruginosa 111	Pseudomonas aeruginosa ST111	Pseudomonas aeruginosa	Pseudomonas aeruginosa ST111	2011-08-28	2011-2015	2011	0	176	Chromosome	NA	NA	NA	NA
CPO176	Serratia marcescens	1	Serratia marcescens 1	Serratia marcescens lin. 1	Serratia marcescens	Serratia marcescens	2011-12-11	2011-2015	2011	0	88	IncC	1	A	TGGTCGACGCCT	9
CPO177	Enterobacter hormaechei	114	Enterobacter hormaechei 114	Enterobacter hormaechei ST114	Enterobacter cloacae complex	Enterobacter hormaechei ST114	2011-12-30	2011-2015	2011	0	NA	IncFIB	1	A	TGGTCGACGCCT	9
CPO178	Klebsiella pneumoniae	4379	Klebsiella pneumoniae 4379	Klebsiella pneumoniae ST4379	Klebsiella pneumoniae complex	Klebsiella pneumoniae complex	2010-02-02	2002-2010	2010	0	NA	IncC	4	D	TGGTCGACGCCT	9
CPO179	Enterobacter cloacae	24	Enterobacter cloacae 24	Enterobacter cloacae complex - Other STs	Enterobacter cloacae complex	Enterobacter cloacae complex	2010-05-15	2002-2010	2010	0	NA	IncFIB	1	A	TGGTCGACGCCT	9
CPO180	Pseudomonas aeruginosa	111	Pseudomonas aeruginosa 111	Pseudomonas aeruginosa ST111	Pseudomonas aeruginosa	Pseudomonas aeruginosa ST111	2010-06-16	2002-2010	2010	0	38	Chromosome	NA	NA	NA	NA
CPO181	Pseudomonas aeruginosa	111	Pseudomonas aeruginosa 111	Pseudomonas aeruginosa ST111	Pseudomonas aeruginosa	Pseudomonas aeruginosa ST111	2010-10-02	2002-2010	2010	0	64	Chromosome	NA	NA	NA	NA
CPO182	Serratia marcescens	1	Serratia marcescens 1	Serratia marcescens lin. 1	Serratia marcescens	Serratia marcescens	2010-11-15	2002-2010	2010	0	83	IncC	1	A	TGGTCGACGCCT	9
CPO183	Serratia marcescens	1	Serratia marcescens 1	Serratia marcescens lin. 1	Serratia marcescens	Serratia marcescens	2010-12-25	2002-2010	2010	0	84	IncC	1	A	TGGTCGACGCCT	9
CPO184	Pseudomonas aeruginosa	111	Pseudomonas aeruginosa 111	Pseudomonas aeruginosa ST111	Pseudomonas aeruginosa	Pseudomonas aeruginosa ST111	2009-06-23	2002-2010	2009	0	189	Chromosome	NA	NA	NA	NA
CPO185	Serratia marcescens	1	Serratia marcescens 1	Serratia marcescens lin. 1	Serratia marcescens	Serratia marcescens	2009-06-22	2002-2010	2009	0	49	IncC	3	B	TGGTCGACGCCT	9
CPO186	Pseudomonas aeruginosa	111	Pseudomonas aeruginosa 111	Pseudomonas aeruginosa ST111	Pseudomonas aeruginosa	Pseudomonas aeruginosa ST111	2009-09-19	2002-2010	2009	0	50	Chromosome	NA	NA	NA	NA
CPO187	Pseudomonas aeruginosa	111	Pseudomonas aeruginosa 111	Pseudomonas aeruginosa ST111	Pseudomonas aeruginosa	Pseudomonas aeruginosa ST111	2009-11-16	2002-2010	2009	0	54	Chromosome	NA	NA	NA	NA
CPO188	Klebsiella pneumoniae	281	Klebsiella pneumoniae 281	Klebsiella pneumoniae complex - Other STs	Klebsiella pneumoniae complex	Klebsiella pneumoniae complex	2009-11-20	2002-2010	2009	0	NA	IncC	3	B	TGGTCGACGCCT	9
CPO189	Enterobacter hormaechei	93	Enterobacter hormaechei 93	Enterobacter hormaechei ST93	Enterobacter cloacae complex	Enterobacter hormaechei ST93	2019-02-25	2016-2020	2019	0	79	IncHI2A type 2	NA	NA	NA	NA
CPO190	Enterobacter hormaechei	93	Enterobacter hormaechei 93	Enterobacter hormaechei ST93	Enterobacter cloacae complex	Enterobacter hormaechei ST93	2019-02-27	2016-2020	2019	0	78	IncHI2A type 2	NA	NA	NA	NA
CPO191	Enterobacter hormaechei	93	Enterobacter hormaechei 93	Enterobacter hormaechei ST93	Enterobacter cloacae complex	Enterobacter hormaechei ST93	2019-02-26	2016-2020	2019	0	119	IncHI2A type 2	NA	NA	NA	NA
CPO203	Enterobacter hormaechei	190	Enterobacter hormaechei 190	Enterobacter hormaechei ST190	Enterobacter cloacae complex	Enterobacter hormaechei ST190	2019-03-12	2016-2020	2019	0	121	IncHI2A type 1	NA	NA	NA	NA
CPO210	Enterobacter hormaechei	190	Enterobacter hormaechei 190	Enterobacter hormaechei ST190	Enterobacter cloacae complex	Enterobacter hormaechei ST190	2019-03-16	2016-2020	2019	0	121	IncHI2A type 1	NA	NA	NA	NA
CPO214	Enterobacter hormaechei	93	Enterobacter hormaechei 93	Enterobacter hormaechei ST93	Enterobacter cloacae complex	Enterobacter hormaechei ST93	2019-03-20	2016-2020	2019	0	78	IncHI2A type 2	NA	NA	NA	NA
CPO216	Enterobacter hormaechei	190	Enterobacter hormaechei 190	Enterobacter hormaechei ST190	Enterobacter cloacae complex	Enterobacter hormaechei ST190	2019-03-21	2016-2020	2019	0	118	IncHI2A type 1	NA	NA	NA	NA
CPO220	Enterobacter hormaechei	190	Enterobacter hormaechei 190	Enterobacter hormaechei ST190	Enterobacter cloacae complex	Enterobacter hormaechei ST190	2019-04-04	2016-2020	2019	0	172	IncHI2A type 1	NA	NA	NA	NA
CPO221	Klebsiella pneumoniae	1905	Klebsiella pneumoniae 1905	Klebsiella pneumoniae complex - Other STs	Klebsiella pneumoniae complex	Klebsiella pneumoniae complex	2019-04-12	2016-2020	2019	0	128	IncHI2A type 1	8	8	GGGTCGACGTCT	6
CPO224	Klebsiella pneumoniae	1905	Klebsiella pneumoniae 1905	Klebsiella pneumoniae complex - Other STs	Klebsiella pneumoniae complex	Klebsiella pneumoniae complex	2019-04-12	2016-2020	2019	0	128	IncHI2A type 1	8	8	GGGTCGACGTCT	6
CPO229	Enterobacter hormaechei	93	Enterobacter hormaechei 93	Enterobacter hormaechei ST93	Enterobacter cloacae complex	Enterobacter hormaechei ST93	2019-05-10	2016-2020	2019	0	43	IncHI2A type 2	NA	NA	NA	NA
CPO234	Enterobacter hormaechei	114	Enterobacter hormaechei 114	Enterobacter hormaechei ST114	Enterobacter cloacae complex	Enterobacter hormaechei ST114	2019-05-28	2016-2020	2019	0	145	IncFIA/IncFIB/IncP	15	15	NA	NA
CPO235	Escherichia coli	155	Escherichia coli 155	Escherichia coli - Other STs	Escherichia coli	Escherichia coli	2019-05-28	2016-2020	2019	0	145	IncHI2A type 2	2	F	GGGATGACGTCT	2
CPO239	Enterobacter cloacae	24	Enterobacter cloacae 24	Enterobacter cloacae complex - Other STs	Enterobacter cloacae complex	Enterobacter cloacae complex	2019-06-04	2016-2020	2019	0	146	IncC	12	E	TGGTCGACGCCT	9
CPO240	Serratia marcescens	1	Serratia marcescens 1	Serratia marcescens lin. 1	Serratia marcescens	Serratia marcescens	2019-06-06	2016-2020	2019	0	168	IncC	NA	NA	NA	NA
CPO241	Enterobacter hormaechei	190	Enterobacter hormaechei 190	Enterobacter hormaechei ST190	Enterobacter cloacae complex	Enterobacter hormaechei ST190	2019-06-06	2016-2020	2019	0	144	IncHI2A type 1	NA	NA	NA	NA
CPO242	Enterobacter hormaechei	93	Enterobacter hormaechei 93	Enterobacter hormaechei ST93	Enterobacter cloacae complex	Enterobacter hormaechei ST93	2019-06-07	2016-2020	2019	0	43	IncHI2A type 2	NA	NA	NA	NA
CPO243	Klebsiella michiganensis	84	Klebsiella michiganensis 84	Klebsiella michiganensis	Klebsiella michiganensis	Other Klebsiella spp.	2019-06-11	2016-2020	2019	0	107	IncHI2A type 1	23	23	GGGTCGACGCCT	5
CPO244	Enterobacter hormaechei	190	Enterobacter hormaechei 190	Enterobacter hormaechei ST190	Enterobacter cloacae complex	Enterobacter hormaechei ST190	2019-06-12	2016-2020	2019	0	172	IncHI2A type 1	NA	NA	NA	NA
CPO248	Enterobacter hormaechei	93	Enterobacter hormaechei 93	Enterobacter hormaechei ST93	Enterobacter cloacae complex	Enterobacter hormaechei ST93	2019-06-13	2016-2020	2019	0	102	IncHI2A type 2	NA	NA	NA	NA
CPO249	Klebsiella michiganensis	84	Klebsiella michiganensis 84	Klebsiella michiganensis	Klebsiella michiganensis	Other Klebsiella spp.	2019-06-12	2016-2020	2019	0	107	IncHI2A type 1	7	7	GGGTCGACGCCT	5
CPO250	Enterobacter hormaechei	190	Enterobacter hormaechei 190	Enterobacter hormaechei ST190	Enterobacter cloacae complex	Enterobacter hormaechei ST190	2019-06-17	2016-2020	2019	0	144	IncHI2A type 1	NA	NA	NA	NA
CPO251	Enterobacter hormaechei	93	Enterobacter hormaechei 93	Enterobacter hormaechei ST93	Enterobacter cloacae complex	Enterobacter hormaechei ST93	2019-06-22	2016-2020	2019	0	52	IncHI2A type 2	NA	NA	NA	NA
CPO253	Serratia marcescens	2	Serratia marcescens 2	Serratia marcescens lin. 2	Serratia marcescens	Serratia marcescens	2019-07-08	2016-2020	2019	0	67	IncC	1	A	TGGTCGACGCCT	9
CPO254	Escherichia coli	176	Escherichia coli 176	Escherichia coli ST176	Escherichia coli	Escherichia coli	2019-07-18	2016-2020	2019	0	142	IncHI2A type 1	2	F	GGGTCGACGTCT	6
CPO255	Enterobacter hormaechei	133	Enterobacter hormaechei 133	Enterobacter cloacae complex - Other STs	Enterobacter cloacae complex	Enterobacter cloacae complex	2019-07-17	2016-2020	2019	0	149	IncC	3	B	TGGTCGACGCCT	9
CPO256	Enterobacter hormaechei	190	Enterobacter hormaechei 190	Enterobacter hormaechei ST190	Enterobacter cloacae complex	Enterobacter hormaechei ST190	2019-07-21	2016-2020	2019	0	144	IncHI2A type 1	2	F	GGGTCGACGTCT	6
CPO259	Enterobacter hormaechei	190	Enterobacter hormaechei 190	Enterobacter hormaechei ST190	Enterobacter cloacae complex	Enterobacter hormaechei ST190	2019-07-24	2016-2020	2019	0	132	IncHI2A type 1	NA	NA	NA	NA
CPO260	Citrobacter freundii	150	Citrobacter freundii 150	Citrobacter spp.	Citrobacter spp.	Other Gram negative spp.	2019-08-21	2016-2020	2019	0	150	IncC	12	E	GGGTCGACGCCT	5
CPO261	Klebsiella pneumoniae	661	Klebsiella pneumoniae 661	Klebsiella pneumoniae complex - Other STs	Klebsiella pneumoniae complex	Klebsiella pneumoniae complex	2019-08-21	2016-2020	2019	0	150	IncC	12	E	TGGTCGACGCCT	9
CPO262	Klebsiella michiganensis	29	Klebsiella michiganensis 29	Klebsiella michiganensis	Klebsiella michiganensis	Other Klebsiella spp.	2019-08-21	2016-2020	2019	0	150	IncC	12	E	GGGTCGACGCCT	5
CPO263	Escherichia coli	176	Escherichia coli 176	Escherichia coli ST176	Escherichia coli	Escherichia coli	2019-10-22	2016-2020	2019	0	128	IncHI2A type 1	2	F	GGGTCGACGTCT	6
CPO264	Enterobacter hormaechei	93	Enterobacter hormaechei 93	Enterobacter hormaechei ST93	Enterobacter cloacae complex	Enterobacter hormaechei ST93	2019-10-23	2016-2020	2019	0	148	IncHI2A type 2	NA	NA	NA	NA
CPO267	Enterobacter hormaechei	93	Enterobacter hormaechei 93	Enterobacter hormaechei ST93	Enterobacter cloacae complex	Enterobacter hormaechei ST93	2019-11-22	2016-2020	2019	0	53	IncHI2A type 2	NA	NA	NA	NA
CPO272	Enterobacter chengduensis	1065	Enterobacter chengduensis 1065	Enterobacter cloacae complex - Other STs	Enterobacter cloacae complex	Enterobacter cloacae complex	2019-09-16	2016-2020	2019	0	150	IncC	12	E	TGGTCGACGCCT	9
CPO278	Enterobacter hormaechei	93	Enterobacter hormaechei 93	Enterobacter hormaechei ST93	Enterobacter cloacae complex	Enterobacter hormaechei ST93	2019-11-13	2016-2020	2019	0	151	IncHI2A type 2	NA	NA	NA	NA
CPO280	Enterobacter hormaechei	190	Enterobacter hormaechei 190	Enterobacter hormaechei ST190	Enterobacter cloacae complex	Enterobacter hormaechei ST190	2019-11-14	2016-2020	2019	0	118	IncHI2A type 1	NA	NA	NA	NA
CPO284	Serratia marcescens	1	Serratia marcescens 1	Serratia marcescens lin. 1	Serratia marcescens	Serratia marcescens	2019-11-14	2016-2020	2019	1	56	IncC	3	B	TGGTCGACGCCT	9
CPO285	Enterobacter hormaechei	93	Enterobacter hormaechei 93	Enterobacter hormaechei ST93	Enterobacter cloacae complex	Enterobacter hormaechei ST93	2019-11-19	2016-2020	2019	0	148	IncHI2A type 2	NA	NA	NA	NA
CPO286	Enterobacter hormaechei	93	Enterobacter hormaechei 93	Enterobacter hormaechei ST93	Enterobacter cloacae complex	Enterobacter hormaechei ST93	2019-11-22	2016-2020	2019	0	53	IncHI2A type 2	NA	NA	NA	NA
CPO287	Enterobacter hormaechei	114	Enterobacter hormaechei 114	Enterobacter hormaechei ST114	Enterobacter cloacae complex	Enterobacter hormaechei ST114	2019-11-27	2016-2020	2019	0	105	IncFIA/IncFIB/IncP	NA	NA	NA	NA
CPO291	Enterobacter hormaechei	93	Enterobacter hormaechei 93	Enterobacter hormaechei ST93	Enterobacter cloacae complex	Enterobacter hormaechei ST93	2019-11-28	2016-2020	2019	0	151	IncHI2A type 2	NA	NA	NA	NA
CPO292	Enterobacter hormaechei	93	Enterobacter hormaechei 93	Enterobacter hormaechei ST93	Enterobacter cloacae complex	Enterobacter hormaechei ST93	2019-11-29	2016-2020	2019	0	151	IncHI2A type 2	NA	NA	NA	NA
CPO298	Enterobacter hormaechei	190	Enterobacter hormaechei 190	Enterobacter hormaechei ST190	Enterobacter cloacae complex	Enterobacter hormaechei ST190	2019-12-19	2016-2020	2019	0	132	IncHI2A type 1	NA	NA	NA	NA
CPO301	Klebsiella variicola	-	Klebsiella variicola -	Klebsiella pneumoniae complex - Other STs	Klebsiella pneumoniae complex	Klebsiella pneumoniae complex	2019-12-20	2016-2020	2019	0	153	IncHI2A type 2	2	F	GGGATTACGTCT	3
CPO302	Citrobacter amalonaticus	-	Citrobacter amalonaticus -	Citrobacter spp.	Citrobacter spp.	Other Gram negative spp.	2019-12-20	2016-2020	2019	0	153	IncHI2A type 2	2	F	GGGTCTACGTCT	8
CPO303	Enterobacter hormaechei	93	Enterobacter hormaechei 93	Enterobacter hormaechei ST93	Enterobacter cloacae complex	Enterobacter hormaechei ST93	2019-11-28	2016-2020	2019	0	153	IncHI2A type 2	NA	NA	NA	NA
CPO305	Serratia marcescens	1	Serratia marcescens 1	Serratia marcescens lin. 1	Serratia marcescens	Serratia marcescens	2020-01-07	2016-2020	2020	0	156	IncC	NA	NA	NA	NA
CPO312	Enterobacter hormaechei	93	Enterobacter hormaechei 93	Enterobacter hormaechei ST93	Enterobacter cloacae complex	Enterobacter hormaechei ST93	2020-02-01	2016-2020	2020	0	147	IncHI2A type 2	NA	NA	NA	NA
CPO320	Enterobacter hormaechei	93	Enterobacter hormaechei 93	Enterobacter hormaechei ST93	Enterobacter cloacae complex	Enterobacter hormaechei ST93	2020-02-23	2016-2020	2020	0	154	IncHI2A type 2	2	F	GGGTCGACGTCT	6
CPO321	Klebsiella variicola	1582	Klebsiella variicola 1582	Klebsiella pneumoniae complex - Other STs	Klebsiella pneumoniae complex	Klebsiella pneumoniae complex	2020-02-23	2016-2020	2020	0	154	IncL/M	6	G	GGGTCGACGCCT	5
CPO323	Serratia marcescens	1	Serratia marcescens 1	Serratia marcescens lin. 1	Serratia marcescens	Serratia marcescens	2020-02-26	2016-2020	2020	0	76	IncC	NA	NA	NA	NA
CPO324	Serratia marcescens	1	Serratia marcescens 1	Serratia marcescens lin. 1	Serratia marcescens	Serratia marcescens	2020-02-27	2016-2020	2020	0	76	IncC	NA	NA	NA	NA
CPO328	Klebsiella variicola	1582	Klebsiella variicola 1582	Klebsiella pneumoniae complex - Other STs	Klebsiella pneumoniae complex	Klebsiella pneumoniae complex	2020-03-07	2016-2020	2020	0	138	IncC	12	E	TGGTCGGCGCCT	11
CPO335	Enterobacter hormaechei	190	Enterobacter hormaechei 190	Enterobacter hormaechei ST190	Enterobacter cloacae complex	Enterobacter hormaechei ST190	2020-05-06	2016-2020	2020	0	152	IncHI2A type 1	2	F	GGGTCGACGTCT	6
CPO337	Enterobacter hormaechei	93	Enterobacter hormaechei 93	Enterobacter hormaechei ST93	Enterobacter cloacae complex	Enterobacter hormaechei ST93	2020-04-22	2016-2020	2020	0	154	IncHI2A type 2	2	F	GGGTCGACGTCT	6
CPO338	Enterobacter hormaechei	190	Enterobacter hormaechei 190	Enterobacter hormaechei ST190	Enterobacter cloacae complex	Enterobacter hormaechei ST190	2020-04-24	2016-2020	2020	0	132	IncHI2A type 1	NA	NA	NA	NA
CPO344	Enterobacter hormaechei	190	Enterobacter hormaechei 190	Enterobacter hormaechei ST190	Enterobacter cloacae complex	Enterobacter hormaechei ST190	2020-05-03	2016-2020	2020	0	152	IncHI2A type 1	NA	NA	NA	NA
CPO347	Serratia marcescens	1	Serratia marcescens 1	Serratia marcescens lin. 1	Serratia marcescens	Serratia marcescens	2020-05-16	2016-2020	2020	0	158	IncC	NA	NA	NA	NA
CPO353	Enterobacter hormaechei	190	Enterobacter hormaechei 190	Enterobacter hormaechei ST190	Enterobacter cloacae complex	Enterobacter hormaechei ST190	2020-05-31	2016-2020	2020	0	132	IncHI2A type 1	NA	NA	NA	NA
CPO355	Escherichia coli	38	Escherichia coli 38	Escherichia coli - Other STs	Escherichia coli	Escherichia coli	2020-05-28	2016-2020	2020	0	155	IncL/M	6	G	GGGTCGACGCCT	5
CPO356	Klebsiella pneumoniae	873	Klebsiella pneumoniae 873	Klebsiella pneumoniae complex - Other STs	Klebsiella pneumoniae complex	Klebsiella pneumoniae complex	2020-05-28	2016-2020	2020	0	155	IncL/M	6	G	GGGTCGACGCCT	5
CPO360	Enterobacter hormaechei	190	Enterobacter hormaechei 190	Enterobacter hormaechei ST190	Enterobacter cloacae complex	Enterobacter hormaechei ST190	2020-06-04	2016-2020	2020	0	157	IncHI2A type 1	NA	NA	NA	NA
CPO361	Enterobacter hormaechei	190	Enterobacter hormaechei 190	Enterobacter hormaechei ST190	Enterobacter cloacae complex	Enterobacter hormaechei ST190	2020-06-04	2016-2020	2020	0	184	IncHI2A type 1	2	F	GGGTCGACGTCT	6
CPO362	Enterobacter hormaechei	190	Enterobacter hormaechei 190	Enterobacter hormaechei ST190	Enterobacter cloacae complex	Enterobacter hormaechei ST190	2020-06-06	2016-2020	2020	0	157	IncHI2A type 1	NA	NA	NA	NA
CPO365	Enterobacter hormaechei	190	Enterobacter hormaechei 190	Enterobacter hormaechei ST190	Enterobacter cloacae complex	Enterobacter hormaechei ST190	2020-06-11	2016-2020	2020	0	159	IncHI2A type 1	NA	NA	NA	NA
CPO367	Enterobacter hormaechei	190	Enterobacter hormaechei 190	Enterobacter hormaechei ST190	Enterobacter cloacae complex	Enterobacter hormaechei ST190	2020-06-15	2016-2020	2020	0	159	IncHI2A type 1	NA	NA	NA	NA
CPO368	Enterobacter hormaechei	190	Enterobacter hormaechei 190	Enterobacter hormaechei ST190	Enterobacter cloacae complex	Enterobacter hormaechei ST190	2020-06-17	2016-2020	2020	0	180	IncHI2A type 1	NA	NA	NA	NA
CPO369	Enterobacter hormaechei	190	Enterobacter hormaechei 190	Enterobacter hormaechei ST190	Enterobacter cloacae complex	Enterobacter hormaechei ST190	2020-06-18	2016-2020	2020	0	143	IncHI2A type 1	NA	NA	NA	NA
CPO370	Enterobacter hormaechei	190	Enterobacter hormaechei 190	Enterobacter hormaechei ST190	Enterobacter cloacae complex	Enterobacter hormaechei ST190	2020-06-25	2016-2020	2020	0	180	IncHI2A type 1	NA	NA	NA	NA
CPO371	Citrobacter freundii	492	Citrobacter freundii 492	Citrobacter spp.	Citrobacter spp.	Other Gram negative spp.	2020-06-18	2016-2020	2020	0	192	IncHI2A type 1	19	19	GGGTCGACACCT	4
CPO373	Serratia marcescens	2	Serratia marcescens 2	Serratia marcescens lin. 2	Serratia marcescens	Serratia marcescens	2020-03-11	2016-2020	2020	1	55	IncC	1	A	TGGTCGACGCCT	9
CPO377	Serratia marcescens	1	Serratia marcescens 1	Serratia marcescens lin. 1	Serratia marcescens	Serratia marcescens	2020-03-11	2016-2020	2020	1	60	IncC	NA	NA	NA	NA
CPO382	Serratia marcescens	1	Serratia marcescens 1	Serratia marcescens lin. 1	Serratia marcescens	Serratia marcescens	2020-03-11	2016-2020	2020	1	61	IncC	NA	NA	NA	NA
CPO385	Enterobacter hormaechei	190	Enterobacter hormaechei 190	Enterobacter hormaechei ST190	Enterobacter cloacae complex	Enterobacter hormaechei ST190	2020-06-23	2016-2020	2020	0	184	IncHI2A type 1	NA	NA	NA	NA
CPO386	Enterobacter hormaechei	190	Enterobacter hormaechei 190	Enterobacter hormaechei ST190	Enterobacter cloacae complex	Enterobacter hormaechei ST190	2020-06-29	2016-2020	2020	0	116	IncHI2A type 1	9	9	GGGTCGACGTCT	6
CPO389	Enterobacter hormaechei	190	Enterobacter hormaechei 190	Enterobacter hormaechei ST190	Enterobacter cloacae complex	Enterobacter hormaechei ST190	2020-07-05	2016-2020	2020	0	116	IncHI2A type 1	NA	NA	NA	NA
CPO395	Enterobacter hormaechei	190	Enterobacter hormaechei 190	Enterobacter hormaechei ST190	Enterobacter cloacae complex	Enterobacter hormaechei ST190	2020-06-23	2016-2020	2020	1	59	IncHI2A type 1	2	F	GGGATGACGTCT	2
CPO397	Serratia marcescens	1	Serratia marcescens 1	Serratia marcescens lin. 1	Serratia marcescens	Serratia marcescens	2017-02-22	2016-2020	2017	0	114	IncC	1	A	TGGTCGACGCCT	9
CPO399	Enterobacter hormaechei	93	Enterobacter hormaechei 93	Enterobacter hormaechei ST93	Enterobacter cloacae complex	Enterobacter hormaechei ST93	2017-02-28	2016-2020	2017	0	113	IncHI2A type 2	2	F	GGGTCGACGTCT	6
CPO400	Enterobacter hormaechei	114	Enterobacter hormaechei 114	Enterobacter hormaechei ST114	Enterobacter cloacae complex	Enterobacter hormaechei ST114	2017-03-17	2016-2020	2017	0	112	IncFIA/IncFIB/IncP	NA	NA	NA	NA
CPO401	Serratia marcescens	1	Serratia marcescens 1	Serratia marcescens lin. 1	Serratia marcescens	Serratia marcescens	2017-05-28	2016-2020	2017	0	115	IncC	1	A	TGGTCGACGCCT	9
CPO402	Serratia marcescens	1	Serratia marcescens 1	Serratia marcescens lin. 1	Serratia marcescens	Serratia marcescens	2017-08-22	2016-2020	2017	0	103	IncC	1	A	TGGTCGACGCCT	9
CPO403	Serratia marcescens	1	Serratia marcescens 1	Serratia marcescens lin. 1	Serratia marcescens	Serratia marcescens	2017-09-08	2016-2020	2017	0	70	IncC	17	17	TGGTCGACGCCT	9
CPO405	Serratia marcescens	1	Serratia marcescens 1	Serratia marcescens lin. 1	Serratia marcescens	Serratia marcescens	2020-07-31	2016-2020	2020	0	160	IncC	NA	NA	NA	NA
CPO410	Serratia marcescens	2	Serratia marcescens 2	Serratia marcescens lin. 2	Serratia marcescens	Serratia marcescens	2020-06-30	2016-2020	2020	1	58	IncC	1	A	TGGTCGACGCCT	9
CPO411	Serratia marcescens	1	Serratia marcescens 1	Serratia marcescens lin. 1	Serratia marcescens	Serratia marcescens	2020-06-30	2016-2020	2020	1	57	IncC	NA	NA	NA	NA
CPO417	Serratia marcescens	1	Serratia marcescens 1	Serratia marcescens lin. 1	Serratia marcescens	Serratia marcescens	2020-07-14	2016-2020	2020	1	56	IncC	3	B	TGGTCGACGCCT	9
CPO422	Serratia marcescens	1	Serratia marcescens 1	Serratia marcescens lin. 1	Serratia marcescens	Serratia marcescens	2020-08-08	2016-2020	2020	0	160	IncC	1	A	TGGTCGACGCCT	9
CPO429	Klebsiella aerogenes	35-1LV	Klebsiella aerogenes 35-1LV	Klebsiella aerogenes	Klebsiella aerogenes	Other Klebsiella spp.	2020-10-09	2016-2020	2020	0	193	IncL/M	22	22	GGGTCGACGCCT	5
CPO458	Serratia marcescens	1	Serratia marcescens 1	Serratia marcescens lin. 1	Serratia marcescens	Serratia marcescens	2002-08-27	2002-2010	2002	0	169	IncC	3	B	TGGTCGACGCCT	9
CPO459	Pseudomonas aeruginosa	111	Pseudomonas aeruginosa 111	Pseudomonas aeruginosa ST111	Pseudomonas aeruginosa	Pseudomonas aeruginosa ST111	2004-01-26	2002-2010	2004	0	9	Chromosome	NA	NA	NA	NA
CPO460	Serratia marcescens	1	Serratia marcescens 1	Serratia marcescens lin. 1	Serratia marcescens	Serratia marcescens	2004-01-28	2002-2010	2004	0	10	IncC	NA	NA	NA	NA
CPO463	Klebsiella pneumoniae	34	Klebsiella pneumoniae 34	Klebsiella pneumoniae complex - Other STs	Klebsiella pneumoniae complex	Klebsiella pneumoniae complex	2004-02-15	2002-2010	2004	0	11	IncC	1	A	TGGTCGACGCCT	9
CPO465	Klebsiella pneumoniae	5147-1LV	Klebsiella pneumoniae 5147-1LV	Klebsiella pneumoniae complex - Other STs	Klebsiella pneumoniae complex	Klebsiella pneumoniae complex	2004-03-18	2002-2010	2004	0	15	IncC	3	B	TGGTCGACGCCT	9
CPO469	Pseudomonas aeruginosa	111	Pseudomonas aeruginosa 111	Pseudomonas aeruginosa ST111	Pseudomonas aeruginosa	Pseudomonas aeruginosa ST111	2004-04-30	2002-2010	2004	0	16	Chromosome	NA	NA	NA	NA
CPO471	Klebsiella quasipneumoniae	2421-1LV	Klebsiella quasipneumoniae 2421-1LV	Klebsiella pneumoniae complex - Other STs	Klebsiella pneumoniae complex	Klebsiella pneumoniae complex	2004-05-22	2002-2010	2004	0	17	IncC	3	B	TGGTCGACGCCT	9
CPO474	Enterobacter hormaechei	108	Enterobacter hormaechei 108	Enterobacter cloacae complex - Other STs	Enterobacter cloacae complex	Enterobacter cloacae complex	2004-06-18	2002-2010	2004	0	194	IncC	3	B	TGGTCGACGCCT	9
CPO475	Serratia marcescens	1	Serratia marcescens 1	Serratia marcescens lin. 1	Serratia marcescens	Serratia marcescens	2004-06-27	2002-2010	2004	0	17	IncC	3	B	TGGTCGACGCCT	9
CPO477	Klebsiella pneumoniae	1109	Klebsiella pneumoniae 1109	Klebsiella pneumoniae complex - Other STs	Klebsiella pneumoniae complex	Klebsiella pneumoniae complex	2004-07-07	2002-2010	2004	0	181	IncC	20	20	TGGTCGACGCCT	9
CPO478	Escherichia coli	131	Escherichia coli 131	Escherichia coli - Other STs	Escherichia coli	Escherichia coli	2004-07-15	2002-2010	2004	0	17	IncC	3	B	TGGTCGACGCCT	9
CPO482	Citrobacter koseri	NA	Citrobacter koseri NA	Citrobacter spp.	Citrobacter spp.	Other Gram negative spp.	2004-07-31	2002-2010	2004	0	17	IncC	3	B	TGGTCGACGCCT	9
CPO486	Pseudomonas aeruginosa	111	Pseudomonas aeruginosa 111	Pseudomonas aeruginosa ST111	Pseudomonas aeruginosa	Pseudomonas aeruginosa ST111	2004-10-04	2002-2010	2004	0	18	Chromosome	NA	NA	NA	NA
CPO487	Klebsiella pneumoniae	1552	Klebsiella pneumoniae 1552	Klebsiella pneumoniae complex - Other STs	Klebsiella pneumoniae complex	Klebsiella pneumoniae complex	2004-10-05	2002-2010	2004	0	20	IncC	1	A	TGGTCGACGCCT	9
CPO491	Escherichia coli	155	Escherichia coli 155	Escherichia coli - Other STs	Escherichia coli	Escherichia coli	2004-10-24	2002-2010	2004	0	22	IncC	1	A	TGGTCGACGCCT	9
CPO492	Enterobacter bugandensis	-	Enterobacter bugandensis -	Enterobacter cloacae complex - Other STs	Enterobacter cloacae complex	Enterobacter cloacae complex	2004-10-27	2002-2010	2004	0	20	IncC	1	A	TGGTCGACGCCT	9
CPO493	Enterobacter hormaechei	114	Enterobacter hormaechei 114	Enterobacter hormaechei ST114	Enterobacter cloacae complex	Enterobacter hormaechei ST114	2004-11-02	2002-2010	2004	0	14	IncC	3	B	TGGTCGACGCCT	9
CPO494	Enterobacter hormaechei	114	Enterobacter hormaechei 114	Enterobacter hormaechei ST114	Enterobacter cloacae complex	Enterobacter hormaechei ST114	2004-11-02	2002-2010	2004	0	14	IncC	NA	NA	NA	NA
CPO495	Klebsiella pneumoniae	4379	Klebsiella pneumoniae 4379	Klebsiella pneumoniae ST4379	Klebsiella pneumoniae complex	Klebsiella pneumoniae complex	2004-11-05	2002-2010	2004	0	7	IncC	4	D	TGGTCGACGCCT	9
CPO496	Klebsiella pneumoniae	4379	Klebsiella pneumoniae 4379	Klebsiella pneumoniae ST4379	Klebsiella pneumoniae complex	Klebsiella pneumoniae complex	2004-11-06	2002-2010	2004	0	72	IncC	4	D	TGGTCGACGCCT	9
CPO500	Pseudomonas aeruginosa	111	Pseudomonas aeruginosa 111	Pseudomonas aeruginosa ST111	Pseudomonas aeruginosa	Pseudomonas aeruginosa ST111	2004-12-07	2002-2010	2004	0	23	Chromosome	NA	NA	NA	NA
CPO504	Klebsiella pneumoniae	1552-1LV	Klebsiella pneumoniae 1552-1LV	Klebsiella pneumoniae complex - Other STs	Klebsiella pneumoniae complex	Klebsiella pneumoniae complex	2004-12-16	2002-2010	2004	0	75	IncC	1	A	TGGTCGACGCCT	9
CPO505	Serratia marcescens	1	Serratia marcescens 1	Serratia marcescens lin. 1	Serratia marcescens	Serratia marcescens	2005-01-02	2002-2010	2005	0	165	IncC	NA	NA	NA	NA
CPO506	Pseudomonas aeruginosa	111	Pseudomonas aeruginosa 111	Pseudomonas aeruginosa ST111	Pseudomonas aeruginosa	Pseudomonas aeruginosa ST111	2005-01-16	2002-2010	2005	0	178	Chromosome	NA	NA	NA	NA
CPO513	Escherichia coli	1231	Escherichia coli 1231	Escherichia coli - Other STs	Escherichia coli	Escherichia coli	2005-03-05	2002-2010	2005	0	21	IncC	1	A	TGGTCGACGCCT	9
CPO519	Acinetobacter baumannii	779-1LV	Acinetobacter baumannii 779-1LV	Acinetobacter spp.	Acinetobacter spp.	Other Gram negative spp.	2005-03-25	2002-2010	2005	0	188	Untypeable	NA	NA	NA	NA
CPO520	Escherichia coli	69	Escherichia coli 69	Escherichia coli - Other STs	Escherichia coli	Escherichia coli	2005-04-01	2002-2010	2005	0	24	IncC	1	A	TGGTCGACGCCT	9
CPO521	Enterobacter hormaechei	121-1LV	Enterobacter hormaechei 121-1LV	Enterobacter cloacae complex - Other STs	Enterobacter cloacae complex	Enterobacter cloacae complex	2005-05-01	2002-2010	2005	0	25	IncC	4	D	TGGTCGACGCCT	9
CPO522	Pseudomonas aeruginosa	111	Pseudomonas aeruginosa 111	Pseudomonas aeruginosa ST111	Pseudomonas aeruginosa	Pseudomonas aeruginosa ST111	2005-05-05	2002-2010	2005	0	19	Chromosome	NA	NA	NA	NA
CPO526	Escherichia coli	12	Escherichia coli 12	Escherichia coli - Other STs	Escherichia coli	Escherichia coli	2005-06-24	2002-2010	2005	0	164	IncC	3	B	GGGTCGACGCCT	5
CPO529	Serratia marcescens	1	Serratia marcescens 1	Serratia marcescens lin. 1	Serratia marcescens	Serratia marcescens	2005-07-16	2002-2010	2005	0	27	IncC	NA	NA	NA	NA
CPO532	Pseudomonas aeruginosa	111	Pseudomonas aeruginosa 111	Pseudomonas aeruginosa ST111	Pseudomonas aeruginosa	Pseudomonas aeruginosa ST111	2005-09-25	2002-2010	2005	0	6	Chromosome	NA	NA	NA	NA
CPO534	Klebsiella oxytoca	18	Klebsiella oxytoca 18	Klebsiella oxytoca - Other STs	Klebsiella oxytoca	Other Klebsiella spp.	2005-10-17	2002-2010	2005	0	26	IncC	3	B	TGGTCGACGCCT	9
CPO537	Klebsiella pneumoniae	1451	Klebsiella pneumoniae 1451	Klebsiella pneumoniae complex - Other STs	Klebsiella pneumoniae complex	Klebsiella pneumoniae complex	2005-12-14	2002-2010	2005	0	29	IncC	1	A	TGGTCGACGCCT	9
CPO538	Serratia marcescens	1	Serratia marcescens 1	Serratia marcescens lin. 1	Serratia marcescens	Serratia marcescens	2006-02-07	2002-2010	2006	0	28	IncC	NA	NA	NA	NA
CPO540	Enterobacter hormaechei	190	Enterobacter hormaechei 190	Enterobacter hormaechei ST190	Enterobacter cloacae complex	Enterobacter hormaechei ST190	2006-03-06	2002-2010	2006	0	30	IncC	3	B	TGGTCGACGCCT	9
CPO542	Enterobacter hormaechei	114	Enterobacter hormaechei 114	Enterobacter hormaechei ST114	Enterobacter cloacae complex	Enterobacter hormaechei ST114	2006-05-01	2002-2010	2006	0	33	IncC	3	B	TGGTTGACGCCT	12
CPO543	Enterobacter hormaechei	175	Enterobacter hormaechei 175	Enterobacter cloacae complex - Other STs	Enterobacter cloacae complex	Enterobacter cloacae complex	2006-05-25	2002-2010	2006	0	32	IncC	1	A	TGGTCGACGCCT	9
CPO545	Pseudomonas aeruginosa	111	Pseudomonas aeruginosa 111	Pseudomonas aeruginosa ST111	Pseudomonas aeruginosa	Pseudomonas aeruginosa ST111	2006-06-14	2002-2010	2006	0	34	Chromosome	NA	NA	NA	NA
CPO546	Klebsiella pneumoniae	240	Klebsiella pneumoniae 240	Klebsiella pneumoniae complex - Other STs	Klebsiella pneumoniae complex	Klebsiella pneumoniae complex	2006-06-26	2002-2010	2006	0	31	IncC	4	D	GGGTCGACGCCT	5
CPO547	Escherichia coli	95	Escherichia coli 95	Escherichia coli - Other STs	Escherichia coli	Escherichia coli	2006-06-26	2002-2010	2006	0	31	IncC	4	D	TGGTCGACGCCT	9
CPO552	Enterobacter hormaechei	114	Enterobacter hormaechei 114	Enterobacter hormaechei ST114	Enterobacter cloacae complex	Enterobacter hormaechei ST114	2006-12-29	2002-2010	2006	0	35	IncC	1	A	TGGTCGACGCCT	9
CPO554	Klebsiella pneumoniae	617	Klebsiella pneumoniae 617	Klebsiella pneumoniae complex - Other STs	Klebsiella pneumoniae complex	Klebsiella pneumoniae complex	2007-02-09	2002-2010	2007	0	37	IncC	1	A	TGGTCGACGCCT	9
CPO555	Serratia marcescens	1	Serratia marcescens 1	Serratia marcescens lin. 1	Serratia marcescens	Serratia marcescens	2007-02-13	2002-2010	2007	0	37	IncC	NA	NA	NA	NA
CPO563	Serratia marcescens	1	Serratia marcescens 1	Serratia marcescens lin. 1	Serratia marcescens	Serratia marcescens	2007-07-02	2002-2010	2007	0	39	IncC	NA	NA	NA	NA
CPO566	Pseudomonas aeruginosa	111	Pseudomonas aeruginosa 111	Pseudomonas aeruginosa ST111	Pseudomonas aeruginosa	Pseudomonas aeruginosa ST111	2007-10-11	2002-2010	2007	0	182	Chromosome	NA	NA	NA	NA
CPO570	Pseudomonas aeruginosa	111	Pseudomonas aeruginosa 111	Pseudomonas aeruginosa ST111	Pseudomonas aeruginosa	Pseudomonas aeruginosa ST111	2007-11-23	2002-2010	2007	0	62	Chromosome	NA	NA	NA	NA
CPO573	Serratia marcescens	1	Serratia marcescens 1	Serratia marcescens lin. 1	Serratia marcescens	Serratia marcescens	2008-09-14	2002-2010	2008	0	8	IncC	NA	NA	NA	NA
CPO470	Pseudomonas aeruginosa	111	Pseudomonas aeruginosa 111	Pseudomonas aeruginosa ST111	Pseudomonas aeruginosa	Pseudomonas aeruginosa ST111	2004-05-06	2002-2010	2004	0	195	Chromosome	NA	NA	NA	NA
CPO497	Pseudomonas aeruginosa	111	Pseudomonas aeruginosa 111	Pseudomonas aeruginosa ST111	Pseudomonas aeruginosa	Pseudomonas aeruginosa ST111	2004-11-27	2002-2010	2004	0	196	Chromosome	NA	NA	NA	NA
CPO503	Pseudomonas aeruginosa	111	Pseudomonas aeruginosa 111	Pseudomonas aeruginosa ST111	Pseudomonas aeruginosa	Pseudomonas aeruginosa ST111	2004-12-11	2002-2010	2004	0	197	Chromosome	NA	NA	NA	NA
CPO509	Pseudomonas aeruginosa	111	Pseudomonas aeruginosa 111	Pseudomonas aeruginosa ST111	Pseudomonas aeruginosa	Pseudomonas aeruginosa ST111	2005-02-01	2002-2010	2005	0	198	Chromosome	NA	NA	NA	NA
CPO510	Pseudomonas aeruginosa	111	Pseudomonas aeruginosa 111	Pseudomonas aeruginosa ST111	Pseudomonas aeruginosa	Pseudomonas aeruginosa ST111	2005-02-06	2002-2010	2005	0	199	Chromosome	NA	NA	NA	NA
CPO512	Pseudomonas aeruginosa	111	Pseudomonas aeruginosa 111	Pseudomonas aeruginosa ST111	Pseudomonas aeruginosa	Pseudomonas aeruginosa ST111	2005-02-19	2002-2010	2005	0	200	Chromosome	NA	NA	NA	NA
CPO514	Pseudomonas aeruginosa	111	Pseudomonas aeruginosa 111	Pseudomonas aeruginosa ST111	Pseudomonas aeruginosa	Pseudomonas aeruginosa ST111	2005-03-07	2002-2010	2005	0	201	Chromosome	NA	NA	NA	NA
CPO523	Pseudomonas aeruginosa	111	Pseudomonas aeruginosa 111	Pseudomonas aeruginosa ST111	Pseudomonas aeruginosa	Pseudomonas aeruginosa ST111	2005-05-07	2002-2010	2005	0	202	Chromosome	NA	NA	NA	NA
CPO528	Pseudomonas aeruginosa	111	Pseudomonas aeruginosa 111	Pseudomonas aeruginosa ST111	Pseudomonas aeruginosa	Pseudomonas aeruginosa ST111	2005-07-12	2002-2010	2005	0	203	Chromosome	NA	NA	NA	NA

## Sheet: Figure 2A
isolate	species_final	st	species_st	species_st_clean	species_clean	species_st_final	acc_coll_date	period	year	environmental	ur_dummy	rep_type_clean	flanker_cluster	figure_3_cluster	nt_seq	nt_seq_group
CPO002	Enterobacter hormaechei	93	Enterobacter hormaechei 93	Enterobacter hormaechei ST93	Enterobacter cloacae complex	Enterobacter hormaechei ST93	2019-02-14	2016-2020	2019	0	131	IncHI2A type 2	NA	NA	NA	NA
CPO003	Enterobacter hormaechei	190	Enterobacter hormaechei 190	Enterobacter hormaechei ST190	Enterobacter cloacae complex	Enterobacter hormaechei ST190	2019-02-09	2016-2020	2019	0	172	IncHI2A type 1	NA	NA	NA	NA
CPO004	Escherichia coli	2520	Escherichia coli 2520	Escherichia coli - Other STs	Escherichia coli	Escherichia coli	2019-02-08	2016-2020	2019	0	126	IncHI2A type 2	NA	NA	NA	NA
CPO006	Enterobacter hormaechei	190	Enterobacter hormaechei 190	Enterobacter hormaechei ST190	Enterobacter cloacae complex	Enterobacter hormaechei ST190	2019-02-06	2016-2020	2019	0	174	IncHI2A type 1	2	F	GGGTCGACGTCT	6
CPO008	Enterobacter hormaechei	93	Enterobacter hormaechei 93	Enterobacter hormaechei ST93	Enterobacter cloacae complex	Enterobacter hormaechei ST93	2019-02-05	2016-2020	2019	0	117	IncHI2A type 2	NA	NA	NA	NA
CPO009	Enterobacter hormaechei	114	Enterobacter hormaechei 114	Enterobacter hormaechei ST114	Enterobacter cloacae complex	Enterobacter hormaechei ST114	2019-02-02	2016-2020	2019	0	66	IncFIA/IncFIB/IncP	3	B	TGGTCGACGCCT	9
CPO010	Acinetobacter ursingii	749	Acinetobacter ursingii 749	Acinetobacter spp.	Acinetobacter spp.	Other Gram negative spp.	2019-02-02	2016-2020	2019	0	77	Untypeable	NA	NA	NA	NA
CPO011	Enterobacter hormaechei	93	Enterobacter hormaechei 93	Enterobacter hormaechei ST93	Enterobacter cloacae complex	Enterobacter hormaechei ST93	2019-02-01	2016-2020	2019	0	79	IncHI2A type 2	2	F	GGGTCGACGTCT	6
CPO013	Enterobacter hormaechei	190	Enterobacter hormaechei 190	Enterobacter hormaechei ST190	Enterobacter cloacae complex	Enterobacter hormaechei ST190	2019-02-01	2016-2020	2019	0	128	IncHI2A type 1	2	F	GGGTCGACGTCT	6
CPO014	Enterobacter hormaechei	93	Enterobacter hormaechei 93	Enterobacter hormaechei ST93	Enterobacter cloacae complex	Enterobacter hormaechei ST93	2019-01-30	2016-2020	2019	0	137	IncHI2A type 2	NA	NA	NA	NA
CPO016	Enterobacter hormaechei	93	Enterobacter hormaechei 93	Enterobacter hormaechei ST93	Enterobacter cloacae complex	Enterobacter hormaechei ST93	2019-01-30	2016-2020	2019	0	131	IncHI2A type 2	NA	NA	NA	NA
CPO017	Enterobacter hormaechei	93	Enterobacter hormaechei 93	Enterobacter hormaechei ST93	Enterobacter cloacae complex	Enterobacter hormaechei ST93	2019-01-30	2016-2020	2019	0	174	IncHI2A type 2	2	F	GGGTCGACGTCT	6
CPO019	Enterobacter hormaechei	190	Enterobacter hormaechei 190	Enterobacter hormaechei ST190	Enterobacter cloacae complex	Enterobacter hormaechei ST190	2019-01-26	2016-2020	2019	0	161	IncHI2A type 1	2	F	GGGTCGACGTCT	6
CPO020	Enterobacter hormaechei	134	Enterobacter hormaechei 134	Enterobacter cloacae complex - Other STs	Enterobacter cloacae complex	Enterobacter cloacae complex	2019-01-25	2016-2020	2019	0	4	IncHI2A type 2	2	F	GGGTCGACGTCT	6
CPO021	Klebsiella variicola	3206	Klebsiella variicola 3206	Klebsiella pneumoniae complex - Other STs	Klebsiella pneumoniae complex	Klebsiella pneumoniae complex	2019-01-24	2016-2020	2019	0	140	IncL/M	6	G	GGGTCGACGCCT	5
CPO022	Enterobacter hormaechei	114	Enterobacter hormaechei 114	Enterobacter hormaechei ST114	Enterobacter cloacae complex	Enterobacter hormaechei ST114	2019-01-24	2016-2020	2019	0	183	IncFIA/IncFIB/IncP	NA	NA	NA	NA
CPO023	Escherichia coli	2144	Escherichia coli 2144	Escherichia coli - Other STs	Escherichia coli	Escherichia coli	2019-01-23	2016-2020	2019	0	120	IncL/M	18	18	GGGTCGACGCCT	5
CPO024	Enterobacter hormaechei	190	Enterobacter hormaechei 190	Enterobacter hormaechei ST190	Enterobacter cloacae complex	Enterobacter hormaechei ST190	2019-01-23	2016-2020	2019	0	135	IncHI2A type 1	NA	NA	NA	NA
CPO029	Enterobacter hormaechei	190	Enterobacter hormaechei 190	Enterobacter hormaechei ST190	Enterobacter cloacae complex	Enterobacter hormaechei ST190	2019-01-21	2016-2020	2019	0	135	IncHI2A type 1	21	21	GGGTCGACGTCT	6
CPO033	Enterobacter hormaechei	190	Enterobacter hormaechei 190	Enterobacter hormaechei ST190	Enterobacter cloacae complex	Enterobacter hormaechei ST190	2019-02-21	2016-2020	2019	0	139	IncHI2A type 1	NA	NA	NA	NA
CPO037	Serratia marcescens	2	Serratia marcescens 2	Serratia marcescens lin. 2	Serratia marcescens	Serratia marcescens	2019-01-03	2016-2020	2019	1	55	IncC	1	A	TGGTCGACGCCT	9
CPO038	Serratia marcescens	2	Serratia marcescens 2	Serratia marcescens lin. 2	Serratia marcescens	Serratia marcescens	2019-01-03	2016-2020	2019	1	58	IncC	NA	NA	NA	NA
CPO039	Serratia marcescens	1	Serratia marcescens 1	Serratia marcescens lin. 1	Serratia marcescens	Serratia marcescens	2019-01-03	2016-2020	2019	1	57	IncC	NA	NA	NA	NA
CPO040	Enterobacter hormaechei	190	Enterobacter hormaechei 190	Enterobacter hormaechei ST190	Enterobacter cloacae complex	Enterobacter hormaechei ST190	2018-12-29	2016-2020	2018	0	166	IncHI2A type 1	2	F	GGGTCGACGTCT	6
CPO042	Enterobacter hormaechei	190	Enterobacter hormaechei 190	Enterobacter hormaechei ST190	Enterobacter cloacae complex	Enterobacter hormaechei ST190	2018-12-24	2016-2020	2018	0	141	IncHI2A type 1	2	F	GGGTCGACGTCT	6
CPO044	Enterobacter hormaechei	190	Enterobacter hormaechei 190	Enterobacter hormaechei ST190	Enterobacter cloacae complex	Enterobacter hormaechei ST190	2018-12-22	2016-2020	2018	0	125	IncHI2A type 1	2	F	GGGTCGACGTCT	6
CPO045	Klebsiella grimontii	300	Klebsiella grimontii 300	Klebsiella pneumoniae complex - Other STs	Klebsiella pneumoniae complex	Klebsiella pneumoniae complex	2018-12-20	2016-2020	2018	0	130	IncL/M	6	G	GGGTCGACGCCT	5
CPO046	Escherichia coli	1312	Escherichia coli 1312	Escherichia coli - Other STs	Escherichia coli	Escherichia coli	2018-12-20	2016-2020	2018	0	130	IncL/M	6	G	GGGTCGACGCCT	5
CPO049	Enterobacter hormaechei	93	Enterobacter hormaechei 93	Enterobacter hormaechei ST93	Enterobacter cloacae complex	Enterobacter hormaechei ST93	2018-12-19	2016-2020	2018	0	137	IncHI2A type 2	2	F	GGGTCGACGTCT	6
CPO050	Enterobacter hormaechei	93	Enterobacter hormaechei 93	Enterobacter hormaechei ST93	Enterobacter cloacae complex	Enterobacter hormaechei ST93	2018-12-19	2016-2020	2018	0	137	IncHI2A type 2	NA	NA	NA	NA
CPO051	Enterobacter hormaechei	93	Enterobacter hormaechei 93	Enterobacter hormaechei ST93	Enterobacter cloacae complex	Enterobacter hormaechei ST93	2018-12-17	2016-2020	2018	0	129	IncHI2A type 2	2	F	GGGTCGACGTCT	6
CPO052	Enterobacter hormaechei	93	Enterobacter hormaechei 93	Enterobacter hormaechei ST93	Enterobacter cloacae complex	Enterobacter hormaechei ST93	2018-12-13	2016-2020	2018	0	119	IncHI2A type 2	2	F	GGGTCGACGTCT	6
CPO053	Enterobacter hormaechei	114	Enterobacter hormaechei 114	Enterobacter hormaechei ST114	Enterobacter cloacae complex	Enterobacter hormaechei ST114	2018-12-11	2016-2020	2018	0	68	IncFIA/IncFIB/IncP	3	B	TGGTCGACGCCT	9
CPO054	Enterobacter hormaechei	114	Enterobacter hormaechei 114	Enterobacter hormaechei ST114	Enterobacter cloacae complex	Enterobacter hormaechei ST114	2018-12-08	2016-2020	2018	0	133	IncFIA/IncFIB/IncP	NA	NA	NA	NA
CPO055	Enterobacter hormaechei	93	Enterobacter hormaechei 93	Enterobacter hormaechei ST93	Enterobacter cloacae complex	Enterobacter hormaechei ST93	2018-12-05	2016-2020	2018	0	79	Chromosome	2	F	GGGTCGACGTCT	6
CPO056	Enterobacter hormaechei	93	Enterobacter hormaechei 93	Enterobacter hormaechei ST93	Enterobacter cloacae complex	Enterobacter hormaechei ST93	2018-12-05	2016-2020	2018	0	117	IncHI2A type 2	2	F	GGGTCGACGTCT	6
CPO058	Enterobacter hormaechei	190	Enterobacter hormaechei 190	Enterobacter hormaechei ST190	Enterobacter cloacae complex	Enterobacter hormaechei ST190	2018-10-30	2016-2020	2018	0	3	IncHI2A type 1	7	7	GGGTCGACGTCT	6
CPO060	Enterobacter hormaechei	190	Enterobacter hormaechei 190	Enterobacter hormaechei ST190	Enterobacter cloacae complex	Enterobacter hormaechei ST190	2018-12-05	2016-2020	2018	0	191	Chromosome	2	F	GGGTCGACGTCT	6
CPO062	Enterobacter hormaechei	190	Enterobacter hormaechei 190	Enterobacter hormaechei ST190	Enterobacter cloacae complex	Enterobacter hormaechei ST190	2018-11-16	2016-2020	2018	0	175	IncHI2A type 1	7	7	GGGTCGACGTCT	6
CPO064	Acinetobacter nosocomialis	948	Acinetobacter nosocomialis 948	Acinetobacter spp.	Acinetobacter spp.	Other Gram negative spp.	2018-11-06	2016-2020	2018	0	86	Untypeable	NA	NA	NA	NA
CPO066	Enterobacter hormaechei	190	Enterobacter hormaechei 190	Enterobacter hormaechei ST190	Enterobacter cloacae complex	Enterobacter hormaechei ST190	2018-11-07	2016-2020	2018	0	136	IncHI2A type 1	2	F	GGGTCGATGTCT	7
CPO067	Enterobacter hormaechei	114	Enterobacter hormaechei 114	Enterobacter hormaechei ST114	Enterobacter cloacae complex	Enterobacter hormaechei ST114	2018-10-29	2016-2020	2018	0	46	IncL/M	6	G	GGGTCGACGCCT	5
CPO068	Enterobacter hormaechei	190	Enterobacter hormaechei 190	Enterobacter hormaechei ST190	Enterobacter cloacae complex	Enterobacter hormaechei ST190	2018-10-27	2016-2020	2018	0	134	IncHI2A type 1	2	F	GGGTCGACGTCT	6
CPO069	Serratia marcescens	1	Serratia marcescens 1	Serratia marcescens lin. 1	Serratia marcescens	Serratia marcescens	2018-10-07	2016-2020	2018	0	87	IncC	NA	NA	NA	NA
CPO071	Klebsiella variicola	3081	Klebsiella variicola 3081	Klebsiella pneumoniae complex - Other STs	Klebsiella pneumoniae complex	Klebsiella pneumoniae complex	2018-08-06	2016-2020	2018	0	110	IncL/M	24	24	GGGTCGACGCCT	5
CPO072	Serratia marcescens	1	Serratia marcescens 1	Serratia marcescens lin. 1	Serratia marcescens	Serratia marcescens	2018-07-20	2016-2020	2018	0	74	IncC	NA	NA	NA	NA
CPO073	Enterobacter hormaechei	93	Enterobacter hormaechei 93	Enterobacter hormaechei ST93	Enterobacter cloacae complex	Enterobacter hormaechei ST93	2018-06-28	2016-2020	2018	0	127	IncHI2A type 2	NA	NA	NA	NA
CPO074	Escherichia coli	176	Escherichia coli 176	Escherichia coli ST176	Escherichia coli	Escherichia coli	2018-06-20	2016-2020	2018	0	71	IncL/M	6	G	GGGTCGACGCCT	5
CPO075	Klebsiella variicola	347	Klebsiella variicola 347	Klebsiella pneumoniae complex - Other STs	Klebsiella pneumoniae complex	Klebsiella pneumoniae complex	2018-06-14	2016-2020	2018	0	71	IncL/M	6	G	GGGTCGACGCCT	5
CPO076	Citrobacter freundii	16	Citrobacter freundii 16	Citrobacter spp.	Citrobacter spp.	Other Gram negative spp.	2018-06-05	2016-2020	2018	0	122	Chromosome	2	F	GGGTCGACGCCT	5
CPO078	Klebsiella michiganensis	231	Klebsiella michiganensis 231	Klebsiella michiganensis	Klebsiella michiganensis	Other Klebsiella spp.	2018-06-04	2016-2020	2018	0	123	IncL/M	6	G	GGGTCGACGCCT	5
CPO079	Klebsiella pneumoniae	27	Klebsiella pneumoniae 27	Klebsiella pneumoniae complex - Other STs	Klebsiella pneumoniae complex	Klebsiella pneumoniae complex	2018-05-27	2016-2020	2018	0	124	IncL/M	6	G	GGGTCGACGCCT	5
CPO081	Enterobacter hormaechei	177	Enterobacter hormaechei 177	Enterobacter cloacae complex - Other STs	Enterobacter cloacae complex	Enterobacter cloacae complex	2018-06-04	2016-2020	2018	0	170	IncHI2A type 1	16	16	GGGTCGACGTCT	6
CPO082	Klebsiella oxytoca	178	Klebsiella oxytoca 178	Klebsiella oxytoca - Other STs	Klebsiella oxytoca	Other Klebsiella spp.	2018-05-08	2016-2020	2018	0	51	IncHI2A type 2	2	F	GGGTCGACGTCT	6
CPO086	Pseudomonas aeruginosa	111	Pseudomonas aeruginosa 111	Pseudomonas aeruginosa ST111	Pseudomonas aeruginosa	Pseudomonas aeruginosa ST111	2018-04-10	2016-2020	2018	0	163	Chromosome	NA	NA	NA	NA
CPO088	Klebsiella oxytoca	178	Klebsiella oxytoca 178	Klebsiella oxytoca - Other STs	Klebsiella oxytoca	Other Klebsiella spp.	2018-03-01	2016-2020	2018	0	69	IncHI2A type 2	2	F	GGGTCGACGTCT	6
CPO089	Enterobacter hormaechei	93	Enterobacter hormaechei 93	Enterobacter hormaechei ST93	Enterobacter cloacae complex	Enterobacter hormaechei ST93	2018-02-27	2016-2020	2018	0	167	IncHI2A type 2	2	F	GGGTCGACGTCT	6
CPO092	Enterobacter hormaechei	93	Enterobacter hormaechei 93	Enterobacter hormaechei ST93	Enterobacter cloacae complex	Enterobacter hormaechei ST93	2018-01-23	2016-2020	2018	0	89	IncHI2A type 2	2	F	GGGTCGACGTCT	6
CPO093	Enterobacter hormaechei	175	Enterobacter hormaechei 175	Enterobacter cloacae complex - Other STs	Enterobacter cloacae complex	Enterobacter cloacae complex	2018-01-13	2016-2020	2018	0	41	IncL/M	6	G	GGGTCGACGCCT	5
CPO094	Enterobacter hormaechei	190	Enterobacter hormaechei 190	Enterobacter hormaechei ST190	Enterobacter cloacae complex	Enterobacter hormaechei ST190	2018-11-08	2016-2020	2018	0	111	IncHI2A type 1	2	F	GGGTCGACGTCT	6
CPO098	Enterobacter hormaechei	93	Enterobacter hormaechei 93	Enterobacter hormaechei ST93	Enterobacter cloacae complex	Enterobacter hormaechei ST93	2017-11-21	2016-2020	2017	0	63	Chromosome	2	F	GGGTCGACGTCT	6
CPO100	Pseudomonas aeruginosa	111	Pseudomonas aeruginosa 111	Pseudomonas aeruginosa ST111	Pseudomonas aeruginosa	Pseudomonas aeruginosa ST111	2008-03-24	2002-2010	2008	0	5	Chromosome	NA	NA	NA	NA
CPO101	Serratia marcescens	1	Serratia marcescens 1	Serratia marcescens lin. 1	Serratia marcescens	Serratia marcescens	2008-03-29	2002-2010	2008	0	173	IncC	3	B	TGGTCGACGCCT	9
CPO102	Pseudomonas aeruginosa	111	Pseudomonas aeruginosa 111	Pseudomonas aeruginosa ST111	Pseudomonas aeruginosa	Pseudomonas aeruginosa ST111	2008-05-30	2002-2010	2008	0	185	Chromosome	NA	NA	NA	NA
CPO103	Pseudomonas aeruginosa	111	Pseudomonas aeruginosa 111	Pseudomonas aeruginosa ST111	Pseudomonas aeruginosa	Pseudomonas aeruginosa ST111	2008-06-29	2002-2010	2008	0	44	Chromosome	NA	NA	NA	NA
CPO104	Serratia marcescens	1	Serratia marcescens 1	Serratia marcescens lin. 1	Serratia marcescens	Serratia marcescens	2008-08-25	2002-2010	2008	0	8	IncC	1	A	TGGTCGACGCCT	9
CPO105	Serratia marcescens	1	Serratia marcescens 1	Serratia marcescens lin. 1	Serratia marcescens	Serratia marcescens	2008-09-24	2002-2010	2008	0	47	IncC	3	B	TGGTCGACGCCT	9
CPO106	Klebsiella pneumoniae	435	Klebsiella pneumoniae 435	Klebsiella pneumoniae complex - Other STs	Klebsiella pneumoniae complex	Klebsiella pneumoniae complex	2008-10-12	2002-2010	2008	0	1	IncC	0	C	TGGTCGACGCCT	9
CPO107	Serratia marcescens	1	Serratia marcescens 1	Serratia marcescens lin. 1	Serratia marcescens	Serratia marcescens	2008-12-02	2002-2010	2008	0	48	IncC	1	A	TGGTCGACGCCT	9
CPO109	Klebsiella pneumoniae	20	Klebsiella pneumoniae 20	Klebsiella pneumoniae complex - Other STs	Klebsiella pneumoniae complex	Klebsiella pneumoniae complex	2008-12-19	2002-2010	2008	0	42	Chromosome	10	10	TGGTCGACGCCT	9
CPO111	Pseudomonas aeruginosa	111	Pseudomonas aeruginosa 111	Pseudomonas aeruginosa ST111	Pseudomonas aeruginosa	Pseudomonas aeruginosa ST111	2009-06-07	2002-2010	2009	0	40	Chromosome	NA	NA	NA	NA
CPO112	Klebsiella variicola	2551	Klebsiella variicola 2551	Klebsiella pneumoniae complex - Other STs	Klebsiella pneumoniae complex	Klebsiella pneumoniae complex	2017-01-26	2016-2020	2017	0	177	IncL/M	6	G	GGGTCGACGCCT	5
CPO116	Klebsiella michiganensis	50	Klebsiella michiganensis 50	Klebsiella michiganensis	Klebsiella michiganensis	Other Klebsiella spp.	2016-12-21	2016-2020	2016	0	109	IncHI2A type 1	2	F	GGGTCGACGTCT	6
CPO117	Acinetobacter pittii	1037	Acinetobacter pittii 1037	Acinetobacter spp.	Acinetobacter spp.	Other Gram negative spp.	2016-12-03	2016-2020	2016	0	94	Untypeable	NA	NA	NA	NA
CPO118	Klebsiella oxytoca	278	Klebsiella oxytoca 278	Klebsiella oxytoca ST278	Klebsiella oxytoca	Other Klebsiella spp.	2016-11-22	2016-2020	2016	0	2	IncHI2A type 1	2	F	GGGTCGACACCT	4
CPO119	Klebsiella oxytoca	278	Klebsiella oxytoca 278	Klebsiella oxytoca ST278	Klebsiella oxytoca	Other Klebsiella spp.	2016-11-22	2016-2020	2016	0	98	IncHI2A type 1	2	F	GGGTCGACACCT	4
CPO120	Klebsiella oxytoca	278	Klebsiella oxytoca 278	Klebsiella oxytoca ST278	Klebsiella oxytoca	Other Klebsiella spp.	2016-11-21	2016-2020	2016	0	92	IncHI2A type 1	2	F	GGGTCGACGCCT	5
CPO121	Klebsiella oxytoca	278	Klebsiella oxytoca 278	Klebsiella oxytoca ST278	Klebsiella oxytoca	Other Klebsiella spp.	2016-11-15	2016-2020	2016	0	171	IncHI2A type 1	5	5	GGGTCGACACCT	4
CPO123	Enterobacter hormaechei	114	Enterobacter hormaechei 114	Enterobacter hormaechei ST114	Enterobacter cloacae complex	Enterobacter hormaechei ST114	2016-10-17	2016-2020	2016	0	108	IncL/M	6	G	GGGTCGACGCCT	5
CPO128	Klebsiella pneumoniae	27	Klebsiella pneumoniae 27	Klebsiella pneumoniae complex - Other STs	Klebsiella pneumoniae complex	Klebsiella pneumoniae complex	2016-08-19	2016-2020	2016	0	106	IncC	NA	NA	NA	NA
CPO129	Enterobacter hormaechei	114	Enterobacter hormaechei 114	Enterobacter hormaechei ST114	Enterobacter cloacae complex	Enterobacter hormaechei ST114	2016-07-09	2016-2020	2016	0	99	IncFIA/IncFIB/IncP	3	B	TGGTCGACGCCT	9
CPO132	Serratia marcescens	1	Serratia marcescens 1	Serratia marcescens lin. 1	Serratia marcescens	Serratia marcescens	2015-08-26	2011-2015	2015	0	93	IncC	1	A	TGGTCGACGCCT	9
CPO134	Pseudomonas aeruginosa	111	Pseudomonas aeruginosa 111	Pseudomonas aeruginosa ST111	Pseudomonas aeruginosa	Pseudomonas aeruginosa ST111	2015-04-26	2011-2015	2015	0	162	Chromosome	NA	NA	NA	NA
CPO136	Klebsiella pneumoniae	340	Klebsiella pneumoniae 340	Klebsiella pneumoniae ST340	Klebsiella pneumoniae complex	Klebsiella pneumoniae complex	2015-03-02	2011-2015	2015	0	100	IncC	14	14	NA	NA
CPO137	Pseudomonas aeruginosa	111	Pseudomonas aeruginosa 111	Pseudomonas aeruginosa ST111	Pseudomonas aeruginosa	Pseudomonas aeruginosa ST111	2015-03-02	2011-2015	2015	0	100	Chromosome	NA	NA	NA	NA
CPO139	Serratia marcescens	1	Serratia marcescens 1	Serratia marcescens lin. 1	Serratia marcescens	Serratia marcescens	2013-07-05	2011-2015	2013	0	13	IncC	1	A	TGGTCGACGCCT	9
CPO140	Klebsiella pneumoniae	340	Klebsiella pneumoniae 340	Klebsiella pneumoniae ST340	Klebsiella pneumoniae complex	Klebsiella pneumoniae complex	2013-08-27	2011-2015	2013	0	45	IncC	4	D	TGGTCGACGCCT	9
CPO141	Serratia marcescens	1	Serratia marcescens 1	Serratia marcescens lin. 1	Serratia marcescens	Serratia marcescens	2013-08-22	2011-2015	2013	0	73	IncC	1	A	TGGTCGACGCCT	9
CPO142	Serratia marcescens	1	Serratia marcescens 1	Serratia marcescens lin. 1	Serratia marcescens	Serratia marcescens	2013-06-26	2011-2015	2013	0	81	IncC	1	A	TGGTCGACGCCT	9
CPO143	Serratia marcescens	1	Serratia marcescens 1	Serratia marcescens lin. 1	Serratia marcescens	Serratia marcescens	2013-04-23	2011-2015	2013	0	90	IncC	NA	NA	NA	NA
CPO145	Enterobacter hormaechei	114	Enterobacter hormaechei 114	Enterobacter hormaechei ST114	Enterobacter cloacae complex	Enterobacter hormaechei ST114	2013-01-11	2011-2015	2013	0	82	IncFIA/IncFIB/IncP	0	C	TGGTCGACGCCT	9
CPO147	Pseudomonas aeruginosa	111	Pseudomonas aeruginosa 111	Pseudomonas aeruginosa ST111	Pseudomonas aeruginosa	Pseudomonas aeruginosa ST111	2014-12-29	2011-2015	2014	0	104	Chromosome	NA	NA	NA	NA
CPO149	Serratia marcescens	1	Serratia marcescens 1	Serratia marcescens lin. 1	Serratia marcescens	Serratia marcescens	2014-11-27	2011-2015	2014	0	187	IncC	3	B	TGGTCGACGCCT	9
CPO150	Klebsiella pneumoniae	340	Klebsiella pneumoniae 340	Klebsiella pneumoniae ST340	Klebsiella pneumoniae complex	Klebsiella pneumoniae complex	2014-11-26	2011-2015	2014	0	101	IncC	1	A	GCATCGACGCCT	1
CPO151	Serratia marcescens	1	Serratia marcescens 1	Serratia marcescens lin. 1	Serratia marcescens	Serratia marcescens	2014-06-03	2011-2015	2014	0	96	IncC	1	A	TGGTCGACGCCT	9
CPO153	Enterobacter hormaechei	114	Enterobacter hormaechei 114	Enterobacter hormaechei ST114	Enterobacter cloacae complex	Enterobacter hormaechei ST114	2014-06-28	2011-2015	2014	0	97	IncFIA/IncFIB/IncP	0	C	TGGTCGACGCCT	9
CPO156	Serratia marcescens	1	Serratia marcescens 1	Serratia marcescens lin. 1	Serratia marcescens	Serratia marcescens	2014-03-13	2011-2015	2014	0	65	IncC	1	A	TGGTCGACGCCT	9
CPO157	Enterobacter hormaechei	114	Enterobacter hormaechei 114	Enterobacter hormaechei ST114	Enterobacter cloacae complex	Enterobacter hormaechei ST114	2014-05-24	2011-2015	2014	0	95	IncFIA/IncFIB/IncP	0	C	TGGTCGACGCCT	9
CPO158	Enterobacter hormaechei	114	Enterobacter hormaechei 114	Enterobacter hormaechei ST114	Enterobacter cloacae complex	Enterobacter hormaechei ST114	2014-05-24	2011-2015	2014	0	12	IncFIA/IncFIB/IncP	0	C	TGGTCGACGCCT	9
CPO160	Enterobacter hormaechei	114	Enterobacter hormaechei 114	Enterobacter hormaechei ST114	Enterobacter cloacae complex	Enterobacter hormaechei ST114	2013-02-26	2011-2015	2013	0	91	IncFIA/IncFIB/IncP	13	13	NA	NA
CPO161	Klebsiella pneumoniae	4379	Klebsiella pneumoniae 4379	Klebsiella pneumoniae ST4379	Klebsiella pneumoniae complex	Klebsiella pneumoniae complex	2013-03-27	2011-2015	2013	0	179	IncC	11	11	NA	NA
CPO163	Serratia marcescens	1	Serratia marcescens 1	Serratia marcescens lin. 1	Serratia marcescens	Serratia marcescens	2012-01-31	2011-2015	2012	0	36	IncC	1	A	TGGTCGACGCCT	9
CPO165	Enterobacter hormaechei	114	Enterobacter hormaechei 114	Enterobacter hormaechei ST114	Enterobacter cloacae complex	Enterobacter hormaechei ST114	2012-03-04	2011-2015	2012	0	NA	IncFIA/IncFIB/IncP	0	C	TGGTCGACGCCT	9
CPO166	Enterobacter hormaechei	114	Enterobacter hormaechei 114	Enterobacter hormaechei ST114	Enterobacter cloacae complex	Enterobacter hormaechei ST114	2012-03-23	2011-2015	2012	0	NA	IncFIA/IncFIB/IncP	3	B	TGGTCGACGCCT	9
CPO167	Serratia marcescens	1	Serratia marcescens 1	Serratia marcescens lin. 1	Serratia marcescens	Serratia marcescens	2012-04-28	2011-2015	2012	0	186	IncC	1	A	TGGTCGACGCCT	9
CPO170	Pseudomonas aeruginosa	111	Pseudomonas aeruginosa 111	Pseudomonas aeruginosa ST111	Pseudomonas aeruginosa	Pseudomonas aeruginosa ST111	2012-10-03	2011-2015	2012	0	190	Chromosome	NA	NA	NA	NA
CPO171	Enterobacter hormaechei	114	Enterobacter hormaechei 114	Enterobacter hormaechei ST114	Enterobacter cloacae complex	Enterobacter hormaechei ST114	2012-10-05	2011-2015	2012	0	NA	IncFIA/IncFIB/IncP	3	B	TGGTCGACGCTC	10
CPO173	Serratia marcescens	1	Serratia marcescens 1	Serratia marcescens lin. 1	Serratia marcescens	Serratia marcescens	2011-01-06	2011-2015	2011	0	85	IncC	1	A	TGGTCGACGCCT	9
CPO174	Pseudomonas aeruginosa	111	Pseudomonas aeruginosa 111	Pseudomonas aeruginosa ST111	Pseudomonas aeruginosa	Pseudomonas aeruginosa ST111	2011-05-22	2011-2015	2011	0	80	Chromosome	NA	NA	NA	NA
CPO175	Pseudomonas aeruginosa	111	Pseudomonas aeruginosa 111	Pseudomonas aeruginosa ST111	Pseudomonas aeruginosa	Pseudomonas aeruginosa ST111	2011-08-28	2011-2015	2011	0	176	Chromosome	NA	NA	NA	NA
CPO176	Serratia marcescens	1	Serratia marcescens 1	Serratia marcescens lin. 1	Serratia marcescens	Serratia marcescens	2011-12-11	2011-2015	2011	0	88	IncC	1	A	TGGTCGACGCCT	9
CPO177	Enterobacter hormaechei	114	Enterobacter hormaechei 114	Enterobacter hormaechei ST114	Enterobacter cloacae complex	Enterobacter hormaechei ST114	2011-12-30	2011-2015	2011	0	NA	IncFIB	1	A	TGGTCGACGCCT	9
CPO178	Klebsiella pneumoniae	4379	Klebsiella pneumoniae 4379	Klebsiella pneumoniae ST4379	Klebsiella pneumoniae complex	Klebsiella pneumoniae complex	2010-02-02	2002-2010	2010	0	NA	IncC	4	D	TGGTCGACGCCT	9
CPO179	Enterobacter cloacae	24	Enterobacter cloacae 24	Enterobacter cloacae complex - Other STs	Enterobacter cloacae complex	Enterobacter cloacae complex	2010-05-15	2002-2010	2010	0	NA	IncFIB	1	A	TGGTCGACGCCT	9
CPO180	Pseudomonas aeruginosa	111	Pseudomonas aeruginosa 111	Pseudomonas aeruginosa ST111	Pseudomonas aeruginosa	Pseudomonas aeruginosa ST111	2010-06-16	2002-2010	2010	0	38	Chromosome	NA	NA	NA	NA
CPO181	Pseudomonas aeruginosa	111	Pseudomonas aeruginosa 111	Pseudomonas aeruginosa ST111	Pseudomonas aeruginosa	Pseudomonas aeruginosa ST111	2010-10-02	2002-2010	2010	0	64	Chromosome	NA	NA	NA	NA
CPO182	Serratia marcescens	1	Serratia marcescens 1	Serratia marcescens lin. 1	Serratia marcescens	Serratia marcescens	2010-11-15	2002-2010	2010	0	83	IncC	1	A	TGGTCGACGCCT	9
CPO183	Serratia marcescens	1	Serratia marcescens 1	Serratia marcescens lin. 1	Serratia marcescens	Serratia marcescens	2010-12-25	2002-2010	2010	0	84	IncC	1	A	TGGTCGACGCCT	9
CPO184	Pseudomonas aeruginosa	111	Pseudomonas aeruginosa 111	Pseudomonas aeruginosa ST111	Pseudomonas aeruginosa	Pseudomonas aeruginosa ST111	2009-06-23	2002-2010	2009	0	189	Chromosome	NA	NA	NA	NA
CPO185	Serratia marcescens	1	Serratia marcescens 1	Serratia marcescens lin. 1	Serratia marcescens	Serratia marcescens	2009-06-22	2002-2010	2009	0	49	IncC	3	B	TGGTCGACGCCT	9
CPO186	Pseudomonas aeruginosa	111	Pseudomonas aeruginosa 111	Pseudomonas aeruginosa ST111	Pseudomonas aeruginosa	Pseudomonas aeruginosa ST111	2009-09-19	2002-2010	2009	0	50	Chromosome	NA	NA	NA	NA
CPO187	Pseudomonas aeruginosa	111	Pseudomonas aeruginosa 111	Pseudomonas aeruginosa ST111	Pseudomonas aeruginosa	Pseudomonas aeruginosa ST111	2009-11-16	2002-2010	2009	0	54	Chromosome	NA	NA	NA	NA
CPO188	Klebsiella pneumoniae	281	Klebsiella pneumoniae 281	Klebsiella pneumoniae complex - Other STs	Klebsiella pneumoniae complex	Klebsiella pneumoniae complex	2009-11-20	2002-2010	2009	0	NA	IncC	3	B	TGGTCGACGCCT	9
CPO189	Enterobacter hormaechei	93	Enterobacter hormaechei 93	Enterobacter hormaechei ST93	Enterobacter cloacae complex	Enterobacter hormaechei ST93	2019-02-25	2016-2020	2019	0	79	IncHI2A type 2	NA	NA	NA	NA
CPO190	Enterobacter hormaechei	93	Enterobacter hormaechei 93	Enterobacter hormaechei ST93	Enterobacter cloacae complex	Enterobacter hormaechei ST93	2019-02-27	2016-2020	2019	0	78	IncHI2A type 2	NA	NA	NA	NA
CPO191	Enterobacter hormaechei	93	Enterobacter hormaechei 93	Enterobacter hormaechei ST93	Enterobacter cloacae complex	Enterobacter hormaechei ST93	2019-02-26	2016-2020	2019	0	119	IncHI2A type 2	NA	NA	NA	NA
CPO203	Enterobacter hormaechei	190	Enterobacter hormaechei 190	Enterobacter hormaechei ST190	Enterobacter cloacae complex	Enterobacter hormaechei ST190	2019-03-12	2016-2020	2019	0	121	IncHI2A type 1	NA	NA	NA	NA
CPO210	Enterobacter hormaechei	190	Enterobacter hormaechei 190	Enterobacter hormaechei ST190	Enterobacter cloacae complex	Enterobacter hormaechei ST190	2019-03-16	2016-2020	2019	0	121	IncHI2A type 1	NA	NA	NA	NA
CPO214	Enterobacter hormaechei	93	Enterobacter hormaechei 93	Enterobacter hormaechei ST93	Enterobacter cloacae complex	Enterobacter hormaechei ST93	2019-03-20	2016-2020	2019	0	78	IncHI2A type 2	NA	NA	NA	NA
CPO216	Enterobacter hormaechei	190	Enterobacter hormaechei 190	Enterobacter hormaechei ST190	Enterobacter cloacae complex	Enterobacter hormaechei ST190	2019-03-21	2016-2020	2019	0	118	IncHI2A type 1	NA	NA	NA	NA
CPO220	Enterobacter hormaechei	190	Enterobacter hormaechei 190	Enterobacter hormaechei ST190	Enterobacter cloacae complex	Enterobacter hormaechei ST190	2019-04-04	2016-2020	2019	0	172	IncHI2A type 1	NA	NA	NA	NA
CPO221	Klebsiella pneumoniae	1905	Klebsiella pneumoniae 1905	Klebsiella pneumoniae complex - Other STs	Klebsiella pneumoniae complex	Klebsiella pneumoniae complex	2019-04-12	2016-2020	2019	0	128	IncHI2A type 1	8	8	GGGTCGACGTCT	6
CPO224	Klebsiella pneumoniae	1905	Klebsiella pneumoniae 1905	Klebsiella pneumoniae complex - Other STs	Klebsiella pneumoniae complex	Klebsiella pneumoniae complex	2019-04-12	2016-2020	2019	0	128	IncHI2A type 1	8	8	GGGTCGACGTCT	6
CPO229	Enterobacter hormaechei	93	Enterobacter hormaechei 93	Enterobacter hormaechei ST93	Enterobacter cloacae complex	Enterobacter hormaechei ST93	2019-05-10	2016-2020	2019	0	43	IncHI2A type 2	NA	NA	NA	NA
CPO234	Enterobacter hormaechei	114	Enterobacter hormaechei 114	Enterobacter hormaechei ST114	Enterobacter cloacae complex	Enterobacter hormaechei ST114	2019-05-28	2016-2020	2019	0	145	IncFIA/IncFIB/IncP	15	15	NA	NA
CPO235	Escherichia coli	155	Escherichia coli 155	Escherichia coli - Other STs	Escherichia coli	Escherichia coli	2019-05-28	2016-2020	2019	0	145	IncHI2A type 2	2	F	GGGATGACGTCT	2
CPO239	Enterobacter cloacae	24	Enterobacter cloacae 24	Enterobacter cloacae complex - Other STs	Enterobacter cloacae complex	Enterobacter cloacae complex	2019-06-04	2016-2020	2019	0	146	IncC	12	E	TGGTCGACGCCT	9
CPO240	Serratia marcescens	1	Serratia marcescens 1	Serratia marcescens lin. 1	Serratia marcescens	Serratia marcescens	2019-06-06	2016-2020	2019	0	168	IncC	NA	NA	NA	NA
CPO241	Enterobacter hormaechei	190	Enterobacter hormaechei 190	Enterobacter hormaechei ST190	Enterobacter cloacae complex	Enterobacter hormaechei ST190	2019-06-06	2016-2020	2019	0	144	IncHI2A type 1	NA	NA	NA	NA
CPO242	Enterobacter hormaechei	93	Enterobacter hormaechei 93	Enterobacter hormaechei ST93	Enterobacter cloacae complex	Enterobacter hormaechei ST93	2019-06-07	2016-2020	2019	0	43	IncHI2A type 2	NA	NA	NA	NA
CPO243	Klebsiella michiganensis	84	Klebsiella michiganensis 84	Klebsiella michiganensis	Klebsiella michiganensis	Other Klebsiella spp.	2019-06-11	2016-2020	2019	0	107	IncHI2A type 1	23	23	GGGTCGACGCCT	5
CPO244	Enterobacter hormaechei	190	Enterobacter hormaechei 190	Enterobacter hormaechei ST190	Enterobacter cloacae complex	Enterobacter hormaechei ST190	2019-06-12	2016-2020	2019	0	172	IncHI2A type 1	NA	NA	NA	NA
CPO248	Enterobacter hormaechei	93	Enterobacter hormaechei 93	Enterobacter hormaechei ST93	Enterobacter cloacae complex	Enterobacter hormaechei ST93	2019-06-13	2016-2020	2019	0	102	IncHI2A type 2	NA	NA	NA	NA
CPO249	Klebsiella michiganensis	84	Klebsiella michiganensis 84	Klebsiella michiganensis	Klebsiella michiganensis	Other Klebsiella spp.	2019-06-12	2016-2020	2019	0	107	IncHI2A type 1	7	7	GGGTCGACGCCT	5
CPO250	Enterobacter hormaechei	190	Enterobacter hormaechei 190	Enterobacter hormaechei ST190	Enterobacter cloacae complex	Enterobacter hormaechei ST190	2019-06-17	2016-2020	2019	0	144	IncHI2A type 1	NA	NA	NA	NA
CPO251	Enterobacter hormaechei	93	Enterobacter hormaechei 93	Enterobacter hormaechei ST93	Enterobacter cloacae complex	Enterobacter hormaechei ST93	2019-06-22	2016-2020	2019	0	52	IncHI2A type 2	NA	NA	NA	NA
CPO253	Serratia marcescens	2	Serratia marcescens 2	Serratia marcescens lin. 2	Serratia marcescens	Serratia marcescens	2019-07-08	2016-2020	2019	0	67	IncC	1	A	TGGTCGACGCCT	9
CPO254	Escherichia coli	176	Escherichia coli 176	Escherichia coli ST176	Escherichia coli	Escherichia coli	2019-07-18	2016-2020	2019	0	142	IncHI2A type 1	2	F	GGGTCGACGTCT	6
CPO255	Enterobacter hormaechei	133	Enterobacter hormaechei 133	Enterobacter cloacae complex - Other STs	Enterobacter cloacae complex	Enterobacter cloacae complex	2019-07-17	2016-2020	2019	0	149	IncC	3	B	TGGTCGACGCCT	9
CPO256	Enterobacter hormaechei	190	Enterobacter hormaechei 190	Enterobacter hormaechei ST190	Enterobacter cloacae complex	Enterobacter hormaechei ST190	2019-07-21	2016-2020	2019	0	144	IncHI2A type 1	2	F	GGGTCGACGTCT	6
CPO259	Enterobacter hormaechei	190	Enterobacter hormaechei 190	Enterobacter hormaechei ST190	Enterobacter cloacae complex	Enterobacter hormaechei ST190	2019-07-24	2016-2020	2019	0	132	IncHI2A type 1	NA	NA	NA	NA
CPO260	Citrobacter freundii	150	Citrobacter freundii 150	Citrobacter spp.	Citrobacter spp.	Other Gram negative spp.	2019-08-21	2016-2020	2019	0	150	IncC	12	E	GGGTCGACGCCT	5
CPO261	Klebsiella pneumoniae	661	Klebsiella pneumoniae 661	Klebsiella pneumoniae complex - Other STs	Klebsiella pneumoniae complex	Klebsiella pneumoniae complex	2019-08-21	2016-2020	2019	0	150	IncC	12	E	TGGTCGACGCCT	9
CPO262	Klebsiella michiganensis	29	Klebsiella michiganensis 29	Klebsiella michiganensis	Klebsiella michiganensis	Other Klebsiella spp.	2019-08-21	2016-2020	2019	0	150	IncC	12	E	GGGTCGACGCCT	5
CPO263	Escherichia coli	176	Escherichia coli 176	Escherichia coli ST176	Escherichia coli	Escherichia coli	2019-10-22	2016-2020	2019	0	128	IncHI2A type 1	2	F	GGGTCGACGTCT	6
CPO264	Enterobacter hormaechei	93	Enterobacter hormaechei 93	Enterobacter hormaechei ST93	Enterobacter cloacae complex	Enterobacter hormaechei ST93	2019-10-23	2016-2020	2019	0	148	IncHI2A type 2	NA	NA	NA	NA
CPO267	Enterobacter hormaechei	93	Enterobacter hormaechei 93	Enterobacter hormaechei ST93	Enterobacter cloacae complex	Enterobacter hormaechei ST93	2019-11-22	2016-2020	2019	0	53	IncHI2A type 2	NA	NA	NA	NA
CPO272	Enterobacter chengduensis	1065	Enterobacter chengduensis 1065	Enterobacter cloacae complex - Other STs	Enterobacter cloacae complex	Enterobacter cloacae complex	2019-09-16	2016-2020	2019	0	150	IncC	12	E	TGGTCGACGCCT	9
CPO278	Enterobacter hormaechei	93	Enterobacter hormaechei 93	Enterobacter hormaechei ST93	Enterobacter cloacae complex	Enterobacter hormaechei ST93	2019-11-13	2016-2020	2019	0	151	IncHI2A type 2	NA	NA	NA	NA
CPO280	Enterobacter hormaechei	190	Enterobacter hormaechei 190	Enterobacter hormaechei ST190	Enterobacter cloacae complex	Enterobacter hormaechei ST190	2019-11-14	2016-2020	2019	0	118	IncHI2A type 1	NA	NA	NA	NA
CPO284	Serratia marcescens	1	Serratia marcescens 1	Serratia marcescens lin. 1	Serratia marcescens	Serratia marcescens	2019-11-14	2016-2020	2019	1	56	IncC	3	B	TGGTCGACGCCT	9
CPO285	Enterobacter hormaechei	93	Enterobacter hormaechei 93	Enterobacter hormaechei ST93	Enterobacter cloacae complex	Enterobacter hormaechei ST93	2019-11-19	2016-2020	2019	0	148	IncHI2A type 2	NA	NA	NA	NA
CPO286	Enterobacter hormaechei	93	Enterobacter hormaechei 93	Enterobacter hormaechei ST93	Enterobacter cloacae complex	Enterobacter hormaechei ST93	2019-11-22	2016-2020	2019	0	53	IncHI2A type 2	NA	NA	NA	NA
CPO287	Enterobacter hormaechei	114	Enterobacter hormaechei 114	Enterobacter hormaechei ST114	Enterobacter cloacae complex	Enterobacter hormaechei ST114	2019-11-27	2016-2020	2019	0	105	IncFIA/IncFIB/IncP	NA	NA	NA	NA
CPO291	Enterobacter hormaechei	93	Enterobacter hormaechei 93	Enterobacter hormaechei ST93	Enterobacter cloacae complex	Enterobacter hormaechei ST93	2019-11-28	2016-2020	2019	0	151	IncHI2A type 2	NA	NA	NA	NA
CPO292	Enterobacter hormaechei	93	Enterobacter hormaechei 93	Enterobacter hormaechei ST93	Enterobacter cloacae complex	Enterobacter hormaechei ST93	2019-11-29	2016-2020	2019	0	151	IncHI2A type 2	NA	NA	NA	NA
CPO298	Enterobacter hormaechei	190	Enterobacter hormaechei 190	Enterobacter hormaechei ST190	Enterobacter cloacae complex	Enterobacter hormaechei ST190	2019-12-19	2016-2020	2019	0	132	IncHI2A type 1	NA	NA	NA	NA
CPO301	Klebsiella variicola	-	Klebsiella variicola -	Klebsiella pneumoniae complex - Other STs	Klebsiella pneumoniae complex	Klebsiella pneumoniae complex	2019-12-20	2016-2020	2019	0	153	IncHI2A type 2	2	F	GGGATTACGTCT	3
CPO302	Citrobacter amalonaticus	-	Citrobacter amalonaticus -	Citrobacter spp.	Citrobacter spp.	Other Gram negative spp.	2019-12-20	2016-2020	2019	0	153	IncHI2A type 2	2	F	GGGTCTACGTCT	8
CPO303	Enterobacter hormaechei	93	Enterobacter hormaechei 93	Enterobacter hormaechei ST93	Enterobacter cloacae complex	Enterobacter hormaechei ST93	2019-11-28	2016-2020	2019	0	153	IncHI2A type 2	NA	NA	NA	NA
CPO305	Serratia marcescens	1	Serratia marcescens 1	Serratia marcescens lin. 1	Serratia marcescens	Serratia marcescens	2020-01-07	2016-2020	2020	0	156	IncC	NA	NA	NA	NA
CPO312	Enterobacter hormaechei	93	Enterobacter hormaechei 93	Enterobacter hormaechei ST93	Enterobacter cloacae complex	Enterobacter hormaechei ST93	2020-02-01	2016-2020	2020	0	147	IncHI2A type 2	NA	NA	NA	NA
CPO320	Enterobacter hormaechei	93	Enterobacter hormaechei 93	Enterobacter hormaechei ST93	Enterobacter cloacae complex	Enterobacter hormaechei ST93	2020-02-23	2016-2020	2020	0	154	IncHI2A type 2	2	F	GGGTCGACGTCT	6
CPO321	Klebsiella variicola	1582	Klebsiella variicola 1582	Klebsiella pneumoniae complex - Other STs	Klebsiella pneumoniae complex	Klebsiella pneumoniae complex	2020-02-23	2016-2020	2020	0	154	IncL/M	6	G	GGGTCGACGCCT	5
CPO323	Serratia marcescens	1	Serratia marcescens 1	Serratia marcescens lin. 1	Serratia marcescens	Serratia marcescens	2020-02-26	2016-2020	2020	0	76	IncC	NA	NA	NA	NA
CPO324	Serratia marcescens	1	Serratia marcescens 1	Serratia marcescens lin. 1	Serratia marcescens	Serratia marcescens	2020-02-27	2016-2020	2020	0	76	IncC	NA	NA	NA	NA
CPO328	Klebsiella variicola	1582	Klebsiella variicola 1582	Klebsiella pneumoniae complex - Other STs	Klebsiella pneumoniae complex	Klebsiella pneumoniae complex	2020-03-07	2016-2020	2020	0	138	IncC	12	E	TGGTCGGCGCCT	11
CPO335	Enterobacter hormaechei	190	Enterobacter hormaechei 190	Enterobacter hormaechei ST190	Enterobacter cloacae complex	Enterobacter hormaechei ST190	2020-05-06	2016-2020	2020	0	152	IncHI2A type 1	2	F	GGGTCGACGTCT	6
CPO337	Enterobacter hormaechei	93	Enterobacter hormaechei 93	Enterobacter hormaechei ST93	Enterobacter cloacae complex	Enterobacter hormaechei ST93	2020-04-22	2016-2020	2020	0	154	IncHI2A type 2	2	F	GGGTCGACGTCT	6
CPO338	Enterobacter hormaechei	190	Enterobacter hormaechei 190	Enterobacter hormaechei ST190	Enterobacter cloacae complex	Enterobacter hormaechei ST190	2020-04-24	2016-2020	2020	0	132	IncHI2A type 1	NA	NA	NA	NA
CPO344	Enterobacter hormaechei	190	Enterobacter hormaechei 190	Enterobacter hormaechei ST190	Enterobacter cloacae complex	Enterobacter hormaechei ST190	2020-05-03	2016-2020	2020	0	152	IncHI2A type 1	NA	NA	NA	NA
CPO347	Serratia marcescens	1	Serratia marcescens 1	Serratia marcescens lin. 1	Serratia marcescens	Serratia marcescens	2020-05-16	2016-2020	2020	0	158	IncC	NA	NA	NA	NA
CPO353	Enterobacter hormaechei	190	Enterobacter hormaechei 190	Enterobacter hormaechei ST190	Enterobacter cloacae complex	Enterobacter hormaechei ST190	2020-05-31	2016-2020	2020	0	132	IncHI2A type 1	NA	NA	NA	NA
CPO355	Escherichia coli	38	Escherichia coli 38	Escherichia coli - Other STs	Escherichia coli	Escherichia coli	2020-05-28	2016-2020	2020	0	155	IncL/M	6	G	GGGTCGACGCCT	5
CPO356	Klebsiella pneumoniae	873	Klebsiella pneumoniae 873	Klebsiella pneumoniae complex - Other STs	Klebsiella pneumoniae complex	Klebsiella pneumoniae complex	2020-05-28	2016-2020	2020	0	155	IncL/M	6	G	GGGTCGACGCCT	5
CPO360	Enterobacter hormaechei	190	Enterobacter hormaechei 190	Enterobacter hormaechei ST190	Enterobacter cloacae complex	Enterobacter hormaechei ST190	2020-06-04	2016-2020	2020	0	157	IncHI2A type 1	NA	NA	NA	NA
CPO361	Enterobacter hormaechei	190	Enterobacter hormaechei 190	Enterobacter hormaechei ST190	Enterobacter cloacae complex	Enterobacter hormaechei ST190	2020-06-04	2016-2020	2020	0	184	IncHI2A type 1	2	F	GGGTCGACGTCT	6
CPO362	Enterobacter hormaechei	190	Enterobacter hormaechei 190	Enterobacter hormaechei ST190	Enterobacter cloacae complex	Enterobacter hormaechei ST190	2020-06-06	2016-2020	2020	0	157	IncHI2A type 1	NA	NA	NA	NA
CPO365	Enterobacter hormaechei	190	Enterobacter hormaechei 190	Enterobacter hormaechei ST190	Enterobacter cloacae complex	Enterobacter hormaechei ST190	2020-06-11	2016-2020	2020	0	159	IncHI2A type 1	NA	NA	NA	NA
CPO367	Enterobacter hormaechei	190	Enterobacter hormaechei 190	Enterobacter hormaechei ST190	Enterobacter cloacae complex	Enterobacter hormaechei ST190	2020-06-15	2016-2020	2020	0	159	IncHI2A type 1	NA	NA	NA	NA
CPO368	Enterobacter hormaechei	190	Enterobacter hormaechei 190	Enterobacter hormaechei ST190	Enterobacter cloacae complex	Enterobacter hormaechei ST190	2020-06-17	2016-2020	2020	0	180	IncHI2A type 1	NA	NA	NA	NA
CPO369	Enterobacter hormaechei	190	Enterobacter hormaechei 190	Enterobacter hormaechei ST190	Enterobacter cloacae complex	Enterobacter hormaechei ST190	2020-06-18	2016-2020	2020	0	143	IncHI2A type 1	NA	NA	NA	NA
CPO370	Enterobacter hormaechei	190	Enterobacter hormaechei 190	Enterobacter hormaechei ST190	Enterobacter cloacae complex	Enterobacter hormaechei ST190	2020-06-25	2016-2020	2020	0	180	IncHI2A type 1	NA	NA	NA	NA
CPO371	Citrobacter freundii	492	Citrobacter freundii 492	Citrobacter spp.	Citrobacter spp.	Other Gram negative spp.	2020-06-18	2016-2020	2020	0	192	IncHI2A type 1	19	19	GGGTCGACACCT	4
CPO373	Serratia marcescens	2	Serratia marcescens 2	Serratia marcescens lin. 2	Serratia marcescens	Serratia marcescens	2020-03-11	2016-2020	2020	1	55	IncC	1	A	TGGTCGACGCCT	9
CPO377	Serratia marcescens	1	Serratia marcescens 1	Serratia marcescens lin. 1	Serratia marcescens	Serratia marcescens	2020-03-11	2016-2020	2020	1	60	IncC	NA	NA	NA	NA
CPO382	Serratia marcescens	1	Serratia marcescens 1	Serratia marcescens lin. 1	Serratia marcescens	Serratia marcescens	2020-03-11	2016-2020	2020	1	61	IncC	NA	NA	NA	NA
CPO385	Enterobacter hormaechei	190	Enterobacter hormaechei 190	Enterobacter hormaechei ST190	Enterobacter cloacae complex	Enterobacter hormaechei ST190	2020-06-23	2016-2020	2020	0	184	IncHI2A type 1	NA	NA	NA	NA
CPO386	Enterobacter hormaechei	190	Enterobacter hormaechei 190	Enterobacter hormaechei ST190	Enterobacter cloacae complex	Enterobacter hormaechei ST190	2020-06-29	2016-2020	2020	0	116	IncHI2A type 1	9	9	GGGTCGACGTCT	6
CPO389	Enterobacter hormaechei	190	Enterobacter hormaechei 190	Enterobacter hormaechei ST190	Enterobacter cloacae complex	Enterobacter hormaechei ST190	2020-07-05	2016-2020	2020	0	116	IncHI2A type 1	NA	NA	NA	NA
CPO395	Enterobacter hormaechei	190	Enterobacter hormaechei 190	Enterobacter hormaechei ST190	Enterobacter cloacae complex	Enterobacter hormaechei ST190	2020-06-23	2016-2020	2020	1	59	IncHI2A type 1	2	F	GGGATGACGTCT	2
CPO397	Serratia marcescens	1	Serratia marcescens 1	Serratia marcescens lin. 1	Serratia marcescens	Serratia marcescens	2017-02-22	2016-2020	2017	0	114	IncC	1	A	TGGTCGACGCCT	9
CPO399	Enterobacter hormaechei	93	Enterobacter hormaechei 93	Enterobacter hormaechei ST93	Enterobacter cloacae complex	Enterobacter hormaechei ST93	2017-02-28	2016-2020	2017	0	113	IncHI2A type 2	2	F	GGGTCGACGTCT	6
CPO400	Enterobacter hormaechei	114	Enterobacter hormaechei 114	Enterobacter hormaechei ST114	Enterobacter cloacae complex	Enterobacter hormaechei ST114	2017-03-17	2016-2020	2017	0	112	IncFIA/IncFIB/IncP	NA	NA	NA	NA
CPO401	Serratia marcescens	1	Serratia marcescens 1	Serratia marcescens lin. 1	Serratia marcescens	Serratia marcescens	2017-05-28	2016-2020	2017	0	115	IncC	1	A	TGGTCGACGCCT	9
CPO402	Serratia marcescens	1	Serratia marcescens 1	Serratia marcescens lin. 1	Serratia marcescens	Serratia marcescens	2017-08-22	2016-2020	2017	0	103	IncC	1	A	TGGTCGACGCCT	9
CPO403	Serratia marcescens	1	Serratia marcescens 1	Serratia marcescens lin. 1	Serratia marcescens	Serratia marcescens	2017-09-08	2016-2020	2017	0	70	IncC	17	17	TGGTCGACGCCT	9
CPO405	Serratia marcescens	1	Serratia marcescens 1	Serratia marcescens lin. 1	Serratia marcescens	Serratia marcescens	2020-07-31	2016-2020	2020	0	160	IncC	NA	NA	NA	NA
CPO410	Serratia marcescens	2	Serratia marcescens 2	Serratia marcescens lin. 2	Serratia marcescens	Serratia marcescens	2020-06-30	2016-2020	2020	1	58	IncC	1	A	TGGTCGACGCCT	9
CPO411	Serratia marcescens	1	Serratia marcescens 1	Serratia marcescens lin. 1	Serratia marcescens	Serratia marcescens	2020-06-30	2016-2020	2020	1	57	IncC	NA	NA	NA	NA
CPO417	Serratia marcescens	1	Serratia marcescens 1	Serratia marcescens lin. 1	Serratia marcescens	Serratia marcescens	2020-07-14	2016-2020	2020	1	56	IncC	3	B	TGGTCGACGCCT	9
CPO422	Serratia marcescens	1	Serratia marcescens 1	Serratia marcescens lin. 1	Serratia marcescens	Serratia marcescens	2020-08-08	2016-2020	2020	0	160	IncC	1	A	TGGTCGACGCCT	9
CPO429	Klebsiella aerogenes	35-1LV	Klebsiella aerogenes 35-1LV	Klebsiella aerogenes	Klebsiella aerogenes	Other Klebsiella spp.	2020-10-09	2016-2020	2020	0	193	IncL/M	22	22	GGGTCGACGCCT	5
CPO458	Serratia marcescens	1	Serratia marcescens 1	Serratia marcescens lin. 1	Serratia marcescens	Serratia marcescens	2002-08-27	2002-2010	2002	0	169	IncC	3	B	TGGTCGACGCCT	9
CPO459	Pseudomonas aeruginosa	111	Pseudomonas aeruginosa 111	Pseudomonas aeruginosa ST111	Pseudomonas aeruginosa	Pseudomonas aeruginosa ST111	2004-01-26	2002-2010	2004	0	9	Chromosome	NA	NA	NA	NA
CPO460	Serratia marcescens	1	Serratia marcescens 1	Serratia marcescens lin. 1	Serratia marcescens	Serratia marcescens	2004-01-28	2002-2010	2004	0	10	IncC	NA	NA	NA	NA
CPO463	Klebsiella pneumoniae	34	Klebsiella pneumoniae 34	Klebsiella pneumoniae complex - Other STs	Klebsiella pneumoniae complex	Klebsiella pneumoniae complex	2004-02-15	2002-2010	2004	0	11	IncC	1	A	TGGTCGACGCCT	9
CPO465	Klebsiella pneumoniae	5147-1LV	Klebsiella pneumoniae 5147-1LV	Klebsiella pneumoniae complex - Other STs	Klebsiella pneumoniae complex	Klebsiella pneumoniae complex	2004-03-18	2002-2010	2004	0	15	IncC	3	B	TGGTCGACGCCT	9
CPO469	Pseudomonas aeruginosa	111	Pseudomonas aeruginosa 111	Pseudomonas aeruginosa ST111	Pseudomonas aeruginosa	Pseudomonas aeruginosa ST111	2004-04-30	2002-2010	2004	0	16	Chromosome	NA	NA	NA	NA
CPO471	Klebsiella quasipneumoniae	2421-1LV	Klebsiella quasipneumoniae 2421-1LV	Klebsiella pneumoniae complex - Other STs	Klebsiella pneumoniae complex	Klebsiella pneumoniae complex	2004-05-22	2002-2010	2004	0	17	IncC	3	B	TGGTCGACGCCT	9
CPO474	Enterobacter hormaechei	108	Enterobacter hormaechei 108	Enterobacter cloacae complex - Other STs	Enterobacter cloacae complex	Enterobacter cloacae complex	2004-06-18	2002-2010	2004	0	194	IncC	3	B	TGGTCGACGCCT	9
CPO475	Serratia marcescens	1	Serratia marcescens 1	Serratia marcescens lin. 1	Serratia marcescens	Serratia marcescens	2004-06-27	2002-2010	2004	0	17	IncC	3	B	TGGTCGACGCCT	9
CPO477	Klebsiella pneumoniae	1109	Klebsiella pneumoniae 1109	Klebsiella pneumoniae complex - Other STs	Klebsiella pneumoniae complex	Klebsiella pneumoniae complex	2004-07-07	2002-2010	2004	0	181	IncC	20	20	TGGTCGACGCCT	9
CPO478	Escherichia coli	131	Escherichia coli 131	Escherichia coli - Other STs	Escherichia coli	Escherichia coli	2004-07-15	2002-2010	2004	0	17	IncC	3	B	TGGTCGACGCCT	9
CPO482	Citrobacter koseri	NA	Citrobacter koseri NA	Citrobacter spp.	Citrobacter spp.	Other Gram negative spp.	2004-07-31	2002-2010	2004	0	17	IncC	3	B	TGGTCGACGCCT	9
CPO486	Pseudomonas aeruginosa	111	Pseudomonas aeruginosa 111	Pseudomonas aeruginosa ST111	Pseudomonas aeruginosa	Pseudomonas aeruginosa ST111	2004-10-04	2002-2010	2004	0	18	Chromosome	NA	NA	NA	NA
CPO487	Klebsiella pneumoniae	1552	Klebsiella pneumoniae 1552	Klebsiella pneumoniae complex - Other STs	Klebsiella pneumoniae complex	Klebsiella pneumoniae complex	2004-10-05	2002-2010	2004	0	20	IncC	1	A	TGGTCGACGCCT	9
CPO491	Escherichia coli	155	Escherichia coli 155	Escherichia coli - Other STs	Escherichia coli	Escherichia coli	2004-10-24	2002-2010	2004	0	22	IncC	1	A	TGGTCGACGCCT	9
CPO492	Enterobacter bugandensis	-	Enterobacter bugandensis -	Enterobacter cloacae complex - Other STs	Enterobacter cloacae complex	Enterobacter cloacae complex	2004-10-27	2002-2010	2004	0	20	IncC	1	A	TGGTCGACGCCT	9
CPO493	Enterobacter hormaechei	114	Enterobacter hormaechei 114	Enterobacter hormaechei ST114	Enterobacter cloacae complex	Enterobacter hormaechei ST114	2004-11-02	2002-2010	2004	0	14	IncC	3	B	TGGTCGACGCCT	9
CPO494	Enterobacter hormaechei	114	Enterobacter hormaechei 114	Enterobacter hormaechei ST114	Enterobacter cloacae complex	Enterobacter hormaechei ST114	2004-11-02	2002-2010	2004	0	14	IncC	NA	NA	NA	NA
CPO495	Klebsiella pneumoniae	4379	Klebsiella pneumoniae 4379	Klebsiella pneumoniae ST4379	Klebsiella pneumoniae complex	Klebsiella pneumoniae complex	2004-11-05	2002-2010	2004	0	7	IncC	4	D	TGGTCGACGCCT	9
CPO496	Klebsiella pneumoniae	4379	Klebsiella pneumoniae 4379	Klebsiella pneumoniae ST4379	Klebsiella pneumoniae complex	Klebsiella pneumoniae complex	2004-11-06	2002-2010	2004	0	72	IncC	4	D	TGGTCGACGCCT	9
CPO500	Pseudomonas aeruginosa	111	Pseudomonas aeruginosa 111	Pseudomonas aeruginosa ST111	Pseudomonas aeruginosa	Pseudomonas aeruginosa ST111	2004-12-07	2002-2010	2004	0	23	Chromosome	NA	NA	NA	NA
CPO504	Klebsiella pneumoniae	1552-1LV	Klebsiella pneumoniae 1552-1LV	Klebsiella pneumoniae complex - Other STs	Klebsiella pneumoniae complex	Klebsiella pneumoniae complex	2004-12-16	2002-2010	2004	0	75	IncC	1	A	TGGTCGACGCCT	9
CPO505	Serratia marcescens	1	Serratia marcescens 1	Serratia marcescens lin. 1	Serratia marcescens	Serratia marcescens	2005-01-02	2002-2010	2005	0	165	IncC	NA	NA	NA	NA
CPO506	Pseudomonas aeruginosa	111	Pseudomonas aeruginosa 111	Pseudomonas aeruginosa ST111	Pseudomonas aeruginosa	Pseudomonas aeruginosa ST111	2005-01-16	2002-2010	2005	0	178	Chromosome	NA	NA	NA	NA
CPO513	Escherichia coli	1231	Escherichia coli 1231	Escherichia coli - Other STs	Escherichia coli	Escherichia coli	2005-03-05	2002-2010	2005	0	21	IncC	1	A	TGGTCGACGCCT	9
CPO519	Acinetobacter baumannii	779-1LV	Acinetobacter baumannii 779-1LV	Acinetobacter spp.	Acinetobacter spp.	Other Gram negative spp.	2005-03-25	2002-2010	2005	0	188	Untypeable	NA	NA	NA	NA
CPO520	Escherichia coli	69	Escherichia coli 69	Escherichia coli - Other STs	Escherichia coli	Escherichia coli	2005-04-01	2002-2010	2005	0	24	IncC	1	A	TGGTCGACGCCT	9
CPO521	Enterobacter hormaechei	121-1LV	Enterobacter hormaechei 121-1LV	Enterobacter cloacae complex - Other STs	Enterobacter cloacae complex	Enterobacter cloacae complex	2005-05-01	2002-2010	2005	0	25	IncC	4	D	TGGTCGACGCCT	9
CPO522	Pseudomonas aeruginosa	111	Pseudomonas aeruginosa 111	Pseudomonas aeruginosa ST111	Pseudomonas aeruginosa	Pseudomonas aeruginosa ST111	2005-05-05	2002-2010	2005	0	19	Chromosome	NA	NA	NA	NA
CPO526	Escherichia coli	12	Escherichia coli 12	Escherichia coli - Other STs	Escherichia coli	Escherichia coli	2005-06-24	2002-2010	2005	0	164	IncC	3	B	GGGTCGACGCCT	5
CPO529	Serratia marcescens	1	Serratia marcescens 1	Serratia marcescens lin. 1	Serratia marcescens	Serratia marcescens	2005-07-16	2002-2010	2005	0	27	IncC	NA	NA	NA	NA
CPO532	Pseudomonas aeruginosa	111	Pseudomonas aeruginosa 111	Pseudomonas aeruginosa ST111	Pseudomonas aeruginosa	Pseudomonas aeruginosa ST111	2005-09-25	2002-2010	2005	0	6	Chromosome	NA	NA	NA	NA
CPO534	Klebsiella oxytoca	18	Klebsiella oxytoca 18	Klebsiella oxytoca - Other STs	Klebsiella oxytoca	Other Klebsiella spp.	2005-10-17	2002-2010	2005	0	26	IncC	3	B	TGGTCGACGCCT	9
CPO537	Klebsiella pneumoniae	1451	Klebsiella pneumoniae 1451	Klebsiella pneumoniae complex - Other STs	Klebsiella pneumoniae complex	Klebsiella pneumoniae complex	2005-12-14	2002-2010	2005	0	29	IncC	1	A	TGGTCGACGCCT	9
CPO538	Serratia marcescens	1	Serratia marcescens 1	Serratia marcescens lin. 1	Serratia marcescens	Serratia marcescens	2006-02-07	2002-2010	2006	0	28	IncC	NA	NA	NA	NA
CPO540	Enterobacter hormaechei	190	Enterobacter hormaechei 190	Enterobacter hormaechei ST190	Enterobacter cloacae complex	Enterobacter hormaechei ST190	2006-03-06	2002-2010	2006	0	30	IncC	3	B	TGGTCGACGCCT	9
CPO542	Enterobacter hormaechei	114	Enterobacter hormaechei 114	Enterobacter hormaechei ST114	Enterobacter cloacae complex	Enterobacter hormaechei ST114	2006-05-01	2002-2010	2006	0	33	IncC	3	B	TGGTTGACGCCT	12
CPO543	Enterobacter hormaechei	175	Enterobacter hormaechei 175	Enterobacter cloacae complex - Other STs	Enterobacter cloacae complex	Enterobacter cloacae complex	2006-05-25	2002-2010	2006	0	32	IncC	1	A	TGGTCGACGCCT	9
CPO545	Pseudomonas aeruginosa	111	Pseudomonas aeruginosa 111	Pseudomonas aeruginosa ST111	Pseudomonas aeruginosa	Pseudomonas aeruginosa ST111	2006-06-14	2002-2010	2006	0	34	Chromosome	NA	NA	NA	NA
CPO546	Klebsiella pneumoniae	240	Klebsiella pneumoniae 240	Klebsiella pneumoniae complex - Other STs	Klebsiella pneumoniae complex	Klebsiella pneumoniae complex	2006-06-26	2002-2010	2006	0	31	IncC	4	D	GGGTCGACGCCT	5
CPO547	Escherichia coli	95	Escherichia coli 95	Escherichia coli - Other STs	Escherichia coli	Escherichia coli	2006-06-26	2002-2010	2006	0	31	IncC	4	D	TGGTCGACGCCT	9
CPO552	Enterobacter hormaechei	114	Enterobacter hormaechei 114	Enterobacter hormaechei ST114	Enterobacter cloacae complex	Enterobacter hormaechei ST114	2006-12-29	2002-2010	2006	0	35	IncC	1	A	TGGTCGACGCCT	9
CPO554	Klebsiella pneumoniae	617	Klebsiella pneumoniae 617	Klebsiella pneumoniae complex - Other STs	Klebsiella pneumoniae complex	Klebsiella pneumoniae complex	2007-02-09	2002-2010	2007	0	37	IncC	1	A	TGGTCGACGCCT	9
CPO555	Serratia marcescens	1	Serratia marcescens 1	Serratia marcescens lin. 1	Serratia marcescens	Serratia marcescens	2007-02-13	2002-2010	2007	0	37	IncC	NA	NA	NA	NA
CPO563	Serratia marcescens	1	Serratia marcescens 1	Serratia marcescens lin. 1	Serratia marcescens	Serratia marcescens	2007-07-02	2002-2010	2007	0	39	IncC	NA	NA	NA	NA
CPO566	Pseudomonas aeruginosa	111	Pseudomonas aeruginosa 111	Pseudomonas aeruginosa ST111	Pseudomonas aeruginosa	Pseudomonas aeruginosa ST111	2007-10-11	2002-2010	2007	0	182	Chromosome	NA	NA	NA	NA
CPO570	Pseudomonas aeruginosa	111	Pseudomonas aeruginosa 111	Pseudomonas aeruginosa ST111	Pseudomonas aeruginosa	Pseudomonas aeruginosa ST111	2007-11-23	2002-2010	2007	0	62	Chromosome	NA	NA	NA	NA
CPO573	Serratia marcescens	1	Serratia marcescens 1	Serratia marcescens lin. 1	Serratia marcescens	Serratia marcescens	2008-09-14	2002-2010	2008	0	8	IncC	NA	NA	NA	NA
CPO470	Pseudomonas aeruginosa	111	Pseudomonas aeruginosa 111	Pseudomonas aeruginosa ST111	Pseudomonas aeruginosa	Pseudomonas aeruginosa ST111	2004-05-06	2002-2010	2004	0	195	Chromosome	NA	NA	NA	NA
CPO497	Pseudomonas aeruginosa	111	Pseudomonas aeruginosa 111	Pseudomonas aeruginosa ST111	Pseudomonas aeruginosa	Pseudomonas aeruginosa ST111	2004-11-27	2002-2010	2004	0	196	Chromosome	NA	NA	NA	NA
CPO503	Pseudomonas aeruginosa	111	Pseudomonas aeruginosa 111	Pseudomonas aeruginosa ST111	Pseudomonas aeruginosa	Pseudomonas aeruginosa ST111	2004-12-11	2002-2010	2004	0	197	Chromosome	NA	NA	NA	NA
CPO509	Pseudomonas aeruginosa	111	Pseudomonas aeruginosa 111	Pseudomonas aeruginosa ST111	Pseudomonas aeruginosa	Pseudomonas aeruginosa ST111	2005-02-01	2002-2010	2005	0	198	Chromosome	NA	NA	NA	NA
CPO510	Pseudomonas aeruginosa	111	Pseudomonas aeruginosa 111	Pseudomonas aeruginosa ST111	Pseudomonas aeruginosa	Pseudomonas aeruginosa ST111	2005-02-06	2002-2010	2005	0	199	Chromosome	NA	NA	NA	NA
CPO512	Pseudomonas aeruginosa	111	Pseudomonas aeruginosa 111	Pseudomonas aeruginosa ST111	Pseudomonas aeruginosa	Pseudomonas aeruginosa ST111	2005-02-19	2002-2010	2005	0	200	Chromosome	NA	NA	NA	NA
CPO514	Pseudomonas aeruginosa	111	Pseudomonas aeruginosa 111	Pseudomonas aeruginosa ST111	Pseudomonas aeruginosa	Pseudomonas aeruginosa ST111	2005-03-07	2002-2010	2005	0	201	Chromosome	NA	NA	NA	NA
CPO523	Pseudomonas aeruginosa	111	Pseudomonas aeruginosa 111	Pseudomonas aeruginosa ST111	Pseudomonas aeruginosa	Pseudomonas aeruginosa ST111	2005-05-07	2002-2010	2005	0	202	Chromosome	NA	NA	NA	NA
CPO528	Pseudomonas aeruginosa	111	Pseudomonas aeruginosa 111	Pseudomonas aeruginosa ST111	Pseudomonas aeruginosa	Pseudomonas aeruginosa ST111	2005-07-12	2002-2010	2005	0	203	Chromosome	NA	NA	NA	NA

## Sheet: Figure 2B
isolate	species_final	st	species_st	species_st_clean	species_clean	species_st_final	acc_coll_date	period	year	environmental	ur_dummy	rep_type_clean	flanker_cluster	figure_3_cluster	nt_seq	nt_seq_group
CPO002	Enterobacter hormaechei	93	Enterobacter hormaechei 93	Enterobacter hormaechei ST93	Enterobacter cloacae complex	Enterobacter hormaechei ST93	2019-02-14	2016-2020	2019	0	131	IncHI2A type 2	NA	NA	NA	NA
CPO003	Enterobacter hormaechei	190	Enterobacter hormaechei 190	Enterobacter hormaechei ST190	Enterobacter cloacae complex	Enterobacter hormaechei ST190	2019-02-09	2016-2020	2019	0	172	IncHI2A type 1	NA	NA	NA	NA
CPO004	Escherichia coli	2520	Escherichia coli 2520	Escherichia coli - Other STs	Escherichia coli	Escherichia coli	2019-02-08	2016-2020	2019	0	126	IncHI2A type 2	NA	NA	NA	NA
CPO006	Enterobacter hormaechei	190	Enterobacter hormaechei 190	Enterobacter hormaechei ST190	Enterobacter cloacae complex	Enterobacter hormaechei ST190	2019-02-06	2016-2020	2019	0	174	IncHI2A type 1	2	F	GGGTCGACGTCT	6
CPO008	Enterobacter hormaechei	93	Enterobacter hormaechei 93	Enterobacter hormaechei ST93	Enterobacter cloacae complex	Enterobacter hormaechei ST93	2019-02-05	2016-2020	2019	0	117	IncHI2A type 2	NA	NA	NA	NA
CPO009	Enterobacter hormaechei	114	Enterobacter hormaechei 114	Enterobacter hormaechei ST114	Enterobacter cloacae complex	Enterobacter hormaechei ST114	2019-02-02	2016-2020	2019	0	66	IncFIA/IncFIB/IncP	3	B	TGGTCGACGCCT	9
CPO010	Acinetobacter ursingii	749	Acinetobacter ursingii 749	Acinetobacter spp.	Acinetobacter spp.	Other Gram negative spp.	2019-02-02	2016-2020	2019	0	77	Untypeable	NA	NA	NA	NA
CPO011	Enterobacter hormaechei	93	Enterobacter hormaechei 93	Enterobacter hormaechei ST93	Enterobacter cloacae complex	Enterobacter hormaechei ST93	2019-02-01	2016-2020	2019	0	79	IncHI2A type 2	2	F	GGGTCGACGTCT	6
CPO013	Enterobacter hormaechei	190	Enterobacter hormaechei 190	Enterobacter hormaechei ST190	Enterobacter cloacae complex	Enterobacter hormaechei ST190	2019-02-01	2016-2020	2019	0	128	IncHI2A type 1	2	F	GGGTCGACGTCT	6
CPO014	Enterobacter hormaechei	93	Enterobacter hormaechei 93	Enterobacter hormaechei ST93	Enterobacter cloacae complex	Enterobacter hormaechei ST93	2019-01-30	2016-2020	2019	0	137	IncHI2A type 2	NA	NA	NA	NA
CPO016	Enterobacter hormaechei	93	Enterobacter hormaechei 93	Enterobacter hormaechei ST93	Enterobacter cloacae complex	Enterobacter hormaechei ST93	2019-01-30	2016-2020	2019	0	131	IncHI2A type 2	NA	NA	NA	NA
CPO017	Enterobacter hormaechei	93	Enterobacter hormaechei 93	Enterobacter hormaechei ST93	Enterobacter cloacae complex	Enterobacter hormaechei ST93	2019-01-30	2016-2020	2019	0	174	IncHI2A type 2	2	F	GGGTCGACGTCT	6
CPO019	Enterobacter hormaechei	190	Enterobacter hormaechei 190	Enterobacter hormaechei ST190	Enterobacter cloacae complex	Enterobacter hormaechei ST190	2019-01-26	2016-2020	2019	0	161	IncHI2A type 1	2	F	GGGTCGACGTCT	6
CPO020	Enterobacter hormaechei	134	Enterobacter hormaechei 134	Enterobacter cloacae complex - Other STs	Enterobacter cloacae complex	Enterobacter cloacae complex	2019-01-25	2016-2020	2019	0	4	IncHI2A type 2	2	F	GGGTCGACGTCT	6
CPO021	Klebsiella variicola	3206	Klebsiella variicola 3206	Klebsiella pneumoniae complex - Other STs	Klebsiella pneumoniae complex	Klebsiella pneumoniae complex	2019-01-24	2016-2020	2019	0	140	IncL/M	6	G	GGGTCGACGCCT	5
CPO022	Enterobacter hormaechei	114	Enterobacter hormaechei 114	Enterobacter hormaechei ST114	Enterobacter cloacae complex	Enterobacter hormaechei ST114	2019-01-24	2016-2020	2019	0	183	IncFIA/IncFIB/IncP	NA	NA	NA	NA
CPO023	Escherichia coli	2144	Escherichia coli 2144	Escherichia coli - Other STs	Escherichia coli	Escherichia coli	2019-01-23	2016-2020	2019	0	120	IncL/M	18	18	GGGTCGACGCCT	5
CPO024	Enterobacter hormaechei	190	Enterobacter hormaechei 190	Enterobacter hormaechei ST190	Enterobacter cloacae complex	Enterobacter hormaechei ST190	2019-01-23	2016-2020	2019	0	135	IncHI2A type 1	NA	NA	NA	NA
CPO029	Enterobacter hormaechei	190	Enterobacter hormaechei 190	Enterobacter hormaechei ST190	Enterobacter cloacae complex	Enterobacter hormaechei ST190	2019-01-21	2016-2020	2019	0	135	IncHI2A type 1	21	21	GGGTCGACGTCT	6
CPO033	Enterobacter hormaechei	190	Enterobacter hormaechei 190	Enterobacter hormaechei ST190	Enterobacter cloacae complex	Enterobacter hormaechei ST190	2019-02-21	2016-2020	2019	0	139	IncHI2A type 1	NA	NA	NA	NA
CPO037	Serratia marcescens	2	Serratia marcescens 2	Serratia marcescens lin. 2	Serratia marcescens	Serratia marcescens	2019-01-03	2016-2020	2019	1	55	IncC	1	A	TGGTCGACGCCT	9
CPO038	Serratia marcescens	2	Serratia marcescens 2	Serratia marcescens lin. 2	Serratia marcescens	Serratia marcescens	2019-01-03	2016-2020	2019	1	58	IncC	NA	NA	NA	NA
CPO039	Serratia marcescens	1	Serratia marcescens 1	Serratia marcescens lin. 1	Serratia marcescens	Serratia marcescens	2019-01-03	2016-2020	2019	1	57	IncC	NA	NA	NA	NA
CPO040	Enterobacter hormaechei	190	Enterobacter hormaechei 190	Enterobacter hormaechei ST190	Enterobacter cloacae complex	Enterobacter hormaechei ST190	2018-12-29	2016-2020	2018	0	166	IncHI2A type 1	2	F	GGGTCGACGTCT	6
CPO042	Enterobacter hormaechei	190	Enterobacter hormaechei 190	Enterobacter hormaechei ST190	Enterobacter cloacae complex	Enterobacter hormaechei ST190	2018-12-24	2016-2020	2018	0	141	IncHI2A type 1	2	F	GGGTCGACGTCT	6
CPO044	Enterobacter hormaechei	190	Enterobacter hormaechei 190	Enterobacter hormaechei ST190	Enterobacter cloacae complex	Enterobacter hormaechei ST190	2018-12-22	2016-2020	2018	0	125	IncHI2A type 1	2	F	GGGTCGACGTCT	6
CPO045	Klebsiella grimontii	300	Klebsiella grimontii 300	Klebsiella pneumoniae complex - Other STs	Klebsiella pneumoniae complex	Klebsiella pneumoniae complex	2018-12-20	2016-2020	2018	0	130	IncL/M	6	G	GGGTCGACGCCT	5
CPO046	Escherichia coli	1312	Escherichia coli 1312	Escherichia coli - Other STs	Escherichia coli	Escherichia coli	2018-12-20	2016-2020	2018	0	130	IncL/M	6	G	GGGTCGACGCCT	5
CPO049	Enterobacter hormaechei	93	Enterobacter hormaechei 93	Enterobacter hormaechei ST93	Enterobacter cloacae complex	Enterobacter hormaechei ST93	2018-12-19	2016-2020	2018	0	137	IncHI2A type 2	2	F	GGGTCGACGTCT	6
CPO050	Enterobacter hormaechei	93	Enterobacter hormaechei 93	Enterobacter hormaechei ST93	Enterobacter cloacae complex	Enterobacter hormaechei ST93	2018-12-19	2016-2020	2018	0	137	IncHI2A type 2	NA	NA	NA	NA
CPO051	Enterobacter hormaechei	93	Enterobacter hormaechei 93	Enterobacter hormaechei ST93	Enterobacter cloacae complex	Enterobacter hormaechei ST93	2018-12-17	2016-2020	2018	0	129	IncHI2A type 2	2	F	GGGTCGACGTCT	6
CPO052	Enterobacter hormaechei	93	Enterobacter hormaechei 93	Enterobacter hormaechei ST93	Enterobacter cloacae complex	Enterobacter hormaechei ST93	2018-12-13	2016-2020	2018	0	119	IncHI2A type 2	2	F	GGGTCGACGTCT	6
CPO053	Enterobacter hormaechei	114	Enterobacter hormaechei 114	Enterobacter hormaechei ST114	Enterobacter cloacae complex	Enterobacter hormaechei ST114	2018-12-11	2016-2020	2018	0	68	IncFIA/IncFIB/IncP	3	B	TGGTCGACGCCT	9
CPO054	Enterobacter hormaechei	114	Enterobacter hormaechei 114	Enterobacter hormaechei ST114	Enterobacter cloacae complex	Enterobacter hormaechei ST114	2018-12-08	2016-2020	2018	0	133	IncFIA/IncFIB/IncP	NA	NA	NA	NA
CPO055	Enterobacter hormaechei	93	Enterobacter hormaechei 93	Enterobacter hormaechei ST93	Enterobacter cloacae complex	Enterobacter hormaechei ST93	2018-12-05	2016-2020	2018	0	79	Chromosome	2	F	GGGTCGACGTCT	6
CPO056	Enterobacter hormaechei	93	Enterobacter hormaechei 93	Enterobacter hormaechei ST93	Enterobacter cloacae complex	Enterobacter hormaechei ST93	2018-12-05	2016-2020	2018	0	117	IncHI2A type 2	2	F	GGGTCGACGTCT	6
CPO058	Enterobacter hormaechei	190	Enterobacter hormaechei 190	Enterobacter hormaechei ST190	Enterobacter cloacae complex	Enterobacter hormaechei ST190	2018-10-30	2016-2020	2018	0	3	IncHI2A type 1	7	7	GGGTCGACGTCT	6
CPO060	Enterobacter hormaechei	190	Enterobacter hormaechei 190	Enterobacter hormaechei ST190	Enterobacter cloacae complex	Enterobacter hormaechei ST190	2018-12-05	2016-2020	2018	0	191	Chromosome	2	F	GGGTCGACGTCT	6
CPO062	Enterobacter hormaechei	190	Enterobacter hormaechei 190	Enterobacter hormaechei ST190	Enterobacter cloacae complex	Enterobacter hormaechei ST190	2018-11-16	2016-2020	2018	0	175	IncHI2A type 1	7	7	GGGTCGACGTCT	6
CPO064	Acinetobacter nosocomialis	948	Acinetobacter nosocomialis 948	Acinetobacter spp.	Acinetobacter spp.	Other Gram negative spp.	2018-11-06	2016-2020	2018	0	86	Untypeable	NA	NA	NA	NA
CPO066	Enterobacter hormaechei	190	Enterobacter hormaechei 190	Enterobacter hormaechei ST190	Enterobacter cloacae complex	Enterobacter hormaechei ST190	2018-11-07	2016-2020	2018	0	136	IncHI2A type 1	2	F	GGGTCGATGTCT	7
CPO067	Enterobacter hormaechei	114	Enterobacter hormaechei 114	Enterobacter hormaechei ST114	Enterobacter cloacae complex	Enterobacter hormaechei ST114	2018-10-29	2016-2020	2018	0	46	IncL/M	6	G	GGGTCGACGCCT	5
CPO068	Enterobacter hormaechei	190	Enterobacter hormaechei 190	Enterobacter hormaechei ST190	Enterobacter cloacae complex	Enterobacter hormaechei ST190	2018-10-27	2016-2020	2018	0	134	IncHI2A type 1	2	F	GGGTCGACGTCT	6
CPO069	Serratia marcescens	1	Serratia marcescens 1	Serratia marcescens lin. 1	Serratia marcescens	Serratia marcescens	2018-10-07	2016-2020	2018	0	87	IncC	NA	NA	NA	NA
CPO071	Klebsiella variicola	3081	Klebsiella variicola 3081	Klebsiella pneumoniae complex - Other STs	Klebsiella pneumoniae complex	Klebsiella pneumoniae complex	2018-08-06	2016-2020	2018	0	110	IncL/M	24	24	GGGTCGACGCCT	5
CPO072	Serratia marcescens	1	Serratia marcescens 1	Serratia marcescens lin. 1	Serratia marcescens	Serratia marcescens	2018-07-20	2016-2020	2018	0	74	IncC	NA	NA	NA	NA
CPO073	Enterobacter hormaechei	93	Enterobacter hormaechei 93	Enterobacter hormaechei ST93	Enterobacter cloacae complex	Enterobacter hormaechei ST93	2018-06-28	2016-2020	2018	0	127	IncHI2A type 2	NA	NA	NA	NA
CPO074	Escherichia coli	176	Escherichia coli 176	Escherichia coli ST176	Escherichia coli	Escherichia coli	2018-06-20	2016-2020	2018	0	71	IncL/M	6	G	GGGTCGACGCCT	5
CPO075	Klebsiella variicola	347	Klebsiella variicola 347	Klebsiella pneumoniae complex - Other STs	Klebsiella pneumoniae complex	Klebsiella pneumoniae complex	2018-06-14	2016-2020	2018	0	71	IncL/M	6	G	GGGTCGACGCCT	5
CPO076	Citrobacter freundii	16	Citrobacter freundii 16	Citrobacter spp.	Citrobacter spp.	Other Gram negative spp.	2018-06-05	2016-2020	2018	0	122	Chromosome	2	F	GGGTCGACGCCT	5
CPO078	Klebsiella michiganensis	231	Klebsiella michiganensis 231	Klebsiella michiganensis	Klebsiella michiganensis	Other Klebsiella spp.	2018-06-04	2016-2020	2018	0	123	IncL/M	6	G	GGGTCGACGCCT	5
CPO079	Klebsiella pneumoniae	27	Klebsiella pneumoniae 27	Klebsiella pneumoniae complex - Other STs	Klebsiella pneumoniae complex	Klebsiella pneumoniae complex	2018-05-27	2016-2020	2018	0	124	IncL/M	6	G	GGGTCGACGCCT	5
CPO081	Enterobacter hormaechei	177	Enterobacter hormaechei 177	Enterobacter cloacae complex - Other STs	Enterobacter cloacae complex	Enterobacter cloacae complex	2018-06-04	2016-2020	2018	0	170	IncHI2A type 1	16	16	GGGTCGACGTCT	6
CPO082	Klebsiella oxytoca	178	Klebsiella oxytoca 178	Klebsiella oxytoca - Other STs	Klebsiella oxytoca	Other Klebsiella spp.	2018-05-08	2016-2020	2018	0	51	IncHI2A type 2	2	F	GGGTCGACGTCT	6
CPO086	Pseudomonas aeruginosa	111	Pseudomonas aeruginosa 111	Pseudomonas aeruginosa ST111	Pseudomonas aeruginosa	Pseudomonas aeruginosa ST111	2018-04-10	2016-2020	2018	0	163	Chromosome	NA	NA	NA	NA
CPO088	Klebsiella oxytoca	178	Klebsiella oxytoca 178	Klebsiella oxytoca - Other STs	Klebsiella oxytoca	Other Klebsiella spp.	2018-03-01	2016-2020	2018	0	69	IncHI2A type 2	2	F	GGGTCGACGTCT	6
CPO089	Enterobacter hormaechei	93	Enterobacter hormaechei 93	Enterobacter hormaechei ST93	Enterobacter cloacae complex	Enterobacter hormaechei ST93	2018-02-27	2016-2020	2018	0	167	IncHI2A type 2	2	F	GGGTCGACGTCT	6
CPO092	Enterobacter hormaechei	93	Enterobacter hormaechei 93	Enterobacter hormaechei ST93	Enterobacter cloacae complex	Enterobacter hormaechei ST93	2018-01-23	2016-2020	2018	0	89	IncHI2A type 2	2	F	GGGTCGACGTCT	6
CPO093	Enterobacter hormaechei	175	Enterobacter hormaechei 175	Enterobacter cloacae complex - Other STs	Enterobacter cloacae complex	Enterobacter cloacae complex	2018-01-13	2016-2020	2018	0	41	IncL/M	6	G	GGGTCGACGCCT	5
CPO094	Enterobacter hormaechei	190	Enterobacter hormaechei 190	Enterobacter hormaechei ST190	Enterobacter cloacae complex	Enterobacter hormaechei ST190	2018-11-08	2016-2020	2018	0	111	IncHI2A type 1	2	F	GGGTCGACGTCT	6
CPO098	Enterobacter hormaechei	93	Enterobacter hormaechei 93	Enterobacter hormaechei ST93	Enterobacter cloacae complex	Enterobacter hormaechei ST93	2017-11-21	2016-2020	2017	0	63	Chromosome	2	F	GGGTCGACGTCT	6
CPO100	Pseudomonas aeruginosa	111	Pseudomonas aeruginosa 111	Pseudomonas aeruginosa ST111	Pseudomonas aeruginosa	Pseudomonas aeruginosa ST111	2008-03-24	2002-2010	2008	0	5	Chromosome	NA	NA	NA	NA
CPO101	Serratia marcescens	1	Serratia marcescens 1	Serratia marcescens lin. 1	Serratia marcescens	Serratia marcescens	2008-03-29	2002-2010	2008	0	173	IncC	3	B	TGGTCGACGCCT	9
CPO102	Pseudomonas aeruginosa	111	Pseudomonas aeruginosa 111	Pseudomonas aeruginosa ST111	Pseudomonas aeruginosa	Pseudomonas aeruginosa ST111	2008-05-30	2002-2010	2008	0	185	Chromosome	NA	NA	NA	NA
CPO103	Pseudomonas aeruginosa	111	Pseudomonas aeruginosa 111	Pseudomonas aeruginosa ST111	Pseudomonas aeruginosa	Pseudomonas aeruginosa ST111	2008-06-29	2002-2010	2008	0	44	Chromosome	NA	NA	NA	NA
CPO104	Serratia marcescens	1	Serratia marcescens 1	Serratia marcescens lin. 1	Serratia marcescens	Serratia marcescens	2008-08-25	2002-2010	2008	0	8	IncC	1	A	TGGTCGACGCCT	9
CPO105	Serratia marcescens	1	Serratia marcescens 1	Serratia marcescens lin. 1	Serratia marcescens	Serratia marcescens	2008-09-24	2002-2010	2008	0	47	IncC	3	B	TGGTCGACGCCT	9
CPO106	Klebsiella pneumoniae	435	Klebsiella pneumoniae 435	Klebsiella pneumoniae complex - Other STs	Klebsiella pneumoniae complex	Klebsiella pneumoniae complex	2008-10-12	2002-2010	2008	0	1	IncC	0	C	TGGTCGACGCCT	9
CPO107	Serratia marcescens	1	Serratia marcescens 1	Serratia marcescens lin. 1	Serratia marcescens	Serratia marcescens	2008-12-02	2002-2010	2008	0	48	IncC	1	A	TGGTCGACGCCT	9
CPO109	Klebsiella pneumoniae	20	Klebsiella pneumoniae 20	Klebsiella pneumoniae complex - Other STs	Klebsiella pneumoniae complex	Klebsiella pneumoniae complex	2008-12-19	2002-2010	2008	0	42	Chromosome	10	10	TGGTCGACGCCT	9
CPO111	Pseudomonas aeruginosa	111	Pseudomonas aeruginosa 111	Pseudomonas aeruginosa ST111	Pseudomonas aeruginosa	Pseudomonas aeruginosa ST111	2009-06-07	2002-2010	2009	0	40	Chromosome	NA	NA	NA	NA
CPO112	Klebsiella variicola	2551	Klebsiella variicola 2551	Klebsiella pneumoniae complex - Other STs	Klebsiella pneumoniae complex	Klebsiella pneumoniae complex	2017-01-26	2016-2020	2017	0	177	IncL/M	6	G	GGGTCGACGCCT	5
CPO116	Klebsiella michiganensis	50	Klebsiella michiganensis 50	Klebsiella michiganensis	Klebsiella michiganensis	Other Klebsiella spp.	2016-12-21	2016-2020	2016	0	109	IncHI2A type 1	2	F	GGGTCGACGTCT	6
CPO117	Acinetobacter pittii	1037	Acinetobacter pittii 1037	Acinetobacter spp.	Acinetobacter spp.	Other Gram negative spp.	2016-12-03	2016-2020	2016	0	94	Untypeable	NA	NA	NA	NA
CPO118	Klebsiella oxytoca	278	Klebsiella oxytoca 278	Klebsiella oxytoca ST278	Klebsiella oxytoca	Other Klebsiella spp.	2016-11-22	2016-2020	2016	0	2	IncHI2A type 1	2	F	GGGTCGACACCT	4
CPO119	Klebsiella oxytoca	278	Klebsiella oxytoca 278	Klebsiella oxytoca ST278	Klebsiella oxytoca	Other Klebsiella spp.	2016-11-22	2016-2020	2016	0	98	IncHI2A type 1	2	F	GGGTCGACACCT	4
CPO120	Klebsiella oxytoca	278	Klebsiella oxytoca 278	Klebsiella oxytoca ST278	Klebsiella oxytoca	Other Klebsiella spp.	2016-11-21	2016-2020	2016	0	92	IncHI2A type 1	2	F	GGGTCGACGCCT	5
CPO121	Klebsiella oxytoca	278	Klebsiella oxytoca 278	Klebsiella oxytoca ST278	Klebsiella oxytoca	Other Klebsiella spp.	2016-11-15	2016-2020	2016	0	171	IncHI2A type 1	5	5	GGGTCGACACCT	4
CPO123	Enterobacter hormaechei	114	Enterobacter hormaechei 114	Enterobacter hormaechei ST114	Enterobacter cloacae complex	Enterobacter hormaechei ST114	2016-10-17	2016-2020	2016	0	108	IncL/M	6	G	GGGTCGACGCCT	5
CPO128	Klebsiella pneumoniae	27	Klebsiella pneumoniae 27	Klebsiella pneumoniae complex - Other STs	Klebsiella pneumoniae complex	Klebsiella pneumoniae complex	2016-08-19	2016-2020	2016	0	106	IncC	NA	NA	NA	NA
CPO129	Enterobacter hormaechei	114	Enterobacter hormaechei 114	Enterobacter hormaechei ST114	Enterobacter cloacae complex	Enterobacter hormaechei ST114	2016-07-09	2016-2020	2016	0	99	IncFIA/IncFIB/IncP	3	B	TGGTCGACGCCT	9
CPO132	Serratia marcescens	1	Serratia marcescens 1	Serratia marcescens lin. 1	Serratia marcescens	Serratia marcescens	2015-08-26	2011-2015	2015	0	93	IncC	1	A	TGGTCGACGCCT	9
CPO134	Pseudomonas aeruginosa	111	Pseudomonas aeruginosa 111	Pseudomonas aeruginosa ST111	Pseudomonas aeruginosa	Pseudomonas aeruginosa ST111	2015-04-26	2011-2015	2015	0	162	Chromosome	NA	NA	NA	NA
CPO136	Klebsiella pneumoniae	340	Klebsiella pneumoniae 340	Klebsiella pneumoniae ST340	Klebsiella pneumoniae complex	Klebsiella pneumoniae complex	2015-03-02	2011-2015	2015	0	100	IncC	14	14	NA	NA
CPO137	Pseudomonas aeruginosa	111	Pseudomonas aeruginosa 111	Pseudomonas aeruginosa ST111	Pseudomonas aeruginosa	Pseudomonas aeruginosa ST111	2015-03-02	2011-2015	2015	0	100	Chromosome	NA	NA	NA	NA
CPO139	Serratia marcescens	1	Serratia marcescens 1	Serratia marcescens lin. 1	Serratia marcescens	Serratia marcescens	2013-07-05	2011-2015	2013	0	13	IncC	1	A	TGGTCGACGCCT	9
CPO140	Klebsiella pneumoniae	340	Klebsiella pneumoniae 340	Klebsiella pneumoniae ST340	Klebsiella pneumoniae complex	Klebsiella pneumoniae complex	2013-08-27	2011-2015	2013	0	45	IncC	4	D	TGGTCGACGCCT	9
CPO141	Serratia marcescens	1	Serratia marcescens 1	Serratia marcescens lin. 1	Serratia marcescens	Serratia marcescens	2013-08-22	2011-2015	2013	0	73	IncC	1	A	TGGTCGACGCCT	9
CPO142	Serratia marcescens	1	Serratia marcescens 1	Serratia marcescens lin. 1	Serratia marcescens	Serratia marcescens	2013-06-26	2011-2015	2013	0	81	IncC	1	A	TGGTCGACGCCT	9
CPO143	Serratia marcescens	1	Serratia marcescens 1	Serratia marcescens lin. 1	Serratia marcescens	Serratia marcescens	2013-04-23	2011-2015	2013	0	90	IncC	NA	NA	NA	NA
CPO145	Enterobacter hormaechei	114	Enterobacter hormaechei 114	Enterobacter hormaechei ST114	Enterobacter cloacae complex	Enterobacter hormaechei ST114	2013-01-11	2011-2015	2013	0	82	IncFIA/IncFIB/IncP	0	C	TGGTCGACGCCT	9
CPO147	Pseudomonas aeruginosa	111	Pseudomonas aeruginosa 111	Pseudomonas aeruginosa ST111	Pseudomonas aeruginosa	Pseudomonas aeruginosa ST111	2014-12-29	2011-2015	2014	0	104	Chromosome	NA	NA	NA	NA
CPO149	Serratia marcescens	1	Serratia marcescens 1	Serratia marcescens lin. 1	Serratia marcescens	Serratia marcescens	2014-11-27	2011-2015	2014	0	187	IncC	3	B	TGGTCGACGCCT	9
CPO150	Klebsiella pneumoniae	340	Klebsiella pneumoniae 340	Klebsiella pneumoniae ST340	Klebsiella pneumoniae complex	Klebsiella pneumoniae complex	2014-11-26	2011-2015	2014	0	101	IncC	1	A	GCATCGACGCCT	1
CPO151	Serratia marcescens	1	Serratia marcescens 1	Serratia marcescens lin. 1	Serratia marcescens	Serratia marcescens	2014-06-03	2011-2015	2014	0	96	IncC	1	A	TGGTCGACGCCT	9
CPO153	Enterobacter hormaechei	114	Enterobacter hormaechei 114	Enterobacter hormaechei ST114	Enterobacter cloacae complex	Enterobacter hormaechei ST114	2014-06-28	2011-2015	2014	0	97	IncFIA/IncFIB/IncP	0	C	TGGTCGACGCCT	9
CPO156	Serratia marcescens	1	Serratia marcescens 1	Serratia marcescens lin. 1	Serratia marcescens	Serratia marcescens	2014-03-13	2011-2015	2014	0	65	IncC	1	A	TGGTCGACGCCT	9
CPO157	Enterobacter hormaechei	114	Enterobacter hormaechei 114	Enterobacter hormaechei ST114	Enterobacter cloacae complex	Enterobacter hormaechei ST114	2014-05-24	2011-2015	2014	0	95	IncFIA/IncFIB/IncP	0	C	TGGTCGACGCCT	9
CPO158	Enterobacter hormaechei	114	Enterobacter hormaechei 114	Enterobacter hormaechei ST114	Enterobacter cloacae complex	Enterobacter hormaechei ST114	2014-05-24	2011-2015	2014	0	12	IncFIA/IncFIB/IncP	0	C	TGGTCGACGCCT	9
CPO160	Enterobacter hormaechei	114	Enterobacter hormaechei 114	Enterobacter hormaechei ST114	Enterobacter cloacae complex	Enterobacter hormaechei ST114	2013-02-26	2011-2015	2013	0	91	IncFIA/IncFIB/IncP	13	13	NA	NA
CPO161	Klebsiella pneumoniae	4379	Klebsiella pneumoniae 4379	Klebsiella pneumoniae ST4379	Klebsiella pneumoniae complex	Klebsiella pneumoniae complex	2013-03-27	2011-2015	2013	0	179	IncC	11	11	NA	NA
CPO163	Serratia marcescens	1	Serratia marcescens 1	Serratia marcescens lin. 1	Serratia marcescens	Serratia marcescens	2012-01-31	2011-2015	2012	0	36	IncC	1	A	TGGTCGACGCCT	9
CPO165	Enterobacter hormaechei	114	Enterobacter hormaechei 114	Enterobacter hormaechei ST114	Enterobacter cloacae complex	Enterobacter hormaechei ST114	2012-03-04	2011-2015	2012	0	NA	IncFIA/IncFIB/IncP	0	C	TGGTCGACGCCT	9
CPO166	Enterobacter hormaechei	114	Enterobacter hormaechei 114	Enterobacter hormaechei ST114	Enterobacter cloacae complex	Enterobacter hormaechei ST114	2012-03-23	2011-2015	2012	0	NA	IncFIA/IncFIB/IncP	3	B	TGGTCGACGCCT	9
CPO167	Serratia marcescens	1	Serratia marcescens 1	Serratia marcescens lin. 1	Serratia marcescens	Serratia marcescens	2012-04-28	2011-2015	2012	0	186	IncC	1	A	TGGTCGACGCCT	9
CPO170	Pseudomonas aeruginosa	111	Pseudomonas aeruginosa 111	Pseudomonas aeruginosa ST111	Pseudomonas aeruginosa	Pseudomonas aeruginosa ST111	2012-10-03	2011-2015	2012	0	190	Chromosome	NA	NA	NA	NA
CPO171	Enterobacter hormaechei	114	Enterobacter hormaechei 114	Enterobacter hormaechei ST114	Enterobacter cloacae complex	Enterobacter hormaechei ST114	2012-10-05	2011-2015	2012	0	NA	IncFIA/IncFIB/IncP	3	B	TGGTCGACGCTC	10
CPO173	Serratia marcescens	1	Serratia marcescens 1	Serratia marcescens lin. 1	Serratia marcescens	Serratia marcescens	2011-01-06	2011-2015	2011	0	85	IncC	1	A	TGGTCGACGCCT	9
CPO174	Pseudomonas aeruginosa	111	Pseudomonas aeruginosa 111	Pseudomonas aeruginosa ST111	Pseudomonas aeruginosa	Pseudomonas aeruginosa ST111	2011-05-22	2011-2015	2011	0	80	Chromosome	NA	NA	NA	NA
CPO175	Pseudomonas aeruginosa	111	Pseudomonas aeruginosa 111	Pseudomonas aeruginosa ST111	Pseudomonas aeruginosa	Pseudomonas aeruginosa ST111	2011-08-28	2011-2015	2011	0	176	Chromosome	NA	NA	NA	NA
CPO176	Serratia marcescens	1	Serratia marcescens 1	Serratia marcescens lin. 1	Serratia marcescens	Serratia marcescens	2011-12-11	2011-2015	2011	0	88	IncC	1	A	TGGTCGACGCCT	9
CPO177	Enterobacter hormaechei	114	Enterobacter hormaechei 114	Enterobacter hormaechei ST114	Enterobacter cloacae complex	Enterobacter hormaechei ST114	2011-12-30	2011-2015	2011	0	NA	IncFIB	1	A	TGGTCGACGCCT	9
CPO178	Klebsiella pneumoniae	4379	Klebsiella pneumoniae 4379	Klebsiella pneumoniae ST4379	Klebsiella pneumoniae complex	Klebsiella pneumoniae complex	2010-02-02	2002-2010	2010	0	NA	IncC	4	D	TGGTCGACGCCT	9
CPO179	Enterobacter cloacae	24	Enterobacter cloacae 24	Enterobacter cloacae complex - Other STs	Enterobacter cloacae complex	Enterobacter cloacae complex	2010-05-15	2002-2010	2010	0	NA	IncFIB	1	A	TGGTCGACGCCT	9
CPO180	Pseudomonas aeruginosa	111	Pseudomonas aeruginosa 111	Pseudomonas aeruginosa ST111	Pseudomonas aeruginosa	Pseudomonas aeruginosa ST111	2010-06-16	2002-2010	2010	0	38	Chromosome	NA	NA	NA	NA
CPO181	Pseudomonas aeruginosa	111	Pseudomonas aeruginosa 111	Pseudomonas aeruginosa ST111	Pseudomonas aeruginosa	Pseudomonas aeruginosa ST111	2010-10-02	2002-2010	2010	0	64	Chromosome	NA	NA	NA	NA
CPO182	Serratia marcescens	1	Serratia marcescens 1	Serratia marcescens lin. 1	Serratia marcescens	Serratia marcescens	2010-11-15	2002-2010	2010	0	83	IncC	1	A	TGGTCGACGCCT	9
CPO183	Serratia marcescens	1	Serratia marcescens 1	Serratia marcescens lin. 1	Serratia marcescens	Serratia marcescens	2010-12-25	2002-2010	2010	0	84	IncC	1	A	TGGTCGACGCCT	9
CPO184	Pseudomonas aeruginosa	111	Pseudomonas aeruginosa 111	Pseudomonas aeruginosa ST111	Pseudomonas aeruginosa	Pseudomonas aeruginosa ST111	2009-06-23	2002-2010	2009	0	189	Chromosome	NA	NA	NA	NA
CPO185	Serratia marcescens	1	Serratia marcescens 1	Serratia marcescens lin. 1	Serratia marcescens	Serratia marcescens	2009-06-22	2002-2010	2009	0	49	IncC	3	B	TGGTCGACGCCT	9
CPO186	Pseudomonas aeruginosa	111	Pseudomonas aeruginosa 111	Pseudomonas aeruginosa ST111	Pseudomonas aeruginosa	Pseudomonas aeruginosa ST111	2009-09-19	2002-2010	2009	0	50	Chromosome	NA	NA	NA	NA
CPO187	Pseudomonas aeruginosa	111	Pseudomonas aeruginosa 111	Pseudomonas aeruginosa ST111	Pseudomonas aeruginosa	Pseudomonas aeruginosa ST111	2009-11-16	2002-2010	2009	0	54	Chromosome	NA	NA	NA	NA
CPO188	Klebsiella pneumoniae	281	Klebsiella pneumoniae 281	Klebsiella pneumoniae complex - Other STs	Klebsiella pneumoniae complex	Klebsiella pneumoniae complex	2009-11-20	2002-2010	2009	0	NA	IncC	3	B	TGGTCGACGCCT	9
CPO189	Enterobacter hormaechei	93	Enterobacter hormaechei 93	Enterobacter hormaechei ST93	Enterobacter cloacae complex	Enterobacter hormaechei ST93	2019-02-25	2016-2020	2019	0	79	IncHI2A type 2	NA	NA	NA	NA
CPO190	Enterobacter hormaechei	93	Enterobacter hormaechei 93	Enterobacter hormaechei ST93	Enterobacter cloacae complex	Enterobacter hormaechei ST93	2019-02-27	2016-2020	2019	0	78	IncHI2A type 2	NA	NA	NA	NA
CPO191	Enterobacter hormaechei	93	Enterobacter hormaechei 93	Enterobacter hormaechei ST93	Enterobacter cloacae complex	Enterobacter hormaechei ST93	2019-02-26	2016-2020	2019	0	119	IncHI2A type 2	NA	NA	NA	NA
CPO203	Enterobacter hormaechei	190	Enterobacter hormaechei 190	Enterobacter hormaechei ST190	Enterobacter cloacae complex	Enterobacter hormaechei ST190	2019-03-12	2016-2020	2019	0	121	IncHI2A type 1	NA	NA	NA	NA
CPO210	Enterobacter hormaechei	190	Enterobacter hormaechei 190	Enterobacter hormaechei ST190	Enterobacter cloacae complex	Enterobacter hormaechei ST190	2019-03-16	2016-2020	2019	0	121	IncHI2A type 1	NA	NA	NA	NA
CPO214	Enterobacter hormaechei	93	Enterobacter hormaechei 93	Enterobacter hormaechei ST93	Enterobacter cloacae complex	Enterobacter hormaechei ST93	2019-03-20	2016-2020	2019	0	78	IncHI2A type 2	NA	NA	NA	NA
CPO216	Enterobacter hormaechei	190	Enterobacter hormaechei 190	Enterobacter hormaechei ST190	Enterobacter cloacae complex	Enterobacter hormaechei ST190	2019-03-21	2016-2020	2019	0	118	IncHI2A type 1	NA	NA	NA	NA
CPO220	Enterobacter hormaechei	190	Enterobacter hormaechei 190	Enterobacter hormaechei ST190	Enterobacter cloacae complex	Enterobacter hormaechei ST190	2019-04-04	2016-2020	2019	0	172	IncHI2A type 1	NA	NA	NA	NA
CPO221	Klebsiella pneumoniae	1905	Klebsiella pneumoniae 1905	Klebsiella pneumoniae complex - Other STs	Klebsiella pneumoniae complex	Klebsiella pneumoniae complex	2019-04-12	2016-2020	2019	0	128	IncHI2A type 1	8	8	GGGTCGACGTCT	6
CPO224	Klebsiella pneumoniae	1905	Klebsiella pneumoniae 1905	Klebsiella pneumoniae complex - Other STs	Klebsiella pneumoniae complex	Klebsiella pneumoniae complex	2019-04-12	2016-2020	2019	0	128	IncHI2A type 1	8	8	GGGTCGACGTCT	6
CPO229	Enterobacter hormaechei	93	Enterobacter hormaechei 93	Enterobacter hormaechei ST93	Enterobacter cloacae complex	Enterobacter hormaechei ST93	2019-05-10	2016-2020	2019	0	43	IncHI2A type 2	NA	NA	NA	NA
CPO234	Enterobacter hormaechei	114	Enterobacter hormaechei 114	Enterobacter hormaechei ST114	Enterobacter cloacae complex	Enterobacter hormaechei ST114	2019-05-28	2016-2020	2019	0	145	IncFIA/IncFIB/IncP	15	15	NA	NA
CPO235	Escherichia coli	155	Escherichia coli 155	Escherichia coli - Other STs	Escherichia coli	Escherichia coli	2019-05-28	2016-2020	2019	0	145	IncHI2A type 2	2	F	GGGATGACGTCT	2
CPO239	Enterobacter cloacae	24	Enterobacter cloacae 24	Enterobacter cloacae complex - Other STs	Enterobacter cloacae complex	Enterobacter cloacae complex	2019-06-04	2016-2020	2019	0	146	IncC	12	E	TGGTCGACGCCT	9
CPO240	Serratia marcescens	1	Serratia marcescens 1	Serratia marcescens lin. 1	Serratia marcescens	Serratia marcescens	2019-06-06	2016-2020	2019	0	168	IncC	NA	NA	NA	NA
CPO241	Enterobacter hormaechei	190	Enterobacter hormaechei 190	Enterobacter hormaechei ST190	Enterobacter cloacae complex	Enterobacter hormaechei ST190	2019-06-06	2016-2020	2019	0	144	IncHI2A type 1	NA	NA	NA	NA
CPO242	Enterobacter hormaechei	93	Enterobacter hormaechei 93	Enterobacter hormaechei ST93	Enterobacter cloacae complex	Enterobacter hormaechei ST93	2019-06-07	2016-2020	2019	0	43	IncHI2A type 2	NA	NA	NA	NA
CPO243	Klebsiella michiganensis	84	Klebsiella michiganensis 84	Klebsiella michiganensis	Klebsiella michiganensis	Other Klebsiella spp.	2019-06-11	2016-2020	2019	0	107	IncHI2A type 1	23	23	GGGTCGACGCCT	5
CPO244	Enterobacter hormaechei	190	Enterobacter hormaechei 190	Enterobacter hormaechei ST190	Enterobacter cloacae complex	Enterobacter hormaechei ST190	2019-06-12	2016-2020	2019	0	172	IncHI2A type 1	NA	NA	NA	NA
CPO248	Enterobacter hormaechei	93	Enterobacter hormaechei 93	Enterobacter hormaechei ST93	Enterobacter cloacae complex	Enterobacter hormaechei ST93	2019-06-13	2016-2020	2019	0	102	IncHI2A type 2	NA	NA	NA	NA
CPO249	Klebsiella michiganensis	84	Klebsiella michiganensis 84	Klebsiella michiganensis	Klebsiella michiganensis	Other Klebsiella spp.	2019-06-12	2016-2020	2019	0	107	IncHI2A type 1	7	7	GGGTCGACGCCT	5
CPO250	Enterobacter hormaechei	190	Enterobacter hormaechei 190	Enterobacter hormaechei ST190	Enterobacter cloacae complex	Enterobacter hormaechei ST190	2019-06-17	2016-2020	2019	0	144	IncHI2A type 1	NA	NA	NA	NA
CPO251	Enterobacter hormaechei	93	Enterobacter hormaechei 93	Enterobacter hormaechei ST93	Enterobacter cloacae complex	Enterobacter hormaechei ST93	2019-06-22	2016-2020	2019	0	52	IncHI2A type 2	NA	NA	NA	NA
CPO253	Serratia marcescens	2	Serratia marcescens 2	Serratia marcescens lin. 2	Serratia marcescens	Serratia marcescens	2019-07-08	2016-2020	2019	0	67	IncC	1	A	TGGTCGACGCCT	9
CPO254	Escherichia coli	176	Escherichia coli 176	Escherichia coli ST176	Escherichia coli	Escherichia coli	2019-07-18	2016-2020	2019	0	142	IncHI2A type 1	2	F	GGGTCGACGTCT	6
CPO255	Enterobacter hormaechei	133	Enterobacter hormaechei 133	Enterobacter cloacae complex - Other STs	Enterobacter cloacae complex	Enterobacter cloacae complex	2019-07-17	2016-2020	2019	0	149	IncC	3	B	TGGTCGACGCCT	9
CPO256	Enterobacter hormaechei	190	Enterobacter hormaechei 190	Enterobacter hormaechei ST190	Enterobacter cloacae complex	Enterobacter hormaechei ST190	2019-07-21	2016-2020	2019	0	144	IncHI2A type 1	2	F	GGGTCGACGTCT	6
CPO259	Enterobacter hormaechei	190	Enterobacter hormaechei 190	Enterobacter hormaechei ST190	Enterobacter cloacae complex	Enterobacter hormaechei ST190	2019-07-24	2016-2020	2019	0	132	IncHI2A type 1	NA	NA	NA	NA
CPO260	Citrobacter freundii	150	Citrobacter freundii 150	Citrobacter spp.	Citrobacter spp.	Other Gram negative spp.	2019-08-21	2016-2020	2019	0	150	IncC	12	E	GGGTCGACGCCT	5
CPO261	Klebsiella pneumoniae	661	Klebsiella pneumoniae 661	Klebsiella pneumoniae complex - Other STs	Klebsiella pneumoniae complex	Klebsiella pneumoniae complex	2019-08-21	2016-2020	2019	0	150	IncC	12	E	TGGTCGACGCCT	9
CPO262	Klebsiella michiganensis	29	Klebsiella michiganensis 29	Klebsiella michiganensis	Klebsiella michiganensis	Other Klebsiella spp.	2019-08-21	2016-2020	2019	0	150	IncC	12	E	GGGTCGACGCCT	5
CPO263	Escherichia coli	176	Escherichia coli 176	Escherichia coli ST176	Escherichia coli	Escherichia coli	2019-10-22	2016-2020	2019	0	128	IncHI2A type 1	2	F	GGGTCGACGTCT	6
CPO264	Enterobacter hormaechei	93	Enterobacter hormaechei 93	Enterobacter hormaechei ST93	Enterobacter cloacae complex	Enterobacter hormaechei ST93	2019-10-23	2016-2020	2019	0	148	IncHI2A type 2	NA	NA	NA	NA
CPO267	Enterobacter hormaechei	93	Enterobacter hormaechei 93	Enterobacter hormaechei ST93	Enterobacter cloacae complex	Enterobacter hormaechei ST93	2019-11-22	2016-2020	2019	0	53	IncHI2A type 2	NA	NA	NA	NA
CPO272	Enterobacter chengduensis	1065	Enterobacter chengduensis 1065	Enterobacter cloacae complex - Other STs	Enterobacter cloacae complex	Enterobacter cloacae complex	2019-09-16	2016-2020	2019	0	150	IncC	12	E	TGGTCGACGCCT	9
CPO278	Enterobacter hormaechei	93	Enterobacter hormaechei 93	Enterobacter hormaechei ST93	Enterobacter cloacae complex	Enterobacter hormaechei ST93	2019-11-13	2016-2020	2019	0	151	IncHI2A type 2	NA	NA	NA	NA
CPO280	Enterobacter hormaechei	190	Enterobacter hormaechei 190	Enterobacter hormaechei ST190	Enterobacter cloacae complex	Enterobacter hormaechei ST190	2019-11-14	2016-2020	2019	0	118	IncHI2A type 1	NA	NA	NA	NA
CPO284	Serratia marcescens	1	Serratia marcescens 1	Serratia marcescens lin. 1	Serratia marcescens	Serratia marcescens	2019-11-14	2016-2020	2019	1	56	IncC	3	B	TGGTCGACGCCT	9
CPO285	Enterobacter hormaechei	93	Enterobacter hormaechei 93	Enterobacter hormaechei ST93	Enterobacter cloacae complex	Enterobacter hormaechei ST93	2019-11-19	2016-2020	2019	0	148	IncHI2A type 2	NA	NA	NA	NA
CPO286	Enterobacter hormaechei	93	Enterobacter hormaechei 93	Enterobacter hormaechei ST93	Enterobacter cloacae complex	Enterobacter hormaechei ST93	2019-11-22	2016-2020	2019	0	53	IncHI2A type 2	NA	NA	NA	NA
CPO287	Enterobacter hormaechei	114	Enterobacter hormaechei 114	Enterobacter hormaechei ST114	Enterobacter cloacae complex	Enterobacter hormaechei ST114	2019-11-27	2016-2020	2019	0	105	IncFIA/IncFIB/IncP	NA	NA	NA	NA
CPO291	Enterobacter hormaechei	93	Enterobacter hormaechei 93	Enterobacter hormaechei ST93	Enterobacter cloacae complex	Enterobacter hormaechei ST93	2019-11-28	2016-2020	2019	0	151	IncHI2A type 2	NA	NA	NA	NA
CPO292	Enterobacter hormaechei	93	Enterobacter hormaechei 93	Enterobacter hormaechei ST93	Enterobacter cloacae complex	Enterobacter hormaechei ST93	2019-11-29	2016-2020	2019	0	151	IncHI2A type 2	NA	NA	NA	NA
CPO298	Enterobacter hormaechei	190	Enterobacter hormaechei 190	Enterobacter hormaechei ST190	Enterobacter cloacae complex	Enterobacter hormaechei ST190	2019-12-19	2016-2020	2019	0	132	IncHI2A type 1	NA	NA	NA	NA
CPO301	Klebsiella variicola	-	Klebsiella variicola -	Klebsiella pneumoniae complex - Other STs	Klebsiella pneumoniae complex	Klebsiella pneumoniae complex	2019-12-20	2016-2020	2019	0	153	IncHI2A type 2	2	F	GGGATTACGTCT	3
CPO302	Citrobacter amalonaticus	-	Citrobacter amalonaticus -	Citrobacter spp.	Citrobacter spp.	Other Gram negative spp.	2019-12-20	2016-2020	2019	0	153	IncHI2A type 2	2	F	GGGTCTACGTCT	8
CPO303	Enterobacter hormaechei	93	Enterobacter hormaechei 93	Enterobacter hormaechei ST93	Enterobacter cloacae complex	Enterobacter hormaechei ST93	2019-11-28	2016-2020	2019	0	153	IncHI2A type 2	NA	NA	NA	NA
CPO305	Serratia marcescens	1	Serratia marcescens 1	Serratia marcescens lin. 1	Serratia marcescens	Serratia marcescens	2020-01-07	2016-2020	2020	0	156	IncC	NA	NA	NA	NA
CPO312	Enterobacter hormaechei	93	Enterobacter hormaechei 93	Enterobacter hormaechei ST93	Enterobacter cloacae complex	Enterobacter hormaechei ST93	2020-02-01	2016-2020	2020	0	147	IncHI2A type 2	NA	NA	NA	NA
CPO320	Enterobacter hormaechei	93	Enterobacter hormaechei 93	Enterobacter hormaechei ST93	Enterobacter cloacae complex	Enterobacter hormaechei ST93	2020-02-23	2016-2020	2020	0	154	IncHI2A type 2	2	F	GGGTCGACGTCT	6
CPO321	Klebsiella variicola	1582	Klebsiella variicola 1582	Klebsiella pneumoniae complex - Other STs	Klebsiella pneumoniae complex	Klebsiella pneumoniae complex	2020-02-23	2016-2020	2020	0	154	IncL/M	6	G	GGGTCGACGCCT	5
CPO323	Serratia marcescens	1	Serratia marcescens 1	Serratia marcescens lin. 1	Serratia marcescens	Serratia marcescens	2020-02-26	2016-2020	2020	0	76	IncC	NA	NA	NA	NA
CPO324	Serratia marcescens	1	Serratia marcescens 1	Serratia marcescens lin. 1	Serratia marcescens	Serratia marcescens	2020-02-27	2016-2020	2020	0	76	IncC	NA	NA	NA	NA
CPO328	Klebsiella variicola	1582	Klebsiella variicola 1582	Klebsiella pneumoniae complex - Other STs	Klebsiella pneumoniae complex	Klebsiella pneumoniae complex	2020-03-07	2016-2020	2020	0	138	IncC	12	E	TGGTCGGCGCCT	11
CPO335	Enterobacter hormaechei	190	Enterobacter hormaechei 190	Enterobacter hormaechei ST190	Enterobacter cloacae complex	Enterobacter hormaechei ST190	2020-05-06	2016-2020	2020	0	152	IncHI2A type 1	2	F	GGGTCGACGTCT	6
CPO337	Enterobacter hormaechei	93	Enterobacter hormaechei 93	Enterobacter hormaechei ST93	Enterobacter cloacae complex	Enterobacter hormaechei ST93	2020-04-22	2016-2020	2020	0	154	IncHI2A type 2	2	F	GGGTCGACGTCT	6
CPO338	Enterobacter hormaechei	190	Enterobacter hormaechei 190	Enterobacter hormaechei ST190	Enterobacter cloacae complex	Enterobacter hormaechei ST190	2020-04-24	2016-2020	2020	0	132	IncHI2A type 1	NA	NA	NA	NA
CPO344	Enterobacter hormaechei	190	Enterobacter hormaechei 190	Enterobacter hormaechei ST190	Enterobacter cloacae complex	Enterobacter hormaechei ST190	2020-05-03	2016-2020	2020	0	152	IncHI2A type 1	NA	NA	NA	NA
CPO347	Serratia marcescens	1	Serratia marcescens 1	Serratia marcescens lin. 1	Serratia marcescens	Serratia marcescens	2020-05-16	2016-2020	2020	0	158	IncC	NA	NA	NA	NA
CPO353	Enterobacter hormaechei	190	Enterobacter hormaechei 190	Enterobacter hormaechei ST190	Enterobacter cloacae complex	Enterobacter hormaechei ST190	2020-05-31	2016-2020	2020	0	132	IncHI2A type 1	NA	NA	NA	NA
CPO355	Escherichia coli	38	Escherichia coli 38	Escherichia coli - Other STs	Escherichia coli	Escherichia coli	2020-05-28	2016-2020	2020	0	155	IncL/M	6	G	GGGTCGACGCCT	5
CPO356	Klebsiella pneumoniae	873	Klebsiella pneumoniae 873	Klebsiella pneumoniae complex - Other STs	Klebsiella pneumoniae complex	Klebsiella pneumoniae complex	2020-05-28	2016-2020	2020	0	155	IncL/M	6	G	GGGTCGACGCCT	5
CPO360	Enterobacter hormaechei	190	Enterobacter hormaechei 190	Enterobacter hormaechei ST190	Enterobacter cloacae complex	Enterobacter hormaechei ST190	2020-06-04	2016-2020	2020	0	157	IncHI2A type 1	NA	NA	NA	NA
CPO361	Enterobacter hormaechei	190	Enterobacter hormaechei 190	Enterobacter hormaechei ST190	Enterobacter cloacae complex	Enterobacter hormaechei ST190	2020-06-04	2016-2020	2020	0	184	IncHI2A type 1	2	F	GGGTCGACGTCT	6
CPO362	Enterobacter hormaechei	190	Enterobacter hormaechei 190	Enterobacter hormaechei ST190	Enterobacter cloacae complex	Enterobacter hormaechei ST190	2020-06-06	2016-2020	2020	0	157	IncHI2A type 1	NA	NA	NA	NA
CPO365	Enterobacter hormaechei	190	Enterobacter hormaechei 190	Enterobacter hormaechei ST190	Enterobacter cloacae complex	Enterobacter hormaechei ST190	2020-06-11	2016-2020	2020	0	159	IncHI2A type 1	NA	NA	NA	NA
CPO367	Enterobacter hormaechei	190	Enterobacter hormaechei 190	Enterobacter hormaechei ST190	Enterobacter cloacae complex	Enterobacter hormaechei ST190	2020-06-15	2016-2020	2020	0	159	IncHI2A type 1	NA	NA	NA	NA
CPO368	Enterobacter hormaechei	190	Enterobacter hormaechei 190	Enterobacter hormaechei ST190	Enterobacter cloacae complex	Enterobacter hormaechei ST190	2020-06-17	2016-2020	2020	0	180	IncHI2A type 1	NA	NA	NA	NA
CPO369	Enterobacter hormaechei	190	Enterobacter hormaechei 190	Enterobacter hormaechei ST190	Enterobacter cloacae complex	Enterobacter hormaechei ST190	2020-06-18	2016-2020	2020	0	143	IncHI2A type 1	NA	NA	NA	NA
CPO370	Enterobacter hormaechei	190	Enterobacter hormaechei 190	Enterobacter hormaechei ST190	Enterobacter cloacae complex	Enterobacter hormaechei ST190	2020-06-25	2016-2020	2020	0	180	IncHI2A type 1	NA	NA	NA	NA
CPO371	Citrobacter freundii	492	Citrobacter freundii 492	Citrobacter spp.	Citrobacter spp.	Other Gram negative spp.	2020-06-18	2016-2020	2020	0	192	IncHI2A type 1	19	19	GGGTCGACACCT	4
CPO373	Serratia marcescens	2	Serratia marcescens 2	Serratia marcescens lin. 2	Serratia marcescens	Serratia marcescens	2020-03-11	2016-2020	2020	1	55	IncC	1	A	TGGTCGACGCCT	9
CPO377	Serratia marcescens	1	Serratia marcescens 1	Serratia marcescens lin. 1	Serratia marcescens	Serratia marcescens	2020-03-11	2016-2020	2020	1	60	IncC	NA	NA	NA	NA
CPO382	Serratia marcescens	1	Serratia marcescens 1	Serratia marcescens lin. 1	Serratia marcescens	Serratia marcescens	2020-03-11	2016-2020	2020	1	61	IncC	NA	NA	NA	NA
CPO385	Enterobacter hormaechei	190	Enterobacter hormaechei 190	Enterobacter hormaechei ST190	Enterobacter cloacae complex	Enterobacter hormaechei ST190	2020-06-23	2016-2020	2020	0	184	IncHI2A type 1	NA	NA	NA	NA
CPO386	Enterobacter hormaechei	190	Enterobacter hormaechei 190	Enterobacter hormaechei ST190	Enterobacter cloacae complex	Enterobacter hormaechei ST190	2020-06-29	2016-2020	2020	0	116	IncHI2A type 1	9	9	GGGTCGACGTCT	6
CPO389	Enterobacter hormaechei	190	Enterobacter hormaechei 190	Enterobacter hormaechei ST190	Enterobacter cloacae complex	Enterobacter hormaechei ST190	2020-07-05	2016-2020	2020	0	116	IncHI2A type 1	NA	NA	NA	NA
CPO395	Enterobacter hormaechei	190	Enterobacter hormaechei 190	Enterobacter hormaechei ST190	Enterobacter cloacae complex	Enterobacter hormaechei ST190	2020-06-23	2016-2020	2020	1	59	IncHI2A type 1	2	F	GGGATGACGTCT	2
CPO397	Serratia marcescens	1	Serratia marcescens 1	Serratia marcescens lin. 1	Serratia marcescens	Serratia marcescens	2017-02-22	2016-2020	2017	0	114	IncC	1	A	TGGTCGACGCCT	9
CPO399	Enterobacter hormaechei	93	Enterobacter hormaechei 93	Enterobacter hormaechei ST93	Enterobacter cloacae complex	Enterobacter hormaechei ST93	2017-02-28	2016-2020	2017	0	113	IncHI2A type 2	2	F	GGGTCGACGTCT	6
CPO400	Enterobacter hormaechei	114	Enterobacter hormaechei 114	Enterobacter hormaechei ST114	Enterobacter cloacae complex	Enterobacter hormaechei ST114	2017-03-17	2016-2020	2017	0	112	IncFIA/IncFIB/IncP	NA	NA	NA	NA
CPO401	Serratia marcescens	1	Serratia marcescens 1	Serratia marcescens lin. 1	Serratia marcescens	Serratia marcescens	2017-05-28	2016-2020	2017	0	115	IncC	1	A	TGGTCGACGCCT	9
CPO402	Serratia marcescens	1	Serratia marcescens 1	Serratia marcescens lin. 1	Serratia marcescens	Serratia marcescens	2017-08-22	2016-2020	2017	0	103	IncC	1	A	TGGTCGACGCCT	9
CPO403	Serratia marcescens	1	Serratia marcescens 1	Serratia marcescens lin. 1	Serratia marcescens	Serratia marcescens	2017-09-08	2016-2020	2017	0	70	IncC	17	17	TGGTCGACGCCT	9
CPO405	Serratia marcescens	1	Serratia marcescens 1	Serratia marcescens lin. 1	Serratia marcescens	Serratia marcescens	2020-07-31	2016-2020	2020	0	160	IncC	NA	NA	NA	NA
CPO410	Serratia marcescens	2	Serratia marcescens 2	Serratia marcescens lin. 2	Serratia marcescens	Serratia marcescens	2020-06-30	2016-2020	2020	1	58	IncC	1	A	TGGTCGACGCCT	9
CPO411	Serratia marcescens	1	Serratia marcescens 1	Serratia marcescens lin. 1	Serratia marcescens	Serratia marcescens	2020-06-30	2016-2020	2020	1	57	IncC	NA	NA	NA	NA
CPO417	Serratia marcescens	1	Serratia marcescens 1	Serratia marcescens lin. 1	Serratia marcescens	Serratia marcescens	2020-07-14	2016-2020	2020	1	56	IncC	3	B	TGGTCGACGCCT	9
CPO422	Serratia marcescens	1	Serratia marcescens 1	Serratia marcescens lin. 1	Serratia marcescens	Serratia marcescens	2020-08-08	2016-2020	2020	0	160	IncC	1	A	TGGTCGACGCCT	9
CPO429	Klebsiella aerogenes	35-1LV	Klebsiella aerogenes 35-1LV	Klebsiella aerogenes	Klebsiella aerogenes	Other Klebsiella spp.	2020-10-09	2016-2020	2020	0	193	IncL/M	22	22	GGGTCGACGCCT	5
CPO458	Serratia marcescens	1	Serratia marcescens 1	Serratia marcescens lin. 1	Serratia marcescens	Serratia marcescens	2002-08-27	2002-2010	2002	0	169	IncC	3	B	TGGTCGACGCCT	9
CPO459	Pseudomonas aeruginosa	111	Pseudomonas aeruginosa 111	Pseudomonas aeruginosa ST111	Pseudomonas aeruginosa	Pseudomonas aeruginosa ST111	2004-01-26	2002-2010	2004	0	9	Chromosome	NA	NA	NA	NA
CPO460	Serratia marcescens	1	Serratia marcescens 1	Serratia marcescens lin. 1	Serratia marcescens	Serratia marcescens	2004-01-28	2002-2010	2004	0	10	IncC	NA	NA	NA	NA
CPO463	Klebsiella pneumoniae	34	Klebsiella pneumoniae 34	Klebsiella pneumoniae complex - Other STs	Klebsiella pneumoniae complex	Klebsiella pneumoniae complex	2004-02-15	2002-2010	2004	0	11	IncC	1	A	TGGTCGACGCCT	9
CPO465	Klebsiella pneumoniae	5147-1LV	Klebsiella pneumoniae 5147-1LV	Klebsiella pneumoniae complex - Other STs	Klebsiella pneumoniae complex	Klebsiella pneumoniae complex	2004-03-18	2002-2010	2004	0	15	IncC	3	B	TGGTCGACGCCT	9
CPO469	Pseudomonas aeruginosa	111	Pseudomonas aeruginosa 111	Pseudomonas aeruginosa ST111	Pseudomonas aeruginosa	Pseudomonas aeruginosa ST111	2004-04-30	2002-2010	2004	0	16	Chromosome	NA	NA	NA	NA
CPO471	Klebsiella quasipneumoniae	2421-1LV	Klebsiella quasipneumoniae 2421-1LV	Klebsiella pneumoniae complex - Other STs	Klebsiella pneumoniae complex	Klebsiella pneumoniae complex	2004-05-22	2002-2010	2004	0	17	IncC	3	B	TGGTCGACGCCT	9
CPO474	Enterobacter hormaechei	108	Enterobacter hormaechei 108	Enterobacter cloacae complex - Other STs	Enterobacter cloacae complex	Enterobacter cloacae complex	2004-06-18	2002-2010	2004	0	194	IncC	3	B	TGGTCGACGCCT	9
CPO475	Serratia marcescens	1	Serratia marcescens 1	Serratia marcescens lin. 1	Serratia marcescens	Serratia marcescens	2004-06-27	2002-2010	2004	0	17	IncC	3	B	TGGTCGACGCCT	9
CPO477	Klebsiella pneumoniae	1109	Klebsiella pneumoniae 1109	Klebsiella pneumoniae complex - Other STs	Klebsiella pneumoniae complex	Klebsiella pneumoniae complex	2004-07-07	2002-2010	2004	0	181	IncC	20	20	TGGTCGACGCCT	9
CPO478	Escherichia coli	131	Escherichia coli 131	Escherichia coli - Other STs	Escherichia coli	Escherichia coli	2004-07-15	2002-2010	2004	0	17	IncC	3	B	TGGTCGACGCCT	9
CPO482	Citrobacter koseri	NA	Citrobacter koseri NA	Citrobacter spp.	Citrobacter spp.	Other Gram negative spp.	2004-07-31	2002-2010	2004	0	17	IncC	3	B	TGGTCGACGCCT	9
CPO486	Pseudomonas aeruginosa	111	Pseudomonas aeruginosa 111	Pseudomonas aeruginosa ST111	Pseudomonas aeruginosa	Pseudomonas aeruginosa ST111	2004-10-04	2002-2010	2004	0	18	Chromosome	NA	NA	NA	NA
CPO487	Klebsiella pneumoniae	1552	Klebsiella pneumoniae 1552	Klebsiella pneumoniae complex - Other STs	Klebsiella pneumoniae complex	Klebsiella pneumoniae complex	2004-10-05	2002-2010	2004	0	20	IncC	1	A	TGGTCGACGCCT	9
CPO491	Escherichia coli	155	Escherichia coli 155	Escherichia coli - Other STs	Escherichia coli	Escherichia coli	2004-10-24	2002-2010	2004	0	22	IncC	1	A	TGGTCGACGCCT	9
CPO492	Enterobacter bugandensis	-	Enterobacter bugandensis -	Enterobacter cloacae complex - Other STs	Enterobacter cloacae complex	Enterobacter cloacae complex	2004-10-27	2002-2010	2004	0	20	IncC	1	A	TGGTCGACGCCT	9
CPO493	Enterobacter hormaechei	114	Enterobacter hormaechei 114	Enterobacter hormaechei ST114	Enterobacter cloacae complex	Enterobacter hormaechei ST114	2004-11-02	2002-2010	2004	0	14	IncC	3	B	TGGTCGACGCCT	9
CPO494	Enterobacter hormaechei	114	Enterobacter hormaechei 114	Enterobacter hormaechei ST114	Enterobacter cloacae complex	Enterobacter hormaechei ST114	2004-11-02	2002-2010	2004	0	14	IncC	NA	NA	NA	NA
CPO495	Klebsiella pneumoniae	4379	Klebsiella pneumoniae 4379	Klebsiella pneumoniae ST4379	Klebsiella pneumoniae complex	Klebsiella pneumoniae complex	2004-11-05	2002-2010	2004	0	7	IncC	4	D	TGGTCGACGCCT	9
CPO496	Klebsiella pneumoniae	4379	Klebsiella pneumoniae 4379	Klebsiella pneumoniae ST4379	Klebsiella pneumoniae complex	Klebsiella pneumoniae complex	2004-11-06	2002-2010	2004	0	72	IncC	4	D	TGGTCGACGCCT	9
CPO500	Pseudomonas aeruginosa	111	Pseudomonas aeruginosa 111	Pseudomonas aeruginosa ST111	Pseudomonas aeruginosa	Pseudomonas aeruginosa ST111	2004-12-07	2002-2010	2004	0	23	Chromosome	NA	NA	NA	NA
CPO504	Klebsiella pneumoniae	1552-1LV	Klebsiella pneumoniae 1552-1LV	Klebsiella pneumoniae complex - Other STs	Klebsiella pneumoniae complex	Klebsiella pneumoniae complex	2004-12-16	2002-2010	2004	0	75	IncC	1	A	TGGTCGACGCCT	9
CPO505	Serratia marcescens	1	Serratia marcescens 1	Serratia marcescens lin. 1	Serratia marcescens	Serratia marcescens	2005-01-02	2002-2010	2005	0	165	IncC	NA	NA	NA	NA
CPO506	Pseudomonas aeruginosa	111	Pseudomonas aeruginosa 111	Pseudomonas aeruginosa ST111	Pseudomonas aeruginosa	Pseudomonas aeruginosa ST111	2005-01-16	2002-2010	2005	0	178	Chromosome	NA	NA	NA	NA
CPO513	Escherichia coli	1231	Escherichia coli 1231	Escherichia coli - Other STs	Escherichia coli	Escherichia coli	2005-03-05	2002-2010	2005	0	21	IncC	1	A	TGGTCGACGCCT	9
CPO519	Acinetobacter baumannii	779-1LV	Acinetobacter baumannii 779-1LV	Acinetobacter spp.	Acinetobacter spp.	Other Gram negative spp.	2005-03-25	2002-2010	2005	0	188	Untypeable	NA	NA	NA	NA
CPO520	Escherichia coli	69	Escherichia coli 69	Escherichia coli - Other STs	Escherichia coli	Escherichia coli	2005-04-01	2002-2010	2005	0	24	IncC	1	A	TGGTCGACGCCT	9
CPO521	Enterobacter hormaechei	121-1LV	Enterobacter hormaechei 121-1LV	Enterobacter cloacae complex - Other STs	Enterobacter cloacae complex	Enterobacter cloacae complex	2005-05-01	2002-2010	2005	0	25	IncC	4	D	TGGTCGACGCCT	9
CPO522	Pseudomonas aeruginosa	111	Pseudomonas aeruginosa 111	Pseudomonas aeruginosa ST111	Pseudomonas aeruginosa	Pseudomonas aeruginosa ST111	2005-05-05	2002-2010	2005	0	19	Chromosome	NA	NA	NA	NA
CPO526	Escherichia coli	12	Escherichia coli 12	Escherichia coli - Other STs	Escherichia coli	Escherichia coli	2005-06-24	2002-2010	2005	0	164	IncC	3	B	GGGTCGACGCCT	5
CPO529	Serratia marcescens	1	Serratia marcescens 1	Serratia marcescens lin. 1	Serratia marcescens	Serratia marcescens	2005-07-16	2002-2010	2005	0	27	IncC	NA	NA	NA	NA
CPO532	Pseudomonas aeruginosa	111	Pseudomonas aeruginosa 111	Pseudomonas aeruginosa ST111	Pseudomonas aeruginosa	Pseudomonas aeruginosa ST111	2005-09-25	2002-2010	2005	0	6	Chromosome	NA	NA	NA	NA
CPO534	Klebsiella oxytoca	18	Klebsiella oxytoca 18	Klebsiella oxytoca - Other STs	Klebsiella oxytoca	Other Klebsiella spp.	2005-10-17	2002-2010	2005	0	26	IncC	3	B	TGGTCGACGCCT	9
CPO537	Klebsiella pneumoniae	1451	Klebsiella pneumoniae 1451	Klebsiella pneumoniae complex - Other STs	Klebsiella pneumoniae complex	Klebsiella pneumoniae complex	2005-12-14	2002-2010	2005	0	29	IncC	1	A	TGGTCGACGCCT	9
CPO538	Serratia marcescens	1	Serratia marcescens 1	Serratia marcescens lin. 1	Serratia marcescens	Serratia marcescens	2006-02-07	2002-2010	2006	0	28	IncC	NA	NA	NA	NA
CPO540	Enterobacter hormaechei	190	Enterobacter hormaechei 190	Enterobacter hormaechei ST190	Enterobacter cloacae complex	Enterobacter hormaechei ST190	2006-03-06	2002-2010	2006	0	30	IncC	3	B	TGGTCGACGCCT	9
CPO542	Enterobacter hormaechei	114	Enterobacter hormaechei 114	Enterobacter hormaechei ST114	Enterobacter cloacae complex	Enterobacter hormaechei ST114	2006-05-01	2002-2010	2006	0	33	IncC	3	B	TGGTTGACGCCT	12
CPO543	Enterobacter hormaechei	175	Enterobacter hormaechei 175	Enterobacter cloacae complex - Other STs	Enterobacter cloacae complex	Enterobacter cloacae complex	2006-05-25	2002-2010	2006	0	32	IncC	1	A	TGGTCGACGCCT	9
CPO545	Pseudomonas aeruginosa	111	Pseudomonas aeruginosa 111	Pseudomonas aeruginosa ST111	Pseudomonas aeruginosa	Pseudomonas aeruginosa ST111	2006-06-14	2002-2010	2006	0	34	Chromosome	NA	NA	NA	NA
CPO546	Klebsiella pneumoniae	240	Klebsiella pneumoniae 240	Klebsiella pneumoniae complex - Other STs	Klebsiella pneumoniae complex	Klebsiella pneumoniae complex	2006-06-26	2002-2010	2006	0	31	IncC	4	D	GGGTCGACGCCT	5
CPO547	Escherichia coli	95	Escherichia coli 95	Escherichia coli - Other STs	Escherichia coli	Escherichia coli	2006-06-26	2002-2010	2006	0	31	IncC	4	D	TGGTCGACGCCT	9
CPO552	Enterobacter hormaechei	114	Enterobacter hormaechei 114	Enterobacter hormaechei ST114	Enterobacter cloacae complex	Enterobacter hormaechei ST114	2006-12-29	2002-2010	2006	0	35	IncC	1	A	TGGTCGACGCCT	9
CPO554	Klebsiella pneumoniae	617	Klebsiella pneumoniae 617	Klebsiella pneumoniae complex - Other STs	Klebsiella pneumoniae complex	Klebsiella pneumoniae complex	2007-02-09	2002-2010	2007	0	37	IncC	1	A	TGGTCGACGCCT	9
CPO555	Serratia marcescens	1	Serratia marcescens 1	Serratia marcescens lin. 1	Serratia marcescens	Serratia marcescens	2007-02-13	2002-2010	2007	0	37	IncC	NA	NA	NA	NA
CPO563	Serratia marcescens	1	Serratia marcescens 1	Serratia marcescens lin. 1	Serratia marcescens	Serratia marcescens	2007-07-02	2002-2010	2007	0	39	IncC	NA	NA	NA	NA
CPO566	Pseudomonas aeruginosa	111	Pseudomonas aeruginosa 111	Pseudomonas aeruginosa ST111	Pseudomonas aeruginosa	Pseudomonas aeruginosa ST111	2007-10-11	2002-2010	2007	0	182	Chromosome	NA	NA	NA	NA
CPO570	Pseudomonas aeruginosa	111	Pseudomonas aeruginosa 111	Pseudomonas aeruginosa ST111	Pseudomonas aeruginosa	Pseudomonas aeruginosa ST111	2007-11-23	2002-2010	2007	0	62	Chromosome	NA	NA	NA	NA
CPO573	Serratia marcescens	1	Serratia marcescens 1	Serratia marcescens lin. 1	Serratia marcescens	Serratia marcescens	2008-09-14	2002-2010	2008	0	8	IncC	NA	NA	NA	NA
CPO470	Pseudomonas aeruginosa	111	Pseudomonas aeruginosa 111	Pseudomonas aeruginosa ST111	Pseudomonas aeruginosa	Pseudomonas aeruginosa ST111	2004-05-06	2002-2010	2004	0	195	Chromosome	NA	NA	NA	NA
CPO497	Pseudomonas aeruginosa	111	Pseudomonas aeruginosa 111	Pseudomonas aeruginosa ST111	Pseudomonas aeruginosa	Pseudomonas aeruginosa ST111	2004-11-27	2002-2010	2004	0	196	Chromosome	NA	NA	NA	NA
CPO503	Pseudomonas aeruginosa	111	Pseudomonas aeruginosa 111	Pseudomonas aeruginosa ST111	Pseudomonas aeruginosa	Pseudomonas aeruginosa ST111	2004-12-11	2002-2010	2004	0	197	Chromosome	NA	NA	NA	NA
CPO509	Pseudomonas aeruginosa	111	Pseudomonas aeruginosa 111	Pseudomonas aeruginosa ST111	Pseudomonas aeruginosa	Pseudomonas aeruginosa ST111	2005-02-01	2002-2010	2005	0	198	Chromosome	NA	NA	NA	NA
CPO510	Pseudomonas aeruginosa	111	Pseudomonas aeruginosa 111	Pseudomonas aeruginosa ST111	Pseudomonas aeruginosa	Pseudomonas aeruginosa ST111	2005-02-06	2002-2010	2005	0	199	Chromosome	NA	NA	NA	NA
CPO512	Pseudomonas aeruginosa	111	Pseudomonas aeruginosa 111	Pseudomonas aeruginosa ST111	Pseudomonas aeruginosa	Pseudomonas aeruginosa ST111	2005-02-19	2002-2010	2005	0	200	Chromosome	NA	NA	NA	NA
CPO514	Pseudomonas aeruginosa	111	Pseudomonas aeruginosa 111	Pseudomonas aeruginosa ST111	Pseudomonas aeruginosa	Pseudomonas aeruginosa ST111	2005-03-07	2002-2010	2005	0	201	Chromosome	NA	NA	NA	NA
CPO523	Pseudomonas aeruginosa	111	Pseudomonas aeruginosa 111	Pseudomonas aeruginosa ST111	Pseudomonas aeruginosa	Pseudomonas aeruginosa ST111	2005-05-07	2002-2010	2005	0	202	Chromosome	NA	NA	NA	NA
CPO528	Pseudomonas aeruginosa	111	Pseudomonas aeruginosa 111	Pseudomonas aeruginosa ST111	Pseudomonas aeruginosa	Pseudomonas aeruginosa ST111	2005-07-12	2002-2010	2005	0	203	Chromosome	NA	NA	NA	NA

## Sheet: Figure 3A
isolate	species_final	st	species_st	species_st_clean	species_clean	species_st_final	acc_coll_date	period	year	environmental	ur_dummy	rep_type_clean	flanker_cluster	figure_3_cluster	nt_seq	nt_seq_group
CPO002	Enterobacter hormaechei	93	Enterobacter hormaechei 93	Enterobacter hormaechei ST93	Enterobacter cloacae complex	Enterobacter hormaechei ST93	2019-02-14	2016-2020	2019	0	131	IncHI2A type 2	NA	NA	NA	NA
CPO003	Enterobacter hormaechei	190	Enterobacter hormaechei 190	Enterobacter hormaechei ST190	Enterobacter cloacae complex	Enterobacter hormaechei ST190	2019-02-09	2016-2020	2019	0	172	IncHI2A type 1	NA	NA	NA	NA
CPO004	Escherichia coli	2520	Escherichia coli 2520	Escherichia coli - Other STs	Escherichia coli	Escherichia coli	2019-02-08	2016-2020	2019	0	126	IncHI2A type 2	NA	NA	NA	NA
CPO006	Enterobacter hormaechei	190	Enterobacter hormaechei 190	Enterobacter hormaechei ST190	Enterobacter cloacae complex	Enterobacter hormaechei ST190	2019-02-06	2016-2020	2019	0	174	IncHI2A type 1	2	F	GGGTCGACGTCT	6
CPO008	Enterobacter hormaechei	93	Enterobacter hormaechei 93	Enterobacter hormaechei ST93	Enterobacter cloacae complex	Enterobacter hormaechei ST93	2019-02-05	2016-2020	2019	0	117	IncHI2A type 2	NA	NA	NA	NA
CPO009	Enterobacter hormaechei	114	Enterobacter hormaechei 114	Enterobacter hormaechei ST114	Enterobacter cloacae complex	Enterobacter hormaechei ST114	2019-02-02	2016-2020	2019	0	66	IncFIA/IncFIB/IncP	3	B	TGGTCGACGCCT	9
CPO010	Acinetobacter ursingii	749	Acinetobacter ursingii 749	Acinetobacter spp.	Acinetobacter spp.	Other Gram negative spp.	2019-02-02	2016-2020	2019	0	77	Untypeable	NA	NA	NA	NA
CPO011	Enterobacter hormaechei	93	Enterobacter hormaechei 93	Enterobacter hormaechei ST93	Enterobacter cloacae complex	Enterobacter hormaechei ST93	2019-02-01	2016-2020	2019	0	79	IncHI2A type 2	2	F	GGGTCGACGTCT	6
CPO013	Enterobacter hormaechei	190	Enterobacter hormaechei 190	Enterobacter hormaechei ST190	Enterobacter cloacae complex	Enterobacter hormaechei ST190	2019-02-01	2016-2020	2019	0	128	IncHI2A type 1	2	F	GGGTCGACGTCT	6
CPO014	Enterobacter hormaechei	93	Enterobacter hormaechei 93	Enterobacter hormaechei ST93	Enterobacter cloacae complex	Enterobacter hormaechei ST93	2019-01-30	2016-2020	2019	0	137	IncHI2A type 2	NA	NA	NA	NA
CPO016	Enterobacter hormaechei	93	Enterobacter hormaechei 93	Enterobacter hormaechei ST93	Enterobacter cloacae complex	Enterobacter hormaechei ST93	2019-01-30	2016-2020	2019	0	131	IncHI2A type 2	NA	NA	NA	NA
CPO017	Enterobacter hormaechei	93	Enterobacter hormaechei 93	Enterobacter hormaechei ST93	Enterobacter cloacae complex	Enterobacter hormaechei ST93	2019-01-30	2016-2020	2019	0	174	IncHI2A type 2	2	F	GGGTCGACGTCT	6
CPO019	Enterobacter hormaechei	190	Enterobacter hormaechei 190	Enterobacter hormaechei ST190	Enterobacter cloacae complex	Enterobacter hormaechei ST190	2019-01-26	2016-2020	2019	0	161	IncHI2A type 1	2	F	GGGTCGACGTCT	6
CPO020	Enterobacter hormaechei	134	Enterobacter hormaechei 134	Enterobacter cloacae complex - Other STs	Enterobacter cloacae complex	Enterobacter cloacae complex	2019-01-25	2016-2020	2019	0	4	IncHI2A type 2	2	F	GGGTCGACGTCT	6
CPO021	Klebsiella variicola	3206	Klebsiella variicola 3206	Klebsiella pneumoniae complex - Other STs	Klebsiella pneumoniae complex	Klebsiella pneumoniae complex	2019-01-24	2016-2020	2019	0	140	IncL/M	6	G	GGGTCGACGCCT	5
CPO022	Enterobacter hormaechei	114	Enterobacter hormaechei 114	Enterobacter hormaechei ST114	Enterobacter cloacae complex	Enterobacter hormaechei ST114	2019-01-24	2016-2020	2019	0	183	IncFIA/IncFIB/IncP	NA	NA	NA	NA
CPO023	Escherichia coli	2144	Escherichia coli 2144	Escherichia coli - Other STs	Escherichia coli	Escherichia coli	2019-01-23	2016-2020	2019	0	120	IncL/M	18	18	GGGTCGACGCCT	5
CPO024	Enterobacter hormaechei	190	Enterobacter hormaechei 190	Enterobacter hormaechei ST190	Enterobacter cloacae complex	Enterobacter hormaechei ST190	2019-01-23	2016-2020	2019	0	135	IncHI2A type 1	NA	NA	NA	NA
CPO029	Enterobacter hormaechei	190	Enterobacter hormaechei 190	Enterobacter hormaechei ST190	Enterobacter cloacae complex	Enterobacter hormaechei ST190	2019-01-21	2016-2020	2019	0	135	IncHI2A type 1	21	21	GGGTCGACGTCT	6
CPO033	Enterobacter hormaechei	190	Enterobacter hormaechei 190	Enterobacter hormaechei ST190	Enterobacter cloacae complex	Enterobacter hormaechei ST190	2019-02-21	2016-2020	2019	0	139	IncHI2A type 1	NA	NA	NA	NA
CPO037	Serratia marcescens	2	Serratia marcescens 2	Serratia marcescens lin. 2	Serratia marcescens	Serratia marcescens	2019-01-03	2016-2020	2019	1	55	IncC	1	A	TGGTCGACGCCT	9
CPO038	Serratia marcescens	2	Serratia marcescens 2	Serratia marcescens lin. 2	Serratia marcescens	Serratia marcescens	2019-01-03	2016-2020	2019	1	58	IncC	NA	NA	NA	NA
CPO039	Serratia marcescens	1	Serratia marcescens 1	Serratia marcescens lin. 1	Serratia marcescens	Serratia marcescens	2019-01-03	2016-2020	2019	1	57	IncC	NA	NA	NA	NA
CPO040	Enterobacter hormaechei	190	Enterobacter hormaechei 190	Enterobacter hormaechei ST190	Enterobacter cloacae complex	Enterobacter hormaechei ST190	2018-12-29	2016-2020	2018	0	166	IncHI2A type 1	2	F	GGGTCGACGTCT	6
CPO042	Enterobacter hormaechei	190	Enterobacter hormaechei 190	Enterobacter hormaechei ST190	Enterobacter cloacae complex	Enterobacter hormaechei ST190	2018-12-24	2016-2020	2018	0	141	IncHI2A type 1	2	F	GGGTCGACGTCT	6
CPO044	Enterobacter hormaechei	190	Enterobacter hormaechei 190	Enterobacter hormaechei ST190	Enterobacter cloacae complex	Enterobacter hormaechei ST190	2018-12-22	2016-2020	2018	0	125	IncHI2A type 1	2	F	GGGTCGACGTCT	6
CPO045	Klebsiella grimontii	300	Klebsiella grimontii 300	Klebsiella pneumoniae complex - Other STs	Klebsiella pneumoniae complex	Klebsiella pneumoniae complex	2018-12-20	2016-2020	2018	0	130	IncL/M	6	G	GGGTCGACGCCT	5
CPO046	Escherichia coli	1312	Escherichia coli 1312	Escherichia coli - Other STs	Escherichia coli	Escherichia coli	2018-12-20	2016-2020	2018	0	130	IncL/M	6	G	GGGTCGACGCCT	5
CPO049	Enterobacter hormaechei	93	Enterobacter hormaechei 93	Enterobacter hormaechei ST93	Enterobacter cloacae complex	Enterobacter hormaechei ST93	2018-12-19	2016-2020	2018	0	137	IncHI2A type 2	2	F	GGGTCGACGTCT	6
CPO050	Enterobacter hormaechei	93	Enterobacter hormaechei 93	Enterobacter hormaechei ST93	Enterobacter cloacae complex	Enterobacter hormaechei ST93	2018-12-19	2016-2020	2018	0	137	IncHI2A type 2	NA	NA	NA	NA
CPO051	Enterobacter hormaechei	93	Enterobacter hormaechei 93	Enterobacter hormaechei ST93	Enterobacter cloacae complex	Enterobacter hormaechei ST93	2018-12-17	2016-2020	2018	0	129	IncHI2A type 2	2	F	GGGTCGACGTCT	6
CPO052	Enterobacter hormaechei	93	Enterobacter hormaechei 93	Enterobacter hormaechei ST93	Enterobacter cloacae complex	Enterobacter hormaechei ST93	2018-12-13	2016-2020	2018	0	119	IncHI2A type 2	2	F	GGGTCGACGTCT	6
CPO053	Enterobacter hormaechei	114	Enterobacter hormaechei 114	Enterobacter hormaechei ST114	Enterobacter cloacae complex	Enterobacter hormaechei ST114	2018-12-11	2016-2020	2018	0	68	IncFIA/IncFIB/IncP	3	B	TGGTCGACGCCT	9
CPO054	Enterobacter hormaechei	114	Enterobacter hormaechei 114	Enterobacter hormaechei ST114	Enterobacter cloacae complex	Enterobacter hormaechei ST114	2018-12-08	2016-2020	2018	0	133	IncFIA/IncFIB/IncP	NA	NA	NA	NA
CPO055	Enterobacter hormaechei	93	Enterobacter hormaechei 93	Enterobacter hormaechei ST93	Enterobacter cloacae complex	Enterobacter hormaechei ST93	2018-12-05	2016-2020	2018	0	79	Chromosome	2	F	GGGTCGACGTCT	6
CPO056	Enterobacter hormaechei	93	Enterobacter hormaechei 93	Enterobacter hormaechei ST93	Enterobacter cloacae complex	Enterobacter hormaechei ST93	2018-12-05	2016-2020	2018	0	117	IncHI2A type 2	2	F	GGGTCGACGTCT	6
CPO058	Enterobacter hormaechei	190	Enterobacter hormaechei 190	Enterobacter hormaechei ST190	Enterobacter cloacae complex	Enterobacter hormaechei ST190	2018-10-30	2016-2020	2018	0	3	IncHI2A type 1	7	7	GGGTCGACGTCT	6
CPO060	Enterobacter hormaechei	190	Enterobacter hormaechei 190	Enterobacter hormaechei ST190	Enterobacter cloacae complex	Enterobacter hormaechei ST190	2018-12-05	2016-2020	2018	0	191	Chromosome	2	F	GGGTCGACGTCT	6
CPO062	Enterobacter hormaechei	190	Enterobacter hormaechei 190	Enterobacter hormaechei ST190	Enterobacter cloacae complex	Enterobacter hormaechei ST190	2018-11-16	2016-2020	2018	0	175	IncHI2A type 1	7	7	GGGTCGACGTCT	6
CPO064	Acinetobacter nosocomialis	948	Acinetobacter nosocomialis 948	Acinetobacter spp.	Acinetobacter spp.	Other Gram negative spp.	2018-11-06	2016-2020	2018	0	86	Untypeable	NA	NA	NA	NA
CPO066	Enterobacter hormaechei	190	Enterobacter hormaechei 190	Enterobacter hormaechei ST190	Enterobacter cloacae complex	Enterobacter hormaechei ST190	2018-11-07	2016-2020	2018	0	136	IncHI2A type 1	2	F	GGGTCGATGTCT	7
CPO067	Enterobacter hormaechei	114	Enterobacter hormaechei 114	Enterobacter hormaechei ST114	Enterobacter cloacae complex	Enterobacter hormaechei ST114	2018-10-29	2016-2020	2018	0	46	IncL/M	6	G	GGGTCGACGCCT	5
CPO068	Enterobacter hormaechei	190	Enterobacter hormaechei 190	Enterobacter hormaechei ST190	Enterobacter cloacae complex	Enterobacter hormaechei ST190	2018-10-27	2016-2020	2018	0	134	IncHI2A type 1	2	F	GGGTCGACGTCT	6
CPO069	Serratia marcescens	1	Serratia marcescens 1	Serratia marcescens lin. 1	Serratia marcescens	Serratia marcescens	2018-10-07	2016-2020	2018	0	87	IncC	NA	NA	NA	NA
CPO071	Klebsiella variicola	3081	Klebsiella variicola 3081	Klebsiella pneumoniae complex - Other STs	Klebsiella pneumoniae complex	Klebsiella pneumoniae complex	2018-08-06	2016-2020	2018	0	110	IncL/M	24	24	GGGTCGACGCCT	5
CPO072	Serratia marcescens	1	Serratia marcescens 1	Serratia marcescens lin. 1	Serratia marcescens	Serratia marcescens	2018-07-20	2016-2020	2018	0	74	IncC	NA	NA	NA	NA
CPO073	Enterobacter hormaechei	93	Enterobacter hormaechei 93	Enterobacter hormaechei ST93	Enterobacter cloacae complex	Enterobacter hormaechei ST93	2018-06-28	2016-2020	2018	0	127	IncHI2A type 2	NA	NA	NA	NA
CPO074	Escherichia coli	176	Escherichia coli 176	Escherichia coli ST176	Escherichia coli	Escherichia coli	2018-06-20	2016-2020	2018	0	71	IncL/M	6	G	GGGTCGACGCCT	5
CPO075	Klebsiella variicola	347	Klebsiella variicola 347	Klebsiella pneumoniae complex - Other STs	Klebsiella pneumoniae complex	Klebsiella pneumoniae complex	2018-06-14	2016-2020	2018	0	71	IncL/M	6	G	GGGTCGACGCCT	5
CPO076	Citrobacter freundii	16	Citrobacter freundii 16	Citrobacter spp.	Citrobacter spp.	Other Gram negative spp.	2018-06-05	2016-2020	2018	0	122	Chromosome	2	F	GGGTCGACGCCT	5
CPO078	Klebsiella michiganensis	231	Klebsiella michiganensis 231	Klebsiella michiganensis	Klebsiella michiganensis	Other Klebsiella spp.	2018-06-04	2016-2020	2018	0	123	IncL/M	6	G	GGGTCGACGCCT	5
CPO079	Klebsiella pneumoniae	27	Klebsiella pneumoniae 27	Klebsiella pneumoniae complex - Other STs	Klebsiella pneumoniae complex	Klebsiella pneumoniae complex	2018-05-27	2016-2020	2018	0	124	IncL/M	6	G	GGGTCGACGCCT	5
CPO081	Enterobacter hormaechei	177	Enterobacter hormaechei 177	Enterobacter cloacae complex - Other STs	Enterobacter cloacae complex	Enterobacter cloacae complex	2018-06-04	2016-2020	2018	0	170	IncHI2A type 1	16	16	GGGTCGACGTCT	6
CPO082	Klebsiella oxytoca	178	Klebsiella oxytoca 178	Klebsiella oxytoca - Other STs	Klebsiella oxytoca	Other Klebsiella spp.	2018-05-08	2016-2020	2018	0	51	IncHI2A type 2	2	F	GGGTCGACGTCT	6
CPO086	Pseudomonas aeruginosa	111	Pseudomonas aeruginosa 111	Pseudomonas aeruginosa ST111	Pseudomonas aeruginosa	Pseudomonas aeruginosa ST111	2018-04-10	2016-2020	2018	0	163	Chromosome	NA	NA	NA	NA
CPO088	Klebsiella oxytoca	178	Klebsiella oxytoca 178	Klebsiella oxytoca - Other STs	Klebsiella oxytoca	Other Klebsiella spp.	2018-03-01	2016-2020	2018	0	69	IncHI2A type 2	2	F	GGGTCGACGTCT	6
CPO089	Enterobacter hormaechei	93	Enterobacter hormaechei 93	Enterobacter hormaechei ST93	Enterobacter cloacae complex	Enterobacter hormaechei ST93	2018-02-27	2016-2020	2018	0	167	IncHI2A type 2	2	F	GGGTCGACGTCT	6
CPO092	Enterobacter hormaechei	93	Enterobacter hormaechei 93	Enterobacter hormaechei ST93	Enterobacter cloacae complex	Enterobacter hormaechei ST93	2018-01-23	2016-2020	2018	0	89	IncHI2A type 2	2	F	GGGTCGACGTCT	6
CPO093	Enterobacter hormaechei	175	Enterobacter hormaechei 175	Enterobacter cloacae complex - Other STs	Enterobacter cloacae complex	Enterobacter cloacae complex	2018-01-13	2016-2020	2018	0	41	IncL/M	6	G	GGGTCGACGCCT	5
CPO094	Enterobacter hormaechei	190	Enterobacter hormaechei 190	Enterobacter hormaechei ST190	Enterobacter cloacae complex	Enterobacter hormaechei ST190	2018-11-08	2016-2020	2018	0	111	IncHI2A type 1	2	F	GGGTCGACGTCT	6
CPO098	Enterobacter hormaechei	93	Enterobacter hormaechei 93	Enterobacter hormaechei ST93	Enterobacter cloacae complex	Enterobacter hormaechei ST93	2017-11-21	2016-2020	2017	0	63	Chromosome	2	F	GGGTCGACGTCT	6
CPO100	Pseudomonas aeruginosa	111	Pseudomonas aeruginosa 111	Pseudomonas aeruginosa ST111	Pseudomonas aeruginosa	Pseudomonas aeruginosa ST111	2008-03-24	2002-2010	2008	0	5	Chromosome	NA	NA	NA	NA
CPO101	Serratia marcescens	1	Serratia marcescens 1	Serratia marcescens lin. 1	Serratia marcescens	Serratia marcescens	2008-03-29	2002-2010	2008	0	173	IncC	3	B	TGGTCGACGCCT	9
CPO102	Pseudomonas aeruginosa	111	Pseudomonas aeruginosa 111	Pseudomonas aeruginosa ST111	Pseudomonas aeruginosa	Pseudomonas aeruginosa ST111	2008-05-30	2002-2010	2008	0	185	Chromosome	NA	NA	NA	NA
CPO103	Pseudomonas aeruginosa	111	Pseudomonas aeruginosa 111	Pseudomonas aeruginosa ST111	Pseudomonas aeruginosa	Pseudomonas aeruginosa ST111	2008-06-29	2002-2010	2008	0	44	Chromosome	NA	NA	NA	NA
CPO104	Serratia marcescens	1	Serratia marcescens 1	Serratia marcescens lin. 1	Serratia marcescens	Serratia marcescens	2008-08-25	2002-2010	2008	0	8	IncC	1	A	TGGTCGACGCCT	9
CPO105	Serratia marcescens	1	Serratia marcescens 1	Serratia marcescens lin. 1	Serratia marcescens	Serratia marcescens	2008-09-24	2002-2010	2008	0	47	IncC	3	B	TGGTCGACGCCT	9
CPO106	Klebsiella pneumoniae	435	Klebsiella pneumoniae 435	Klebsiella pneumoniae complex - Other STs	Klebsiella pneumoniae complex	Klebsiella pneumoniae complex	2008-10-12	2002-2010	2008	0	1	IncC	0	C	TGGTCGACGCCT	9
CPO107	Serratia marcescens	1	Serratia marcescens 1	Serratia marcescens lin. 1	Serratia marcescens	Serratia marcescens	2008-12-02	2002-2010	2008	0	48	IncC	1	A	TGGTCGACGCCT	9
CPO109	Klebsiella pneumoniae	20	Klebsiella pneumoniae 20	Klebsiella pneumoniae complex - Other STs	Klebsiella pneumoniae complex	Klebsiella pneumoniae complex	2008-12-19	2002-2010	2008	0	42	Chromosome	10	10	TGGTCGACGCCT	9
CPO111	Pseudomonas aeruginosa	111	Pseudomonas aeruginosa 111	Pseudomonas aeruginosa ST111	Pseudomonas aeruginosa	Pseudomonas aeruginosa ST111	2009-06-07	2002-2010	2009	0	40	Chromosome	NA	NA	NA	NA
CPO112	Klebsiella variicola	2551	Klebsiella variicola 2551	Klebsiella pneumoniae complex - Other STs	Klebsiella pneumoniae complex	Klebsiella pneumoniae complex	2017-01-26	2016-2020	2017	0	177	IncL/M	6	G	GGGTCGACGCCT	5
CPO116	Klebsiella michiganensis	50	Klebsiella michiganensis 50	Klebsiella michiganensis	Klebsiella michiganensis	Other Klebsiella spp.	2016-12-21	2016-2020	2016	0	109	IncHI2A type 1	2	F	GGGTCGACGTCT	6
CPO117	Acinetobacter pittii	1037	Acinetobacter pittii 1037	Acinetobacter spp.	Acinetobacter spp.	Other Gram negative spp.	2016-12-03	2016-2020	2016	0	94	Untypeable	NA	NA	NA	NA
CPO118	Klebsiella oxytoca	278	Klebsiella oxytoca 278	Klebsiella oxytoca ST278	Klebsiella oxytoca	Other Klebsiella spp.	2016-11-22	2016-2020	2016	0	2	IncHI2A type 1	2	F	GGGTCGACACCT	4
CPO119	Klebsiella oxytoca	278	Klebsiella oxytoca 278	Klebsiella oxytoca ST278	Klebsiella oxytoca	Other Klebsiella spp.	2016-11-22	2016-2020	2016	0	98	IncHI2A type 1	2	F	GGGTCGACACCT	4
CPO120	Klebsiella oxytoca	278	Klebsiella oxytoca 278	Klebsiella oxytoca ST278	Klebsiella oxytoca	Other Klebsiella spp.	2016-11-21	2016-2020	2016	0	92	IncHI2A type 1	2	F	GGGTCGACGCCT	5
CPO121	Klebsiella oxytoca	278	Klebsiella oxytoca 278	Klebsiella oxytoca ST278	Klebsiella oxytoca	Other Klebsiella spp.	2016-11-15	2016-2020	2016	0	171	IncHI2A type 1	5	5	GGGTCGACACCT	4
CPO123	Enterobacter hormaechei	114	Enterobacter hormaechei 114	Enterobacter hormaechei ST114	Enterobacter cloacae complex	Enterobacter hormaechei ST114	2016-10-17	2016-2020	2016	0	108	IncL/M	6	G	GGGTCGACGCCT	5
CPO128	Klebsiella pneumoniae	27	Klebsiella pneumoniae 27	Klebsiella pneumoniae complex - Other STs	Klebsiella pneumoniae complex	Klebsiella pneumoniae complex	2016-08-19	2016-2020	2016	0	106	IncC	NA	NA	NA	NA
CPO129	Enterobacter hormaechei	114	Enterobacter hormaechei 114	Enterobacter hormaechei ST114	Enterobacter cloacae complex	Enterobacter hormaechei ST114	2016-07-09	2016-2020	2016	0	99	IncFIA/IncFIB/IncP	3	B	TGGTCGACGCCT	9
CPO132	Serratia marcescens	1	Serratia marcescens 1	Serratia marcescens lin. 1	Serratia marcescens	Serratia marcescens	2015-08-26	2011-2015	2015	0	93	IncC	1	A	TGGTCGACGCCT	9
CPO134	Pseudomonas aeruginosa	111	Pseudomonas aeruginosa 111	Pseudomonas aeruginosa ST111	Pseudomonas aeruginosa	Pseudomonas aeruginosa ST111	2015-04-26	2011-2015	2015	0	162	Chromosome	NA	NA	NA	NA
CPO136	Klebsiella pneumoniae	340	Klebsiella pneumoniae 340	Klebsiella pneumoniae ST340	Klebsiella pneumoniae complex	Klebsiella pneumoniae complex	2015-03-02	2011-2015	2015	0	100	IncC	14	14	NA	NA
CPO137	Pseudomonas aeruginosa	111	Pseudomonas aeruginosa 111	Pseudomonas aeruginosa ST111	Pseudomonas aeruginosa	Pseudomonas aeruginosa ST111	2015-03-02	2011-2015	2015	0	100	Chromosome	NA	NA	NA	NA
CPO139	Serratia marcescens	1	Serratia marcescens 1	Serratia marcescens lin. 1	Serratia marcescens	Serratia marcescens	2013-07-05	2011-2015	2013	0	13	IncC	1	A	TGGTCGACGCCT	9
CPO140	Klebsiella pneumoniae	340	Klebsiella pneumoniae 340	Klebsiella pneumoniae ST340	Klebsiella pneumoniae complex	Klebsiella pneumoniae complex	2013-08-27	2011-2015	2013	0	45	IncC	4	D	TGGTCGACGCCT	9
CPO141	Serratia marcescens	1	Serratia marcescens 1	Serratia marcescens lin. 1	Serratia marcescens	Serratia marcescens	2013-08-22	2011-2015	2013	0	73	IncC	1	A	TGGTCGACGCCT	9
CPO142	Serratia marcescens	1	Serratia marcescens 1	Serratia marcescens lin. 1	Serratia marcescens	Serratia marcescens	2013-06-26	2011-2015	2013	0	81	IncC	1	A	TGGTCGACGCCT	9
CPO143	Serratia marcescens	1	Serratia marcescens 1	Serratia marcescens lin. 1	Serratia marcescens	Serratia marcescens	2013-04-23	2011-2015	2013	0	90	IncC	NA	NA	NA	NA
CPO145	Enterobacter hormaechei	114	Enterobacter hormaechei 114	Enterobacter hormaechei ST114	Enterobacter cloacae complex	Enterobacter hormaechei ST114	2013-01-11	2011-2015	2013	0	82	IncFIA/IncFIB/IncP	0	C	TGGTCGACGCCT	9
CPO147	Pseudomonas aeruginosa	111	Pseudomonas aeruginosa 111	Pseudomonas aeruginosa ST111	Pseudomonas aeruginosa	Pseudomonas aeruginosa ST111	2014-12-29	2011-2015	2014	0	104	Chromosome	NA	NA	NA	NA
CPO149	Serratia marcescens	1	Serratia marcescens 1	Serratia marcescens lin. 1	Serratia marcescens	Serratia marcescens	2014-11-27	2011-2015	2014	0	187	IncC	3	B	TGGTCGACGCCT	9
CPO150	Klebsiella pneumoniae	340	Klebsiella pneumoniae 340	Klebsiella pneumoniae ST340	Klebsiella pneumoniae complex	Klebsiella pneumoniae complex	2014-11-26	2011-2015	2014	0	101	IncC	1	A	GCATCGACGCCT	1
CPO151	Serratia marcescens	1	Serratia marcescens 1	Serratia marcescens lin. 1	Serratia marcescens	Serratia marcescens	2014-06-03	2011-2015	2014	0	96	IncC	1	A	TGGTCGACGCCT	9
CPO153	Enterobacter hormaechei	114	Enterobacter hormaechei 114	Enterobacter hormaechei ST114	Enterobacter cloacae complex	Enterobacter hormaechei ST114	2014-06-28	2011-2015	2014	0	97	IncFIA/IncFIB/IncP	0	C	TGGTCGACGCCT	9
CPO156	Serratia marcescens	1	Serratia marcescens 1	Serratia marcescens lin. 1	Serratia marcescens	Serratia marcescens	2014-03-13	2011-2015	2014	0	65	IncC	1	A	TGGTCGACGCCT	9
CPO157	Enterobacter hormaechei	114	Enterobacter hormaechei 114	Enterobacter hormaechei ST114	Enterobacter cloacae complex	Enterobacter hormaechei ST114	2014-05-24	2011-2015	2014	0	95	IncFIA/IncFIB/IncP	0	C	TGGTCGACGCCT	9
CPO158	Enterobacter hormaechei	114	Enterobacter hormaechei 114	Enterobacter hormaechei ST114	Enterobacter cloacae complex	Enterobacter hormaechei ST114	2014-05-24	2011-2015	2014	0	12	IncFIA/IncFIB/IncP	0	C	TGGTCGACGCCT	9
CPO160	Enterobacter hormaechei	114	Enterobacter hormaechei 114	Enterobacter hormaechei ST114	Enterobacter cloacae complex	Enterobacter hormaechei ST114	2013-02-26	2011-2015	2013	0	91	IncFIA/IncFIB/IncP	13	13	NA	NA
CPO161	Klebsiella pneumoniae	4379	Klebsiella pneumoniae 4379	Klebsiella pneumoniae ST4379	Klebsiella pneumoniae complex	Klebsiella pneumoniae complex	2013-03-27	2011-2015	2013	0	179	IncC	11	11	NA	NA
CPO163	Serratia marcescens	1	Serratia marcescens 1	Serratia marcescens lin. 1	Serratia marcescens	Serratia marcescens	2012-01-31	2011-2015	2012	0	36	IncC	1	A	TGGTCGACGCCT	9
CPO165	Enterobacter hormaechei	114	Enterobacter hormaechei 114	Enterobacter hormaechei ST114	Enterobacter cloacae complex	Enterobacter hormaechei ST114	2012-03-04	2011-2015	2012	0	NA	IncFIA/IncFIB/IncP	0	C	TGGTCGACGCCT	9
CPO166	Enterobacter hormaechei	114	Enterobacter hormaechei 114	Enterobacter hormaechei ST114	Enterobacter cloacae complex	Enterobacter hormaechei ST114	2012-03-23	2011-2015	2012	0	NA	IncFIA/IncFIB/IncP	3	B	TGGTCGACGCCT	9
CPO167	Serratia marcescens	1	Serratia marcescens 1	Serratia marcescens lin. 1	Serratia marcescens	Serratia marcescens	2012-04-28	2011-2015	2012	0	186	IncC	1	A	TGGTCGACGCCT	9
CPO170	Pseudomonas aeruginosa	111	Pseudomonas aeruginosa 111	Pseudomonas aeruginosa ST111	Pseudomonas aeruginosa	Pseudomonas aeruginosa ST111	2012-10-03	2011-2015	2012	0	190	Chromosome	NA	NA	NA	NA
CPO171	Enterobacter hormaechei	114	Enterobacter hormaechei 114	Enterobacter hormaechei ST114	Enterobacter cloacae complex	Enterobacter hormaechei ST114	2012-10-05	2011-2015	2012	0	NA	IncFIA/IncFIB/IncP	3	B	TGGTCGACGCTC	10
CPO173	Serratia marcescens	1	Serratia marcescens 1	Serratia marcescens lin. 1	Serratia marcescens	Serratia marcescens	2011-01-06	2011-2015	2011	0	85	IncC	1	A	TGGTCGACGCCT	9
CPO174	Pseudomonas aeruginosa	111	Pseudomonas aeruginosa 111	Pseudomonas aeruginosa ST111	Pseudomonas aeruginosa	Pseudomonas aeruginosa ST111	2011-05-22	2011-2015	2011	0	80	Chromosome	NA	NA	NA	NA
CPO175	Pseudomonas aeruginosa	111	Pseudomonas aeruginosa 111	Pseudomonas aeruginosa ST111	Pseudomonas aeruginosa	Pseudomonas aeruginosa ST111	2011-08-28	2011-2015	2011	0	176	Chromosome	NA	NA	NA	NA
CPO176	Serratia marcescens	1	Serratia marcescens 1	Serratia marcescens lin. 1	Serratia marcescens	Serratia marcescens	2011-12-11	2011-2015	2011	0	88	IncC	1	A	TGGTCGACGCCT	9
CPO177	Enterobacter hormaechei	114	Enterobacter hormaechei 114	Enterobacter hormaechei ST114	Enterobacter cloacae complex	Enterobacter hormaechei ST114	2011-12-30	2011-2015	2011	0	NA	IncFIB	1	A	TGGTCGACGCCT	9
CPO178	Klebsiella pneumoniae	4379	Klebsiella pneumoniae 4379	Klebsiella pneumoniae ST4379	Klebsiella pneumoniae complex	Klebsiella pneumoniae complex	2010-02-02	2002-2010	2010	0	NA	IncC	4	D	TGGTCGACGCCT	9
CPO179	Enterobacter cloacae	24	Enterobacter cloacae 24	Enterobacter cloacae complex - Other STs	Enterobacter cloacae complex	Enterobacter cloacae complex	2010-05-15	2002-2010	2010	0	NA	IncFIB	1	A	TGGTCGACGCCT	9
CPO180	Pseudomonas aeruginosa	111	Pseudomonas aeruginosa 111	Pseudomonas aeruginosa ST111	Pseudomonas aeruginosa	Pseudomonas aeruginosa ST111	2010-06-16	2002-2010	2010	0	38	Chromosome	NA	NA	NA	NA
CPO181	Pseudomonas aeruginosa	111	Pseudomonas aeruginosa 111	Pseudomonas aeruginosa ST111	Pseudomonas aeruginosa	Pseudomonas aeruginosa ST111	2010-10-02	2002-2010	2010	0	64	Chromosome	NA	NA	NA	NA
CPO182	Serratia marcescens	1	Serratia marcescens 1	Serratia marcescens lin. 1	Serratia marcescens	Serratia marcescens	2010-11-15	2002-2010	2010	0	83	IncC	1	A	TGGTCGACGCCT	9
CPO183	Serratia marcescens	1	Serratia marcescens 1	Serratia marcescens lin. 1	Serratia marcescens	Serratia marcescens	2010-12-25	2002-2010	2010	0	84	IncC	1	A	TGGTCGACGCCT	9
CPO184	Pseudomonas aeruginosa	111	Pseudomonas aeruginosa 111	Pseudomonas aeruginosa ST111	Pseudomonas aeruginosa	Pseudomonas aeruginosa ST111	2009-06-23	2002-2010	2009	0	189	Chromosome	NA	NA	NA	NA
CPO185	Serratia marcescens	1	Serratia marcescens 1	Serratia marcescens lin. 1	Serratia marcescens	Serratia marcescens	2009-06-22	2002-2010	2009	0	49	IncC	3	B	TGGTCGACGCCT	9
CPO186	Pseudomonas aeruginosa	111	Pseudomonas aeruginosa 111	Pseudomonas aeruginosa ST111	Pseudomonas aeruginosa	Pseudomonas aeruginosa ST111	2009-09-19	2002-2010	2009	0	50	Chromosome	NA	NA	NA	NA
CPO187	Pseudomonas aeruginosa	111	Pseudomonas aeruginosa 111	Pseudomonas aeruginosa ST111	Pseudomonas aeruginosa	Pseudomonas aeruginosa ST111	2009-11-16	2002-2010	2009	0	54	Chromosome	NA	NA	NA	NA
CPO188	Klebsiella pneumoniae	281	Klebsiella pneumoniae 281	Klebsiella pneumoniae complex - Other STs	Klebsiella pneumoniae complex	Klebsiella pneumoniae complex	2009-11-20	2002-2010	2009	0	NA	IncC	3	B	TGGTCGACGCCT	9
CPO189	Enterobacter hormaechei	93	Enterobacter hormaechei 93	Enterobacter hormaechei ST93	Enterobacter cloacae complex	Enterobacter hormaechei ST93	2019-02-25	2016-2020	2019	0	79	IncHI2A type 2	NA	NA	NA	NA
CPO190	Enterobacter hormaechei	93	Enterobacter hormaechei 93	Enterobacter hormaechei ST93	Enterobacter cloacae complex	Enterobacter hormaechei ST93	2019-02-27	2016-2020	2019	0	78	IncHI2A type 2	NA	NA	NA	NA
CPO191	Enterobacter hormaechei	93	Enterobacter hormaechei 93	Enterobacter hormaechei ST93	Enterobacter cloacae complex	Enterobacter hormaechei ST93	2019-02-26	2016-2020	2019	0	119	IncHI2A type 2	NA	NA	NA	NA
CPO203	Enterobacter hormaechei	190	Enterobacter hormaechei 190	Enterobacter hormaechei ST190	Enterobacter cloacae complex	Enterobacter hormaechei ST190	2019-03-12	2016-2020	2019	0	121	IncHI2A type 1	NA	NA	NA	NA
CPO210	Enterobacter hormaechei	190	Enterobacter hormaechei 190	Enterobacter hormaechei ST190	Enterobacter cloacae complex	Enterobacter hormaechei ST190	2019-03-16	2016-2020	2019	0	121	IncHI2A type 1	NA	NA	NA	NA
CPO214	Enterobacter hormaechei	93	Enterobacter hormaechei 93	Enterobacter hormaechei ST93	Enterobacter cloacae complex	Enterobacter hormaechei ST93	2019-03-20	2016-2020	2019	0	78	IncHI2A type 2	NA	NA	NA	NA
CPO216	Enterobacter hormaechei	190	Enterobacter hormaechei 190	Enterobacter hormaechei ST190	Enterobacter cloacae complex	Enterobacter hormaechei ST190	2019-03-21	2016-2020	2019	0	118	IncHI2A type 1	NA	NA	NA	NA
CPO220	Enterobacter hormaechei	190	Enterobacter hormaechei 190	Enterobacter hormaechei ST190	Enterobacter cloacae complex	Enterobacter hormaechei ST190	2019-04-04	2016-2020	2019	0	172	IncHI2A type 1	NA	NA	NA	NA
CPO221	Klebsiella pneumoniae	1905	Klebsiella pneumoniae 1905	Klebsiella pneumoniae complex - Other STs	Klebsiella pneumoniae complex	Klebsiella pneumoniae complex	2019-04-12	2016-2020	2019	0	128	IncHI2A type 1	8	8	GGGTCGACGTCT	6
CPO224	Klebsiella pneumoniae	1905	Klebsiella pneumoniae 1905	Klebsiella pneumoniae complex - Other STs	Klebsiella pneumoniae complex	Klebsiella pneumoniae complex	2019-04-12	2016-2020	2019	0	128	IncHI2A type 1	8	8	GGGTCGACGTCT	6
CPO229	Enterobacter hormaechei	93	Enterobacter hormaechei 93	Enterobacter hormaechei ST93	Enterobacter cloacae complex	Enterobacter hormaechei ST93	2019-05-10	2016-2020	2019	0	43	IncHI2A type 2	NA	NA	NA	NA
CPO234	Enterobacter hormaechei	114	Enterobacter hormaechei 114	Enterobacter hormaechei ST114	Enterobacter cloacae complex	Enterobacter hormaechei ST114	2019-05-28	2016-2020	2019	0	145	IncFIA/IncFIB/IncP	15	15	NA	NA
CPO235	Escherichia coli	155	Escherichia coli 155	Escherichia coli - Other STs	Escherichia coli	Escherichia coli	2019-05-28	2016-2020	2019	0	145	IncHI2A type 2	2	F	GGGATGACGTCT	2
CPO239	Enterobacter cloacae	24	Enterobacter cloacae 24	Enterobacter cloacae complex - Other STs	Enterobacter cloacae complex	Enterobacter cloacae complex	2019-06-04	2016-2020	2019	0	146	IncC	12	E	TGGTCGACGCCT	9
CPO240	Serratia marcescens	1	Serratia marcescens 1	Serratia marcescens lin. 1	Serratia marcescens	Serratia marcescens	2019-06-06	2016-2020	2019	0	168	IncC	NA	NA	NA	NA
CPO241	Enterobacter hormaechei	190	Enterobacter hormaechei 190	Enterobacter hormaechei ST190	Enterobacter cloacae complex	Enterobacter hormaechei ST190	2019-06-06	2016-2020	2019	0	144	IncHI2A type 1	NA	NA	NA	NA
CPO242	Enterobacter hormaechei	93	Enterobacter hormaechei 93	Enterobacter hormaechei ST93	Enterobacter cloacae complex	Enterobacter hormaechei ST93	2019-06-07	2016-2020	2019	0	43	IncHI2A type 2	NA	NA	NA	NA
CPO243	Klebsiella michiganensis	84	Klebsiella michiganensis 84	Klebsiella michiganensis	Klebsiella michiganensis	Other Klebsiella spp.	2019-06-11	2016-2020	2019	0	107	IncHI2A type 1	23	23	GGGTCGACGCCT	5
CPO244	Enterobacter hormaechei	190	Enterobacter hormaechei 190	Enterobacter hormaechei ST190	Enterobacter cloacae complex	Enterobacter hormaechei ST190	2019-06-12	2016-2020	2019	0	172	IncHI2A type 1	NA	NA	NA	NA
CPO248	Enterobacter hormaechei	93	Enterobacter hormaechei 93	Enterobacter hormaechei ST93	Enterobacter cloacae complex	Enterobacter hormaechei ST93	2019-06-13	2016-2020	2019	0	102	IncHI2A type 2	NA	NA	NA	NA
CPO249	Klebsiella michiganensis	84	Klebsiella michiganensis 84	Klebsiella michiganensis	Klebsiella michiganensis	Other Klebsiella spp.	2019-06-12	2016-2020	2019	0	107	IncHI2A type 1	7	7	GGGTCGACGCCT	5
CPO250	Enterobacter hormaechei	190	Enterobacter hormaechei 190	Enterobacter hormaechei ST190	Enterobacter cloacae complex	Enterobacter hormaechei ST190	2019-06-17	2016-2020	2019	0	144	IncHI2A type 1	NA	NA	NA	NA
CPO251	Enterobacter hormaechei	93	Enterobacter hormaechei 93	Enterobacter hormaechei ST93	Enterobacter cloacae complex	Enterobacter hormaechei ST93	2019-06-22	2016-2020	2019	0	52	IncHI2A type 2	NA	NA	NA	NA
CPO253	Serratia marcescens	2	Serratia marcescens 2	Serratia marcescens lin. 2	Serratia marcescens	Serratia marcescens	2019-07-08	2016-2020	2019	0	67	IncC	1	A	TGGTCGACGCCT	9
CPO254	Escherichia coli	176	Escherichia coli 176	Escherichia coli ST176	Escherichia coli	Escherichia coli	2019-07-18	2016-2020	2019	0	142	IncHI2A type 1	2	F	GGGTCGACGTCT	6
CPO255	Enterobacter hormaechei	133	Enterobacter hormaechei 133	Enterobacter cloacae complex - Other STs	Enterobacter cloacae complex	Enterobacter cloacae complex	2019-07-17	2016-2020	2019	0	149	IncC	3	B	TGGTCGACGCCT	9
CPO256	Enterobacter hormaechei	190	Enterobacter hormaechei 190	Enterobacter hormaechei ST190	Enterobacter cloacae complex	Enterobacter hormaechei ST190	2019-07-21	2016-2020	2019	0	144	IncHI2A type 1	2	F	GGGTCGACGTCT	6
CPO259	Enterobacter hormaechei	190	Enterobacter hormaechei 190	Enterobacter hormaechei ST190	Enterobacter cloacae complex	Enterobacter hormaechei ST190	2019-07-24	2016-2020	2019	0	132	IncHI2A type 1	NA	NA	NA	NA
CPO260	Citrobacter freundii	150	Citrobacter freundii 150	Citrobacter spp.	Citrobacter spp.	Other Gram negative spp.	2019-08-21	2016-2020	2019	0	150	IncC	12	E	GGGTCGACGCCT	5
CPO261	Klebsiella pneumoniae	661	Klebsiella pneumoniae 661	Klebsiella pneumoniae complex - Other STs	Klebsiella pneumoniae complex	Klebsiella pneumoniae complex	2019-08-21	2016-2020	2019	0	150	IncC	12	E	TGGTCGACGCCT	9
CPO262	Klebsiella michiganensis	29	Klebsiella michiganensis 29	Klebsiella michiganensis	Klebsiella michiganensis	Other Klebsiella spp.	2019-08-21	2016-2020	2019	0	150	IncC	12	E	GGGTCGACGCCT	5
CPO263	Escherichia coli	176	Escherichia coli 176	Escherichia coli ST176	Escherichia coli	Escherichia coli	2019-10-22	2016-2020	2019	0	128	IncHI2A type 1	2	F	GGGTCGACGTCT	6
CPO264	Enterobacter hormaechei	93	Enterobacter hormaechei 93	Enterobacter hormaechei ST93	Enterobacter cloacae complex	Enterobacter hormaechei ST93	2019-10-23	2016-2020	2019	0	148	IncHI2A type 2	NA	NA	NA	NA
CPO267	Enterobacter hormaechei	93	Enterobacter hormaechei 93	Enterobacter hormaechei ST93	Enterobacter cloacae complex	Enterobacter hormaechei ST93	2019-11-22	2016-2020	2019	0	53	IncHI2A type 2	NA	NA	NA	NA
CPO272	Enterobacter chengduensis	1065	Enterobacter chengduensis 1065	Enterobacter cloacae complex - Other STs	Enterobacter cloacae complex	Enterobacter cloacae complex	2019-09-16	2016-2020	2019	0	150	IncC	12	E	TGGTCGACGCCT	9
CPO278	Enterobacter hormaechei	93	Enterobacter hormaechei 93	Enterobacter hormaechei ST93	Enterobacter cloacae complex	Enterobacter hormaechei ST93	2019-11-13	2016-2020	2019	0	151	IncHI2A type 2	NA	NA	NA	NA
CPO280	Enterobacter hormaechei	190	Enterobacter hormaechei 190	Enterobacter hormaechei ST190	Enterobacter cloacae complex	Enterobacter hormaechei ST190	2019-11-14	2016-2020	2019	0	118	IncHI2A type 1	NA	NA	NA	NA
CPO284	Serratia marcescens	1	Serratia marcescens 1	Serratia marcescens lin. 1	Serratia marcescens	Serratia marcescens	2019-11-14	2016-2020	2019	1	56	IncC	3	B	TGGTCGACGCCT	9
CPO285	Enterobacter hormaechei	93	Enterobacter hormaechei 93	Enterobacter hormaechei ST93	Enterobacter cloacae complex	Enterobacter hormaechei ST93	2019-11-19	2016-2020	2019	0	148	IncHI2A type 2	NA	NA	NA	NA
CPO286	Enterobacter hormaechei	93	Enterobacter hormaechei 93	Enterobacter hormaechei ST93	Enterobacter cloacae complex	Enterobacter hormaechei ST93	2019-11-22	2016-2020	2019	0	53	IncHI2A type 2	NA	NA	NA	NA
CPO287	Enterobacter hormaechei	114	Enterobacter hormaechei 114	Enterobacter hormaechei ST114	Enterobacter cloacae complex	Enterobacter hormaechei ST114	2019-11-27	2016-2020	2019	0	105	IncFIA/IncFIB/IncP	NA	NA	NA	NA
CPO291	Enterobacter hormaechei	93	Enterobacter hormaechei 93	Enterobacter hormaechei ST93	Enterobacter cloacae complex	Enterobacter hormaechei ST93	2019-11-28	2016-2020	2019	0	151	IncHI2A type 2	NA	NA	NA	NA
CPO292	Enterobacter hormaechei	93	Enterobacter hormaechei 93	Enterobacter hormaechei ST93	Enterobacter cloacae complex	Enterobacter hormaechei ST93	2019-11-29	2016-2020	2019	0	151	IncHI2A type 2	NA	NA	NA	NA
CPO298	Enterobacter hormaechei	190	Enterobacter hormaechei 190	Enterobacter hormaechei ST190	Enterobacter cloacae complex	Enterobacter hormaechei ST190	2019-12-19	2016-2020	2019	0	132	IncHI2A type 1	NA	NA	NA	NA
CPO301	Klebsiella variicola	-	Klebsiella variicola -	Klebsiella pneumoniae complex - Other STs	Klebsiella pneumoniae complex	Klebsiella pneumoniae complex	2019-12-20	2016-2020	2019	0	153	IncHI2A type 2	2	F	GGGATTACGTCT	3
CPO302	Citrobacter amalonaticus	-	Citrobacter amalonaticus -	Citrobacter spp.	Citrobacter spp.	Other Gram negative spp.	2019-12-20	2016-2020	2019	0	153	IncHI2A type 2	2	F	GGGTCTACGTCT	8
CPO303	Enterobacter hormaechei	93	Enterobacter hormaechei 93	Enterobacter hormaechei ST93	Enterobacter cloacae complex	Enterobacter hormaechei ST93	2019-11-28	2016-2020	2019	0	153	IncHI2A type 2	NA	NA	NA	NA
CPO305	Serratia marcescens	1	Serratia marcescens 1	Serratia marcescens lin. 1	Serratia marcescens	Serratia marcescens	2020-01-07	2016-2020	2020	0	156	IncC	NA	NA	NA	NA
CPO312	Enterobacter hormaechei	93	Enterobacter hormaechei 93	Enterobacter hormaechei ST93	Enterobacter cloacae complex	Enterobacter hormaechei ST93	2020-02-01	2016-2020	2020	0	147	IncHI2A type 2	NA	NA	NA	NA
CPO320	Enterobacter hormaechei	93	Enterobacter hormaechei 93	Enterobacter hormaechei ST93	Enterobacter cloacae complex	Enterobacter hormaechei ST93	2020-02-23	2016-2020	2020	0	154	IncHI2A type 2	2	F	GGGTCGACGTCT	6
CPO321	Klebsiella variicola	1582	Klebsiella variicola 1582	Klebsiella pneumoniae complex - Other STs	Klebsiella pneumoniae complex	Klebsiella pneumoniae complex	2020-02-23	2016-2020	2020	0	154	IncL/M	6	G	GGGTCGACGCCT	5
CPO323	Serratia marcescens	1	Serratia marcescens 1	Serratia marcescens lin. 1	Serratia marcescens	Serratia marcescens	2020-02-26	2016-2020	2020	0	76	IncC	NA	NA	NA	NA
CPO324	Serratia marcescens	1	Serratia marcescens 1	Serratia marcescens lin. 1	Serratia marcescens	Serratia marcescens	2020-02-27	2016-2020	2020	0	76	IncC	NA	NA	NA	NA
CPO328	Klebsiella variicola	1582	Klebsiella variicola 1582	Klebsiella pneumoniae complex - Other STs	Klebsiella pneumoniae complex	Klebsiella pneumoniae complex	2020-03-07	2016-2020	2020	0	138	IncC	12	E	TGGTCGGCGCCT	11
CPO335	Enterobacter hormaechei	190	Enterobacter hormaechei 190	Enterobacter hormaechei ST190	Enterobacter cloacae complex	Enterobacter hormaechei ST190	2020-05-06	2016-2020	2020	0	152	IncHI2A type 1	2	F	GGGTCGACGTCT	6
CPO337	Enterobacter hormaechei	93	Enterobacter hormaechei 93	Enterobacter hormaechei ST93	Enterobacter cloacae complex	Enterobacter hormaechei ST93	2020-04-22	2016-2020	2020	0	154	IncHI2A type 2	2	F	GGGTCGACGTCT	6
CPO338	Enterobacter hormaechei	190	Enterobacter hormaechei 190	Enterobacter hormaechei ST190	Enterobacter cloacae complex	Enterobacter hormaechei ST190	2020-04-24	2016-2020	2020	0	132	IncHI2A type 1	NA	NA	NA	NA
CPO344	Enterobacter hormaechei	190	Enterobacter hormaechei 190	Enterobacter hormaechei ST190	Enterobacter cloacae complex	Enterobacter hormaechei ST190	2020-05-03	2016-2020	2020	0	152	IncHI2A type 1	NA	NA	NA	NA
CPO347	Serratia marcescens	1	Serratia marcescens 1	Serratia marcescens lin. 1	Serratia marcescens	Serratia marcescens	2020-05-16	2016-2020	2020	0	158	IncC	NA	NA	NA	NA
CPO353	Enterobacter hormaechei	190	Enterobacter hormaechei 190	Enterobacter hormaechei ST190	Enterobacter cloacae complex	Enterobacter hormaechei ST190	2020-05-31	2016-2020	2020	0	132	IncHI2A type 1	NA	NA	NA	NA
CPO355	Escherichia coli	38	Escherichia coli 38	Escherichia coli - Other STs	Escherichia coli	Escherichia coli	2020-05-28	2016-2020	2020	0	155	IncL/M	6	G	GGGTCGACGCCT	5
CPO356	Klebsiella pneumoniae	873	Klebsiella pneumoniae 873	Klebsiella pneumoniae complex - Other STs	Klebsiella pneumoniae complex	Klebsiella pneumoniae complex	2020-05-28	2016-2020	2020	0	155	IncL/M	6	G	GGGTCGACGCCT	5
CPO360	Enterobacter hormaechei	190	Enterobacter hormaechei 190	Enterobacter hormaechei ST190	Enterobacter cloacae complex	Enterobacter hormaechei ST190	2020-06-04	2016-2020	2020	0	157	IncHI2A type 1	NA	NA	NA	NA
CPO361	Enterobacter hormaechei	190	Enterobacter hormaechei 190	Enterobacter hormaechei ST190	Enterobacter cloacae complex	Enterobacter hormaechei ST190	2020-06-04	2016-2020	2020	0	184	IncHI2A type 1	2	F	GGGTCGACGTCT	6
CPO362	Enterobacter hormaechei	190	Enterobacter hormaechei 190	Enterobacter hormaechei ST190	Enterobacter cloacae complex	Enterobacter hormaechei ST190	2020-06-06	2016-2020	2020	0	157	IncHI2A type 1	NA	NA	NA	NA
CPO365	Enterobacter hormaechei	190	Enterobacter hormaechei 190	Enterobacter hormaechei ST190	Enterobacter cloacae complex	Enterobacter hormaechei ST190	2020-06-11	2016-2020	2020	0	159	IncHI2A type 1	NA	NA	NA	NA
CPO367	Enterobacter hormaechei	190	Enterobacter hormaechei 190	Enterobacter hormaechei ST190	Enterobacter cloacae complex	Enterobacter hormaechei ST190	2020-06-15	2016-2020	2020	0	159	IncHI2A type 1	NA	NA	NA	NA
CPO368	Enterobacter hormaechei	190	Enterobacter hormaechei 190	Enterobacter hormaechei ST190	Enterobacter cloacae complex	Enterobacter hormaechei ST190	2020-06-17	2016-2020	2020	0	180	IncHI2A type 1	NA	NA	NA	NA
CPO369	Enterobacter hormaechei	190	Enterobacter hormaechei 190	Enterobacter hormaechei ST190	Enterobacter cloacae complex	Enterobacter hormaechei ST190	2020-06-18	2016-2020	2020	0	143	IncHI2A type 1	NA	NA	NA	NA
CPO370	Enterobacter hormaechei	190	Enterobacter hormaechei 190	Enterobacter hormaechei ST190	Enterobacter cloacae complex	Enterobacter hormaechei ST190	2020-06-25	2016-2020	2020	0	180	IncHI2A type 1	NA	NA	NA	NA
CPO371	Citrobacter freundii	492	Citrobacter freundii 492	Citrobacter spp.	Citrobacter spp.	Other Gram negative spp.	2020-06-18	2016-2020	2020	0	192	IncHI2A type 1	19	19	GGGTCGACACCT	4
CPO373	Serratia marcescens	2	Serratia marcescens 2	Serratia marcescens lin. 2	Serratia marcescens	Serratia marcescens	2020-03-11	2016-2020	2020	1	55	IncC	1	A	TGGTCGACGCCT	9
CPO377	Serratia marcescens	1	Serratia marcescens 1	Serratia marcescens lin. 1	Serratia marcescens	Serratia marcescens	2020-03-11	2016-2020	2020	1	60	IncC	NA	NA	NA	NA
CPO382	Serratia marcescens	1	Serratia marcescens 1	Serratia marcescens lin. 1	Serratia marcescens	Serratia marcescens	2020-03-11	2016-2020	2020	1	61	IncC	NA	NA	NA	NA
CPO385	Enterobacter hormaechei	190	Enterobacter hormaechei 190	Enterobacter hormaechei ST190	Enterobacter cloacae complex	Enterobacter hormaechei ST190	2020-06-23	2016-2020	2020	0	184	IncHI2A type 1	NA	NA	NA	NA
CPO386	Enterobacter hormaechei	190	Enterobacter hormaechei 190	Enterobacter hormaechei ST190	Enterobacter cloacae complex	Enterobacter hormaechei ST190	2020-06-29	2016-2020	2020	0	116	IncHI2A type 1	9	9	GGGTCGACGTCT	6
CPO389	Enterobacter hormaechei	190	Enterobacter hormaechei 190	Enterobacter hormaechei ST190	Enterobacter cloacae complex	Enterobacter hormaechei ST190	2020-07-05	2016-2020	2020	0	116	IncHI2A type 1	NA	NA	NA	NA
CPO395	Enterobacter hormaechei	190	Enterobacter hormaechei 190	Enterobacter hormaechei ST190	Enterobacter cloacae complex	Enterobacter hormaechei ST190	2020-06-23	2016-2020	2020	1	59	IncHI2A type 1	2	F	GGGATGACGTCT	2
CPO397	Serratia marcescens	1	Serratia marcescens 1	Serratia marcescens lin. 1	Serratia marcescens	Serratia marcescens	2017-02-22	2016-2020	2017	0	114	IncC	1	A	TGGTCGACGCCT	9
CPO399	Enterobacter hormaechei	93	Enterobacter hormaechei 93	Enterobacter hormaechei ST93	Enterobacter cloacae complex	Enterobacter hormaechei ST93	2017-02-28	2016-2020	2017	0	113	IncHI2A type 2	2	F	GGGTCGACGTCT	6
CPO400	Enterobacter hormaechei	114	Enterobacter hormaechei 114	Enterobacter hormaechei ST114	Enterobacter cloacae complex	Enterobacter hormaechei ST114	2017-03-17	2016-2020	2017	0	112	IncFIA/IncFIB/IncP	NA	NA	NA	NA
CPO401	Serratia marcescens	1	Serratia marcescens 1	Serratia marcescens lin. 1	Serratia marcescens	Serratia marcescens	2017-05-28	2016-2020	2017	0	115	IncC	1	A	TGGTCGACGCCT	9
CPO402	Serratia marcescens	1	Serratia marcescens 1	Serratia marcescens lin. 1	Serratia marcescens	Serratia marcescens	2017-08-22	2016-2020	2017	0	103	IncC	1	A	TGGTCGACGCCT	9
CPO403	Serratia marcescens	1	Serratia marcescens 1	Serratia marcescens lin. 1	Serratia marcescens	Serratia marcescens	2017-09-08	2016-2020	2017	0	70	IncC	17	17	TGGTCGACGCCT	9
CPO405	Serratia marcescens	1	Serratia marcescens 1	Serratia marcescens lin. 1	Serratia marcescens	Serratia marcescens	2020-07-31	2016-2020	2020	0	160	IncC	NA	NA	NA	NA
CPO410	Serratia marcescens	2	Serratia marcescens 2	Serratia marcescens lin. 2	Serratia marcescens	Serratia marcescens	2020-06-30	2016-2020	2020	1	58	IncC	1	A	TGGTCGACGCCT	9
CPO411	Serratia marcescens	1	Serratia marcescens 1	Serratia marcescens lin. 1	Serratia marcescens	Serratia marcescens	2020-06-30	2016-2020	2020	1	57	IncC	NA	NA	NA	NA
CPO417	Serratia marcescens	1	Serratia marcescens 1	Serratia marcescens lin. 1	Serratia marcescens	Serratia marcescens	2020-07-14	2016-2020	2020	1	56	IncC	3	B	TGGTCGACGCCT	9
CPO422	Serratia marcescens	1	Serratia marcescens 1	Serratia marcescens lin. 1	Serratia marcescens	Serratia marcescens	2020-08-08	2016-2020	2020	0	160	IncC	1	A	TGGTCGACGCCT	9
CPO429	Klebsiella aerogenes	35-1LV	Klebsiella aerogenes 35-1LV	Klebsiella aerogenes	Klebsiella aerogenes	Other Klebsiella spp.	2020-10-09	2016-2020	2020	0	193	IncL/M	22	22	GGGTCGACGCCT	5
CPO458	Serratia marcescens	1	Serratia marcescens 1	Serratia marcescens lin. 1	Serratia marcescens	Serratia marcescens	2002-08-27	2002-2010	2002	0	169	IncC	3	B	TGGTCGACGCCT	9
CPO459	Pseudomonas aeruginosa	111	Pseudomonas aeruginosa 111	Pseudomonas aeruginosa ST111	Pseudomonas aeruginosa	Pseudomonas aeruginosa ST111	2004-01-26	2002-2010	2004	0	9	Chromosome	NA	NA	NA	NA
CPO460	Serratia marcescens	1	Serratia marcescens 1	Serratia marcescens lin. 1	Serratia marcescens	Serratia marcescens	2004-01-28	2002-2010	2004	0	10	IncC	NA	NA	NA	NA
CPO463	Klebsiella pneumoniae	34	Klebsiella pneumoniae 34	Klebsiella pneumoniae complex - Other STs	Klebsiella pneumoniae complex	Klebsiella pneumoniae complex	2004-02-15	2002-2010	2004	0	11	IncC	1	A	TGGTCGACGCCT	9
CPO465	Klebsiella pneumoniae	5147-1LV	Klebsiella pneumoniae 5147-1LV	Klebsiella pneumoniae complex - Other STs	Klebsiella pneumoniae complex	Klebsiella pneumoniae complex	2004-03-18	2002-2010	2004	0	15	IncC	3	B	TGGTCGACGCCT	9
CPO469	Pseudomonas aeruginosa	111	Pseudomonas aeruginosa 111	Pseudomonas aeruginosa ST111	Pseudomonas aeruginosa	Pseudomonas aeruginosa ST111	2004-04-30	2002-2010	2004	0	16	Chromosome	NA	NA	NA	NA
CPO471	Klebsiella quasipneumoniae	2421-1LV	Klebsiella quasipneumoniae 2421-1LV	Klebsiella pneumoniae complex - Other STs	Klebsiella pneumoniae complex	Klebsiella pneumoniae complex	2004-05-22	2002-2010	2004	0	17	IncC	3	B	TGGTCGACGCCT	9
CPO474	Enterobacter hormaechei	108	Enterobacter hormaechei 108	Enterobacter cloacae complex - Other STs	Enterobacter cloacae complex	Enterobacter cloacae complex	2004-06-18	2002-2010	2004	0	194	IncC	3	B	TGGTCGACGCCT	9
CPO475	Serratia marcescens	1	Serratia marcescens 1	Serratia marcescens lin. 1	Serratia marcescens	Serratia marcescens	2004-06-27	2002-2010	2004	0	17	IncC	3	B	TGGTCGACGCCT	9
CPO477	Klebsiella pneumoniae	1109	Klebsiella pneumoniae 1109	Klebsiella pneumoniae complex - Other STs	Klebsiella pneumoniae complex	Klebsiella pneumoniae complex	2004-07-07	2002-2010	2004	0	181	IncC	20	20	TGGTCGACGCCT	9
CPO478	Escherichia coli	131	Escherichia coli 131	Escherichia coli - Other STs	Escherichia coli	Escherichia coli	2004-07-15	2002-2010	2004	0	17	IncC	3	B	TGGTCGACGCCT	9
CPO482	Citrobacter koseri	NA	Citrobacter koseri NA	Citrobacter spp.	Citrobacter spp.	Other Gram negative spp.	2004-07-31	2002-2010	2004	0	17	IncC	3	B	TGGTCGACGCCT	9
CPO486	Pseudomonas aeruginosa	111	Pseudomonas aeruginosa 111	Pseudomonas aeruginosa ST111	Pseudomonas aeruginosa	Pseudomonas aeruginosa ST111	2004-10-04	2002-2010	2004	0	18	Chromosome	NA	NA	NA	NA
CPO487	Klebsiella pneumoniae	1552	Klebsiella pneumoniae 1552	Klebsiella pneumoniae complex - Other STs	Klebsiella pneumoniae complex	Klebsiella pneumoniae complex	2004-10-05	2002-2010	2004	0	20	IncC	1	A	TGGTCGACGCCT	9
CPO491	Escherichia coli	155	Escherichia coli 155	Escherichia coli - Other STs	Escherichia coli	Escherichia coli	2004-10-24	2002-2010	2004	0	22	IncC	1	A	TGGTCGACGCCT	9
CPO492	Enterobacter bugandensis	-	Enterobacter bugandensis -	Enterobacter cloacae complex - Other STs	Enterobacter cloacae complex	Enterobacter cloacae complex	2004-10-27	2002-2010	2004	0	20	IncC	1	A	TGGTCGACGCCT	9
CPO493	Enterobacter hormaechei	114	Enterobacter hormaechei 114	Enterobacter hormaechei ST114	Enterobacter cloacae complex	Enterobacter hormaechei ST114	2004-11-02	2002-2010	2004	0	14	IncC	3	B	TGGTCGACGCCT	9
CPO494	Enterobacter hormaechei	114	Enterobacter hormaechei 114	Enterobacter hormaechei ST114	Enterobacter cloacae complex	Enterobacter hormaechei ST114	2004-11-02	2002-2010	2004	0	14	IncC	NA	NA	NA	NA
CPO495	Klebsiella pneumoniae	4379	Klebsiella pneumoniae 4379	Klebsiella pneumoniae ST4379	Klebsiella pneumoniae complex	Klebsiella pneumoniae complex	2004-11-05	2002-2010	2004	0	7	IncC	4	D	TGGTCGACGCCT	9
CPO496	Klebsiella pneumoniae	4379	Klebsiella pneumoniae 4379	Klebsiella pneumoniae ST4379	Klebsiella pneumoniae complex	Klebsiella pneumoniae complex	2004-11-06	2002-2010	2004	0	72	IncC	4	D	TGGTCGACGCCT	9
CPO500	Pseudomonas aeruginosa	111	Pseudomonas aeruginosa 111	Pseudomonas aeruginosa ST111	Pseudomonas aeruginosa	Pseudomonas aeruginosa ST111	2004-12-07	2002-2010	2004	0	23	Chromosome	NA	NA	NA	NA
CPO504	Klebsiella pneumoniae	1552-1LV	Klebsiella pneumoniae 1552-1LV	Klebsiella pneumoniae complex - Other STs	Klebsiella pneumoniae complex	Klebsiella pneumoniae complex	2004-12-16	2002-2010	2004	0	75	IncC	1	A	TGGTCGACGCCT	9
CPO505	Serratia marcescens	1	Serratia marcescens 1	Serratia marcescens lin. 1	Serratia marcescens	Serratia marcescens	2005-01-02	2002-2010	2005	0	165	IncC	NA	NA	NA	NA
CPO506	Pseudomonas aeruginosa	111	Pseudomonas aeruginosa 111	Pseudomonas aeruginosa ST111	Pseudomonas aeruginosa	Pseudomonas aeruginosa ST111	2005-01-16	2002-2010	2005	0	178	Chromosome	NA	NA	NA	NA
CPO513	Escherichia coli	1231	Escherichia coli 1231	Escherichia coli - Other STs	Escherichia coli	Escherichia coli	2005-03-05	2002-2010	2005	0	21	IncC	1	A	TGGTCGACGCCT	9
CPO519	Acinetobacter baumannii	779-1LV	Acinetobacter baumannii 779-1LV	Acinetobacter spp.	Acinetobacter spp.	Other Gram negative spp.	2005-03-25	2002-2010	2005	0	188	Untypeable	NA	NA	NA	NA
CPO520	Escherichia coli	69	Escherichia coli 69	Escherichia coli - Other STs	Escherichia coli	Escherichia coli	2005-04-01	2002-2010	2005	0	24	IncC	1	A	TGGTCGACGCCT	9
CPO521	Enterobacter hormaechei	121-1LV	Enterobacter hormaechei 121-1LV	Enterobacter cloacae complex - Other STs	Enterobacter cloacae complex	Enterobacter cloacae complex	2005-05-01	2002-2010	2005	0	25	IncC	4	D	TGGTCGACGCCT	9
CPO522	Pseudomonas aeruginosa	111	Pseudomonas aeruginosa 111	Pseudomonas aeruginosa ST111	Pseudomonas aeruginosa	Pseudomonas aeruginosa ST111	2005-05-05	2002-2010	2005	0	19	Chromosome	NA	NA	NA	NA
CPO526	Escherichia coli	12	Escherichia coli 12	Escherichia coli - Other STs	Escherichia coli	Escherichia coli	2005-06-24	2002-2010	2005	0	164	IncC	3	B	GGGTCGACGCCT	5
CPO529	Serratia marcescens	1	Serratia marcescens 1	Serratia marcescens lin. 1	Serratia marcescens	Serratia marcescens	2005-07-16	2002-2010	2005	0	27	IncC	NA	NA	NA	NA
CPO532	Pseudomonas aeruginosa	111	Pseudomonas aeruginosa 111	Pseudomonas aeruginosa ST111	Pseudomonas aeruginosa	Pseudomonas aeruginosa ST111	2005-09-25	2002-2010	2005	0	6	Chromosome	NA	NA	NA	NA
CPO534	Klebsiella oxytoca	18	Klebsiella oxytoca 18	Klebsiella oxytoca - Other STs	Klebsiella oxytoca	Other Klebsiella spp.	2005-10-17	2002-2010	2005	0	26	IncC	3	B	TGGTCGACGCCT	9
CPO537	Klebsiella pneumoniae	1451	Klebsiella pneumoniae 1451	Klebsiella pneumoniae complex - Other STs	Klebsiella pneumoniae complex	Klebsiella pneumoniae complex	2005-12-14	2002-2010	2005	0	29	IncC	1	A	TGGTCGACGCCT	9
CPO538	Serratia marcescens	1	Serratia marcescens 1	Serratia marcescens lin. 1	Serratia marcescens	Serratia marcescens	2006-02-07	2002-2010	2006	0	28	IncC	NA	NA	NA	NA
CPO540	Enterobacter hormaechei	190	Enterobacter hormaechei 190	Enterobacter hormaechei ST190	Enterobacter cloacae complex	Enterobacter hormaechei ST190	2006-03-06	2002-2010	2006	0	30	IncC	3	B	TGGTCGACGCCT	9
CPO542	Enterobacter hormaechei	114	Enterobacter hormaechei 114	Enterobacter hormaechei ST114	Enterobacter cloacae complex	Enterobacter hormaechei ST114	2006-05-01	2002-2010	2006	0	33	IncC	3	B	TGGTTGACGCCT	12
CPO543	Enterobacter hormaechei	175	Enterobacter hormaechei 175	Enterobacter cloacae complex - Other STs	Enterobacter cloacae complex	Enterobacter cloacae complex	2006-05-25	2002-2010	2006	0	32	IncC	1	A	TGGTCGACGCCT	9
CPO545	Pseudomonas aeruginosa	111	Pseudomonas aeruginosa 111	Pseudomonas aeruginosa ST111	Pseudomonas aeruginosa	Pseudomonas aeruginosa ST111	2006-06-14	2002-2010	2006	0	34	Chromosome	NA	NA	NA	NA
CPO546	Klebsiella pneumoniae	240	Klebsiella pneumoniae 240	Klebsiella pneumoniae complex - Other STs	Klebsiella pneumoniae complex	Klebsiella pneumoniae complex	2006-06-26	2002-2010	2006	0	31	IncC	4	D	GGGTCGACGCCT	5
CPO547	Escherichia coli	95	Escherichia coli 95	Escherichia coli - Other STs	Escherichia coli	Escherichia coli	2006-06-26	2002-2010	2006	0	31	IncC	4	D	TGGTCGACGCCT	9
CPO552	Enterobacter hormaechei	114	Enterobacter hormaechei 114	Enterobacter hormaechei ST114	Enterobacter cloacae complex	Enterobacter hormaechei ST114	2006-12-29	2002-2010	2006	0	35	IncC	1	A	TGGTCGACGCCT	9
CPO554	Klebsiella pneumoniae	617	Klebsiella pneumoniae 617	Klebsiella pneumoniae complex - Other STs	Klebsiella pneumoniae complex	Klebsiella pneumoniae complex	2007-02-09	2002-2010	2007	0	37	IncC	1	A	TGGTCGACGCCT	9
CPO555	Serratia marcescens	1	Serratia marcescens 1	Serratia marcescens lin. 1	Serratia marcescens	Serratia marcescens	2007-02-13	2002-2010	2007	0	37	IncC	NA	NA	NA	NA
CPO563	Serratia marcescens	1	Serratia marcescens 1	Serratia marcescens lin. 1	Serratia marcescens	Serratia marcescens	2007-07-02	2002-2010	2007	0	39	IncC	NA	NA	NA	NA
CPO566	Pseudomonas aeruginosa	111	Pseudomonas aeruginosa 111	Pseudomonas aeruginosa ST111	Pseudomonas aeruginosa	Pseudomonas aeruginosa ST111	2007-10-11	2002-2010	2007	0	182	Chromosome	NA	NA	NA	NA
CPO570	Pseudomonas aeruginosa	111	Pseudomonas aeruginosa 111	Pseudomonas aeruginosa ST111	Pseudomonas aeruginosa	Pseudomonas aeruginosa ST111	2007-11-23	2002-2010	2007	0	62	Chromosome	NA	NA	NA	NA
CPO573	Serratia marcescens	1	Serratia marcescens 1	Serratia marcescens lin. 1	Serratia marcescens	Serratia marcescens	2008-09-14	2002-2010	2008	0	8	IncC	NA	NA	NA	NA
CPO470	Pseudomonas aeruginosa	111	Pseudomonas aeruginosa 111	Pseudomonas aeruginosa ST111	Pseudomonas aeruginosa	Pseudomonas aeruginosa ST111	2004-05-06	2002-2010	2004	0	195	Chromosome	NA	NA	NA	NA
CPO497	Pseudomonas aeruginosa	111	Pseudomonas aeruginosa 111	Pseudomonas aeruginosa ST111	Pseudomonas aeruginosa	Pseudomonas aeruginosa ST111	2004-11-27	2002-2010	2004	0	196	Chromosome	NA	NA	NA	NA
CPO503	Pseudomonas aeruginosa	111	Pseudomonas aeruginosa 111	Pseudomonas aeruginosa ST111	Pseudomonas aeruginosa	Pseudomonas aeruginosa ST111	2004-12-11	2002-2010	2004	0	197	Chromosome	NA	NA	NA	NA
CPO509	Pseudomonas aeruginosa	111	Pseudomonas aeruginosa 111	Pseudomonas aeruginosa ST111	Pseudomonas aeruginosa	Pseudomonas aeruginosa ST111	2005-02-01	2002-2010	2005	0	198	Chromosome	NA	NA	NA	NA
CPO510	Pseudomonas aeruginosa	111	Pseudomonas aeruginosa 111	Pseudomonas aeruginosa ST111	Pseudomonas aeruginosa	Pseudomonas aeruginosa ST111	2005-02-06	2002-2010	2005	0	199	Chromosome	NA	NA	NA	NA
CPO512	Pseudomonas aeruginosa	111	Pseudomonas aeruginosa 111	Pseudomonas aeruginosa ST111	Pseudomonas aeruginosa	Pseudomonas aeruginosa ST111	2005-02-19	2002-2010	2005	0	200	Chromosome	NA	NA	NA	NA
CPO514	Pseudomonas aeruginosa	111	Pseudomonas aeruginosa 111	Pseudomonas aeruginosa ST111	Pseudomonas aeruginosa	Pseudomonas aeruginosa ST111	2005-03-07	2002-2010	2005	0	201	Chromosome	NA	NA	NA	NA
CPO523	Pseudomonas aeruginosa	111	Pseudomonas aeruginosa 111	Pseudomonas aeruginosa ST111	Pseudomonas aeruginosa	Pseudomonas aeruginosa ST111	2005-05-07	2002-2010	2005	0	202	Chromosome	NA	NA	NA	NA
CPO528	Pseudomonas aeruginosa	111	Pseudomonas aeruginosa 111	Pseudomonas aeruginosa ST111	Pseudomonas aeruginosa	Pseudomonas aeruginosa ST111	2005-07-12	2002-2010	2005	0	203	Chromosome	NA	NA	NA	NA

## Sheet: Figure 3B
flanker_window_cluster	nenad_cluster	nenad_cluster_parent	flanker_cluster	flanker_window	total_contigs	total_rep_types	all_rep_types
1500_1	cluster_a		1	1500	83	3	IncFIA/IncFIB/IncP (AD444 AN003)|IncFIA/IncFIB/IncP (AD444 AN003)|IncC (AA860 AJ266)|IncC (AA860 AJ266)|IncFIA/IncFIB/IncP (AD444 AN003)|IncFIA/IncFIB/IncP (AD444 AN003)|IncC (AA860 AJ266)|IncC (AA860 AJ266)|IncC (AA860 AJ266)|IncC (AA860 AJ266)|IncC (AA860 AJ266)|IncC (AA860 AJ266)|IncC (AA860 AJ266)|IncC (AA860 AJ266)|IncC (AA860 AJ266)|IncC (AA860 AJ266)|IncFIA/IncFIB/IncP (AD444 AN003)|IncFIA…
1500_0	cluster_b		0	1500	48	3	IncHI2A (AA739 AJ055)|IncHI2A (AA739 AJ055)|IncHI2A (AA739 AJ058)|IncHI2A (AA739 AJ058)|IncHI2A (AA739 AJ055)|IncHI2A (AA739 AJ055)|IncHI2A (AA739 AJ058)|IncHI2A (AA739 AJ058)|IncHI2A (AA739 AJ055)|IncHI2A (AA739 AJ055)|IncHI2A (AA739 AJ058)|IncHI2A (AA739 AJ058)|IncHI2A (AA739 AJ055)|IncHI2A (AA739 AJ055)|IncHI2A (AA739 AJ055)|IncHI2A (AA739 AJ055)|IncHI2A (AA739 AJ055)|IncHI2A (AA739 AJ055)|Inc…
1500_2	cluster_c		2	1500	17	1	IncL/M (AA002 AH532)|IncL/M (AA002 AH532)|IncL/M (AA002 AH532)|IncL/M (AA002 AH532)|IncL/M (AA002 AH532)|IncL/M (AA002 AH532)|IncL/M (AA002 AH532)|IncL/M (AA002 AH532)|IncL/M (AA002 AH532)|IncL/M (AA002 AH532)|IncL/M (AA002 AH532)|IncL/M (AA002 AH532)|IncL/M (AA002 AH532)|IncL/M (AA002 AH532)|IncL/M (AA002 AH532)|IncL/M (AA002 AH532)|IncL/M (AA002 AH532)|IncL/M (AA002 AH532)|IncL/M (AA002 AH532)|…
1500_4	cluster_d		4	1500	5	2	IncHI2A (AA739 AJ055)|IncHI2A (AA739 AJ055)|IncHI2A (AA739 AJ055)|IncHI2A (AA739 AJ055)|IncHI2A (AA739 AJ055)|IncHI2A (AA739 AJ055)|IncHI2A (AA739 AJ055)|IncHI2A (AA739 AJ055)|IncC (AA860 AJ266)|IncC (AA860 AJ266)
3500_0	cluster_a		0	3500	75	3	IncFIA/IncFIB/IncP (AD444 AN003)|IncFIA/IncFIB/IncP (AD444 AN003)|IncC (AA860 AJ266)|IncC (AA860 AJ266)|IncFIA/IncFIB/IncP (AD444 AN003)|IncFIA/IncFIB/IncP (AD444 AN003)|IncC (AA860 AJ266)|IncC (AA860 AJ266)|IncC (AA860 AJ266)|IncC (AA860 AJ266)|IncC (AA860 AJ266)|IncC (AA860 AJ266)|IncC (AA860 AJ266)|IncC (AA860 AJ266)|IncC (AA860 AJ266)|IncC (AA860 AJ266)|IncFIA/IncFIB/IncP (AD444 AN003)|IncFIA…
3500_4	cluster_b		4	3500	48	3	IncHI2A (AA739 AJ055)|IncHI2A (AA739 AJ055)|IncHI2A (AA739 AJ058)|IncHI2A (AA739 AJ058)|IncHI2A (AA739 AJ055)|IncHI2A (AA739 AJ055)|IncHI2A (AA739 AJ058)|IncHI2A (AA739 AJ058)|IncHI2A (AA739 AJ055)|IncHI2A (AA739 AJ055)|IncHI2A (AA739 AJ058)|IncHI2A (AA739 AJ058)|IncHI2A (AA739 AJ055)|IncHI2A (AA739 AJ055)|IncHI2A (AA739 AJ055)|IncHI2A (AA739 AJ055)|IncHI2A (AA739 AJ055)|IncHI2A (AA739 AJ055)|Inc…
3500_2	cluster_c		2	3500	14	1	IncL/M (AA002 AH532)|IncL/M (AA002 AH532)|IncL/M (AA002 AH532)|IncL/M (AA002 AH532)|IncL/M (AA002 AH532)|IncL/M (AA002 AH532)|IncL/M (AA002 AH532)|IncL/M (AA002 AH532)|IncL/M (AA002 AH532)|IncL/M (AA002 AH532)|IncL/M (AA002 AH532)|IncL/M (AA002 AH532)|IncL/M (AA002 AH532)|IncL/M (AA002 AH532)|IncL/M (AA002 AH532)|IncL/M (AA002 AH532)|IncL/M (AA002 AH532)|IncL/M (AA002 AH532)|IncL/M (AA002 AH532)|…
3500_1	cluster_e	cluster_a	1	3500	6	1	IncC (AA860 AJ266)|IncC (AA860 AJ266)|IncC (AA860 AJ266)|IncC (AA860 AJ266)|IncC (AA860 AJ266)|IncC (AA860 AJ266)|IncC (AA860 AJ266)|IncC (AA860 AJ266)|IncC (AA860 AJ266)|IncC (AA860 AJ266)|IncC (AA860 AJ266)|IncC (AA860 AJ266)
5000_2	cluster_f	cluster_b	2	5000	40	3	IncHI2A (AA739 AJ055)|IncHI2A (AA739 AJ058)|IncHI2A (AA739 AJ055)|IncHI2A (AA739 AJ058)|IncHI2A (AA739 AJ055)|IncHI2A (AA739 AJ058)|IncHI2A (AA739 AJ055)|IncHI2A (AA739 AJ055)|IncHI2A (AA739 AJ055)|IncHI2A (AA739 AJ058)|IncHI2A (AA739 AJ058)|IncHI2A (AA739 AJ058)|Chromosome|IncHI2A (AA739 AJ058)|Chromosome|IncHI2A (AA739 AJ055)|IncHI2A (AA739 AJ055)|Chromosome|IncHI2A (AA739 AJ058)|IncHI2A (AA739…
5000_1	cluster_g	cluster_a	1	5000	36	2	IncC (AA860 AJ266)|IncC (AA860 AJ266)|IncC (AA860 AJ266)|IncC (AA860 AJ266)|IncC (AA860 AJ266)|IncC (AA860 AJ266)|IncC (AA860 AJ266)|IncC (AA860 AJ266)|IncC (AA860 AJ266)|IncC (AA860 AJ266)|IncC (AA860 AJ266)|IncC (AA860 AJ266)|IncC (AA860 AJ266)|IncC (AA860 AJ266)|IncFIB (AA020 AH567)|IncFIB (AA020 AH567)|IncC (AA860 AJ266)|IncC (AA860 AJ266)|IncC (AA860 AJ266)|IncC (AA860 AJ266)|IncC (AA860 AJ2…
5000_3	cluster_h	cluster_a	3	5000	25	2	IncFIA/IncFIB/IncP (AD444 AN003)|IncFIA/IncFIB/IncP (AD444 AN003)|IncC (AA860 AJ266)|IncC (AA860 AJ266)|IncFIA/IncFIB/IncP (AD444 AN003)|IncC (AA860 AJ266)|IncFIA/IncFIB/IncP (AD444 AN003)|IncFIA/IncFIB/IncP (AD444 AN003)|IncC (AA860 AJ266)|IncC (AA860 AJ266)|IncC (AA860 AJ266)|IncC (AA860 AJ266)|IncC (AA860 AJ266)|IncC (AA860 AJ266)|IncC (AA860 AJ266)|IncC (AA860 AJ266)|IncC (AA860 AJ266)|IncC (…
5000_6	cluster_c		6	5000	14	1	IncL/M (AA002 AH532)|IncL/M (AA002 AH532)|IncL/M (AA002 AH532)|IncL/M (AA002 AH532)|IncL/M (AA002 AH532)|IncL/M (AA002 AH532)|IncL/M (AA002 AH532)|IncL/M (AA002 AH532)|IncL/M (AA002 AH532)|IncL/M (AA002 AH532)|IncL/M (AA002 AH532)|IncL/M (AA002 AH532)|IncL/M (AA002 AH532)|IncL/M (AA002 AH532)
5000_4	cluster_i	cluster_a	4	5000	7	1	IncC (AA860 AJ266)|IncC (AA860 AJ266)|IncC (AA860 AJ266)|IncC (AA860 AJ266)|IncC (AA860 AJ266)|IncC (AA860 AJ266)|IncC (AA860 AJ266)
5000_0	cluster_j	cluster_a	0	5000	6	2	IncC (AA860 AJ266)|IncFIA/IncFIB/IncP (AD444 AN003)|IncFIA/IncFIB/IncP (AD444 AN003)|IncFIA/IncFIB/IncP (AD444 AN003)|IncFIA/IncFIB/IncP (AD444 AN003)|IncFIA/IncFIB/IncP (AD444 AN003)
5000_12	cluster_e		12	5000	6	1	IncC (AA860 AJ266)|IncC (AA860 AJ266)|IncC (AA860 AJ266)|IncC (AA860 AJ266)|IncC (AA860 AJ266)|IncC (AA860 AJ266)

## Sheet: Figure 4A
isolate	species_final	st	species_st	species_st_clean	species_clean	species_st_final	acc_coll_date	period	year	environmental	ur_dummy	rep_type_clean	flanker_cluster	figure_3_cluster	nt_seq	nt_seq_group
CPO002	Enterobacter hormaechei	93	Enterobacter hormaechei 93	Enterobacter hormaechei ST93	Enterobacter cloacae complex	Enterobacter hormaechei ST93	2019-02-14	2016-2020	2019	0	131	IncHI2A type 2	NA	NA	NA	NA
CPO003	Enterobacter hormaechei	190	Enterobacter hormaechei 190	Enterobacter hormaechei ST190	Enterobacter cloacae complex	Enterobacter hormaechei ST190	2019-02-09	2016-2020	2019	0	172	IncHI2A type 1	NA	NA	NA	NA
CPO004	Escherichia coli	2520	Escherichia coli 2520	Escherichia coli - Other STs	Escherichia coli	Escherichia coli	2019-02-08	2016-2020	2019	0	126	IncHI2A type 2	NA	NA	NA	NA
CPO006	Enterobacter hormaechei	190	Enterobacter hormaechei 190	Enterobacter hormaechei ST190	Enterobacter cloacae complex	Enterobacter hormaechei ST190	2019-02-06	2016-2020	2019	0	174	IncHI2A type 1	2	F	GGGTCGACGTCT	6
CPO008	Enterobacter hormaechei	93	Enterobacter hormaechei 93	Enterobacter hormaechei ST93	Enterobacter cloacae complex	Enterobacter hormaechei ST93	2019-02-05	2016-2020	2019	0	117	IncHI2A type 2	NA	NA	NA	NA
CPO009	Enterobacter hormaechei	114	Enterobacter hormaechei 114	Enterobacter hormaechei ST114	Enterobacter cloacae complex	Enterobacter hormaechei ST114	2019-02-02	2016-2020	2019	0	66	IncFIA/IncFIB/IncP	3	B	TGGTCGACGCCT	9
CPO010	Acinetobacter ursingii	749	Acinetobacter ursingii 749	Acinetobacter spp.	Acinetobacter spp.	Other Gram negative spp.	2019-02-02	2016-2020	2019	0	77	Untypeable	NA	NA	NA	NA
CPO011	Enterobacter hormaechei	93	Enterobacter hormaechei 93	Enterobacter hormaechei ST93	Enterobacter cloacae complex	Enterobacter hormaechei ST93	2019-02-01	2016-2020	2019	0	79	IncHI2A type 2	2	F	GGGTCGACGTCT	6
CPO013	Enterobacter hormaechei	190	Enterobacter hormaechei 190	Enterobacter hormaechei ST190	Enterobacter cloacae complex	Enterobacter hormaechei ST190	2019-02-01	2016-2020	2019	0	128	IncHI2A type 1	2	F	GGGTCGACGTCT	6
CPO014	Enterobacter hormaechei	93	Enterobacter hormaechei 93	Enterobacter hormaechei ST93	Enterobacter cloacae complex	Enterobacter hormaechei ST93	2019-01-30	2016-2020	2019	0	137	IncHI2A type 2	NA	NA	NA	NA
CPO016	Enterobacter hormaechei	93	Enterobacter hormaechei 93	Enterobacter hormaechei ST93	Enterobacter cloacae complex	Enterobacter hormaechei ST93	2019-01-30	2016-2020	2019	0	131	IncHI2A type 2	NA	NA	NA	NA
CPO017	Enterobacter hormaechei	93	Enterobacter hormaechei 93	Enterobacter hormaechei ST93	Enterobacter cloacae complex	Enterobacter hormaechei ST93	2019-01-30	2016-2020	2019	0	174	IncHI2A type 2	2	F	GGGTCGACGTCT	6
CPO019	Enterobacter hormaechei	190	Enterobacter hormaechei 190	Enterobacter hormaechei ST190	Enterobacter cloacae complex	Enterobacter hormaechei ST190	2019-01-26	2016-2020	2019	0	161	IncHI2A type 1	2	F	GGGTCGACGTCT	6
CPO020	Enterobacter hormaechei	134	Enterobacter hormaechei 134	Enterobacter cloacae complex - Other STs	Enterobacter cloacae complex	Enterobacter cloacae complex	2019-01-25	2016-2020	2019	0	4	IncHI2A type 2	2	F	GGGTCGACGTCT	6
CPO021	Klebsiella variicola	3206	Klebsiella variicola 3206	Klebsiella pneumoniae complex - Other STs	Klebsiella pneumoniae complex	Klebsiella pneumoniae complex	2019-01-24	2016-2020	2019	0	140	IncL/M	6	G	GGGTCGACGCCT	5
CPO022	Enterobacter hormaechei	114	Enterobacter hormaechei 114	Enterobacter hormaechei ST114	Enterobacter cloacae complex	Enterobacter hormaechei ST114	2019-01-24	2016-2020	2019	0	183	IncFIA/IncFIB/IncP	NA	NA	NA	NA
CPO023	Escherichia coli	2144	Escherichia coli 2144	Escherichia coli - Other STs	Escherichia coli	Escherichia coli	2019-01-23	2016-2020	2019	0	120	IncL/M	18	18	GGGTCGACGCCT	5
CPO024	Enterobacter hormaechei	190	Enterobacter hormaechei 190	Enterobacter hormaechei ST190	Enterobacter cloacae complex	Enterobacter hormaechei ST190	2019-01-23	2016-2020	2019	0	135	IncHI2A type 1	NA	NA	NA	NA
CPO029	Enterobacter hormaechei	190	Enterobacter hormaechei 190	Enterobacter hormaechei ST190	Enterobacter cloacae complex	Enterobacter hormaechei ST190	2019-01-21	2016-2020	2019	0	135	IncHI2A type 1	21	21	GGGTCGACGTCT	6
CPO033	Enterobacter hormaechei	190	Enterobacter hormaechei 190	Enterobacter hormaechei ST190	Enterobacter cloacae complex	Enterobacter hormaechei ST190	2019-02-21	2016-2020	2019	0	139	IncHI2A type 1	NA	NA	NA	NA
CPO037	Serratia marcescens	2	Serratia marcescens 2	Serratia marcescens lin. 2	Serratia marcescens	Serratia marcescens	2019-01-03	2016-2020	2019	1	55	IncC	1	A	TGGTCGACGCCT	9
CPO038	Serratia marcescens	2	Serratia marcescens 2	Serratia marcescens lin. 2	Serratia marcescens	Serratia marcescens	2019-01-03	2016-2020	2019	1	58	IncC	NA	NA	NA	NA
CPO039	Serratia marcescens	1	Serratia marcescens 1	Serratia marcescens lin. 1	Serratia marcescens	Serratia marcescens	2019-01-03	2016-2020	2019	1	57	IncC	NA	NA	NA	NA
CPO040	Enterobacter hormaechei	190	Enterobacter hormaechei 190	Enterobacter hormaechei ST190	Enterobacter cloacae complex	Enterobacter hormaechei ST190	2018-12-29	2016-2020	2018	0	166	IncHI2A type 1	2	F	GGGTCGACGTCT	6
CPO042	Enterobacter hormaechei	190	Enterobacter hormaechei 190	Enterobacter hormaechei ST190	Enterobacter cloacae complex	Enterobacter hormaechei ST190	2018-12-24	2016-2020	2018	0	141	IncHI2A type 1	2	F	GGGTCGACGTCT	6
CPO044	Enterobacter hormaechei	190	Enterobacter hormaechei 190	Enterobacter hormaechei ST190	Enterobacter cloacae complex	Enterobacter hormaechei ST190	2018-12-22	2016-2020	2018	0	125	IncHI2A type 1	2	F	GGGTCGACGTCT	6
CPO045	Klebsiella grimontii	300	Klebsiella grimontii 300	Klebsiella pneumoniae complex - Other STs	Klebsiella pneumoniae complex	Klebsiella pneumoniae complex	2018-12-20	2016-2020	2018	0	130	IncL/M	6	G	GGGTCGACGCCT	5
CPO046	Escherichia coli	1312	Escherichia coli 1312	Escherichia coli - Other STs	Escherichia coli	Escherichia coli	2018-12-20	2016-2020	2018	0	130	IncL/M	6	G	GGGTCGACGCCT	5
CPO049	Enterobacter hormaechei	93	Enterobacter hormaechei 93	Enterobacter hormaechei ST93	Enterobacter cloacae complex	Enterobacter hormaechei ST93	2018-12-19	2016-2020	2018	0	137	IncHI2A type 2	2	F	GGGTCGACGTCT	6
CPO050	Enterobacter hormaechei	93	Enterobacter hormaechei 93	Enterobacter hormaechei ST93	Enterobacter cloacae complex	Enterobacter hormaechei ST93	2018-12-19	2016-2020	2018	0	137	IncHI2A type 2	NA	NA	NA	NA
CPO051	Enterobacter hormaechei	93	Enterobacter hormaechei 93	Enterobacter hormaechei ST93	Enterobacter cloacae complex	Enterobacter hormaechei ST93	2018-12-17	2016-2020	2018	0	129	IncHI2A type 2	2	F	GGGTCGACGTCT	6
CPO052	Enterobacter hormaechei	93	Enterobacter hormaechei 93	Enterobacter hormaechei ST93	Enterobacter cloacae complex	Enterobacter hormaechei ST93	2018-12-13	2016-2020	2018	0	119	IncHI2A type 2	2	F	GGGTCGACGTCT	6
CPO053	Enterobacter hormaechei	114	Enterobacter hormaechei 114	Enterobacter hormaechei ST114	Enterobacter cloacae complex	Enterobacter hormaechei ST114	2018-12-11	2016-2020	2018	0	68	IncFIA/IncFIB/IncP	3	B	TGGTCGACGCCT	9
CPO054	Enterobacter hormaechei	114	Enterobacter hormaechei 114	Enterobacter hormaechei ST114	Enterobacter cloacae complex	Enterobacter hormaechei ST114	2018-12-08	2016-2020	2018	0	133	IncFIA/IncFIB/IncP	NA	NA	NA	NA
CPO055	Enterobacter hormaechei	93	Enterobacter hormaechei 93	Enterobacter hormaechei ST93	Enterobacter cloacae complex	Enterobacter hormaechei ST93	2018-12-05	2016-2020	2018	0	79	Chromosome	2	F	GGGTCGACGTCT	6
CPO056	Enterobacter hormaechei	93	Enterobacter hormaechei 93	Enterobacter hormaechei ST93	Enterobacter cloacae complex	Enterobacter hormaechei ST93	2018-12-05	2016-2020	2018	0	117	IncHI2A type 2	2	F	GGGTCGACGTCT	6
CPO058	Enterobacter hormaechei	190	Enterobacter hormaechei 190	Enterobacter hormaechei ST190	Enterobacter cloacae complex	Enterobacter hormaechei ST190	2018-10-30	2016-2020	2018	0	3	IncHI2A type 1	7	7	GGGTCGACGTCT	6
CPO060	Enterobacter hormaechei	190	Enterobacter hormaechei 190	Enterobacter hormaechei ST190	Enterobacter cloacae complex	Enterobacter hormaechei ST190	2018-12-05	2016-2020	2018	0	191	Chromosome	2	F	GGGTCGACGTCT	6
CPO062	Enterobacter hormaechei	190	Enterobacter hormaechei 190	Enterobacter hormaechei ST190	Enterobacter cloacae complex	Enterobacter hormaechei ST190	2018-11-16	2016-2020	2018	0	175	IncHI2A type 1	7	7	GGGTCGACGTCT	6
CPO064	Acinetobacter nosocomialis	948	Acinetobacter nosocomialis 948	Acinetobacter spp.	Acinetobacter spp.	Other Gram negative spp.	2018-11-06	2016-2020	2018	0	86	Untypeable	NA	NA	NA	NA
CPO066	Enterobacter hormaechei	190	Enterobacter hormaechei 190	Enterobacter hormaechei ST190	Enterobacter cloacae complex	Enterobacter hormaechei ST190	2018-11-07	2016-2020	2018	0	136	IncHI2A type 1	2	F	GGGTCGATGTCT	7
CPO067	Enterobacter hormaechei	114	Enterobacter hormaechei 114	Enterobacter hormaechei ST114	Enterobacter cloacae complex	Enterobacter hormaechei ST114	2018-10-29	2016-2020	2018	0	46	IncL/M	6	G	GGGTCGACGCCT	5
CPO068	Enterobacter hormaechei	190	Enterobacter hormaechei 190	Enterobacter hormaechei ST190	Enterobacter cloacae complex	Enterobacter hormaechei ST190	2018-10-27	2016-2020	2018	0	134	IncHI2A type 1	2	F	GGGTCGACGTCT	6
CPO069	Serratia marcescens	1	Serratia marcescens 1	Serratia marcescens lin. 1	Serratia marcescens	Serratia marcescens	2018-10-07	2016-2020	2018	0	87	IncC	NA	NA	NA	NA
CPO071	Klebsiella variicola	3081	Klebsiella variicola 3081	Klebsiella pneumoniae complex - Other STs	Klebsiella pneumoniae complex	Klebsiella pneumoniae complex	2018-08-06	2016-2020	2018	0	110	IncL/M	24	24	GGGTCGACGCCT	5
CPO072	Serratia marcescens	1	Serratia marcescens 1	Serratia marcescens lin. 1	Serratia marcescens	Serratia marcescens	2018-07-20	2016-2020	2018	0	74	IncC	NA	NA	NA	NA
CPO073	Enterobacter hormaechei	93	Enterobacter hormaechei 93	Enterobacter hormaechei ST93	Enterobacter cloacae complex	Enterobacter hormaechei ST93	2018-06-28	2016-2020	2018	0	127	IncHI2A type 2	NA	NA	NA	NA
CPO074	Escherichia coli	176	Escherichia coli 176	Escherichia coli ST176	Escherichia coli	Escherichia coli	2018-06-20	2016-2020	2018	0	71	IncL/M	6	G	GGGTCGACGCCT	5
CPO075	Klebsiella variicola	347	Klebsiella variicola 347	Klebsiella pneumoniae complex - Other STs	Klebsiella pneumoniae complex	Klebsiella pneumoniae complex	2018-06-14	2016-2020	2018	0	71	IncL/M	6	G	GGGTCGACGCCT	5
CPO076	Citrobacter freundii	16	Citrobacter freundii 16	Citrobacter spp.	Citrobacter spp.	Other Gram negative spp.	2018-06-05	2016-2020	2018	0	122	Chromosome	2	F	GGGTCGACGCCT	5
CPO078	Klebsiella michiganensis	231	Klebsiella michiganensis 231	Klebsiella michiganensis	Klebsiella michiganensis	Other Klebsiella spp.	2018-06-04	2016-2020	2018	0	123	IncL/M	6	G	GGGTCGACGCCT	5
CPO079	Klebsiella pneumoniae	27	Klebsiella pneumoniae 27	Klebsiella pneumoniae complex - Other STs	Klebsiella pneumoniae complex	Klebsiella pneumoniae complex	2018-05-27	2016-2020	2018	0	124	IncL/M	6	G	GGGTCGACGCCT	5
CPO081	Enterobacter hormaechei	177	Enterobacter hormaechei 177	Enterobacter cloacae complex - Other STs	Enterobacter cloacae complex	Enterobacter cloacae complex	2018-06-04	2016-2020	2018	0	170	IncHI2A type 1	16	16	GGGTCGACGTCT	6
CPO082	Klebsiella oxytoca	178	Klebsiella oxytoca 178	Klebsiella oxytoca - Other STs	Klebsiella oxytoca	Other Klebsiella spp.	2018-05-08	2016-2020	2018	0	51	IncHI2A type 2	2	F	GGGTCGACGTCT	6
CPO086	Pseudomonas aeruginosa	111	Pseudomonas aeruginosa 111	Pseudomonas aeruginosa ST111	Pseudomonas aeruginosa	Pseudomonas aeruginosa ST111	2018-04-10	2016-2020	2018	0	163	Chromosome	NA	NA	NA	NA
CPO088	Klebsiella oxytoca	178	Klebsiella oxytoca 178	Klebsiella oxytoca - Other STs	Klebsiella oxytoca	Other Klebsiella spp.	2018-03-01	2016-2020	2018	0	69	IncHI2A type 2	2	F	GGGTCGACGTCT	6
CPO089	Enterobacter hormaechei	93	Enterobacter hormaechei 93	Enterobacter hormaechei ST93	Enterobacter cloacae complex	Enterobacter hormaechei ST93	2018-02-27	2016-2020	2018	0	167	IncHI2A type 2	2	F	GGGTCGACGTCT	6
CPO092	Enterobacter hormaechei	93	Enterobacter hormaechei 93	Enterobacter hormaechei ST93	Enterobacter cloacae complex	Enterobacter hormaechei ST93	2018-01-23	2016-2020	2018	0	89	IncHI2A type 2	2	F	GGGTCGACGTCT	6
CPO093	Enterobacter hormaechei	175	Enterobacter hormaechei 175	Enterobacter cloacae complex - Other STs	Enterobacter cloacae complex	Enterobacter cloacae complex	2018-01-13	2016-2020	2018	0	41	IncL/M	6	G	GGGTCGACGCCT	5
CPO094	Enterobacter hormaechei	190	Enterobacter hormaechei 190	Enterobacter hormaechei ST190	Enterobacter cloacae complex	Enterobacter hormaechei ST190	2018-11-08	2016-2020	2018	0	111	IncHI2A type 1	2	F	GGGTCGACGTCT	6
CPO098	Enterobacter hormaechei	93	Enterobacter hormaechei 93	Enterobacter hormaechei ST93	Enterobacter cloacae complex	Enterobacter hormaechei ST93	2017-11-21	2016-2020	2017	0	63	Chromosome	2	F	GGGTCGACGTCT	6
CPO100	Pseudomonas aeruginosa	111	Pseudomonas aeruginosa 111	Pseudomonas aeruginosa ST111	Pseudomonas aeruginosa	Pseudomonas aeruginosa ST111	2008-03-24	2002-2010	2008	0	5	Chromosome	NA	NA	NA	NA
CPO101	Serratia marcescens	1	Serratia marcescens 1	Serratia marcescens lin. 1	Serratia marcescens	Serratia marcescens	2008-03-29	2002-2010	2008	0	173	IncC	3	B	TGGTCGACGCCT	9
CPO102	Pseudomonas aeruginosa	111	Pseudomonas aeruginosa 111	Pseudomonas aeruginosa ST111	Pseudomonas aeruginosa	Pseudomonas aeruginosa ST111	2008-05-30	2002-2010	2008	0	185	Chromosome	NA	NA	NA	NA
CPO103	Pseudomonas aeruginosa	111	Pseudomonas aeruginosa 111	Pseudomonas aeruginosa ST111	Pseudomonas aeruginosa	Pseudomonas aeruginosa ST111	2008-06-29	2002-2010	2008	0	44	Chromosome	NA	NA	NA	NA
CPO104	Serratia marcescens	1	Serratia marcescens 1	Serratia marcescens lin. 1	Serratia marcescens	Serratia marcescens	2008-08-25	2002-2010	2008	0	8	IncC	1	A	TGGTCGACGCCT	9
CPO105	Serratia marcescens	1	Serratia marcescens 1	Serratia marcescens lin. 1	Serratia marcescens	Serratia marcescens	2008-09-24	2002-2010	2008	0	47	IncC	3	B	TGGTCGACGCCT	9
CPO106	Klebsiella pneumoniae	435	Klebsiella pneumoniae 435	Klebsiella pneumoniae complex - Other STs	Klebsiella pneumoniae complex	Klebsiella pneumoniae complex	2008-10-12	2002-2010	2008	0	1	IncC	0	C	TGGTCGACGCCT	9
CPO107	Serratia marcescens	1	Serratia marcescens 1	Serratia marcescens lin. 1	Serratia marcescens	Serratia marcescens	2008-12-02	2002-2010	2008	0	48	IncC	1	A	TGGTCGACGCCT	9
CPO109	Klebsiella pneumoniae	20	Klebsiella pneumoniae 20	Klebsiella pneumoniae complex - Other STs	Klebsiella pneumoniae complex	Klebsiella pneumoniae complex	2008-12-19	2002-2010	2008	0	42	Chromosome	10	10	TGGTCGACGCCT	9
CPO111	Pseudomonas aeruginosa	111	Pseudomonas aeruginosa 111	Pseudomonas aeruginosa ST111	Pseudomonas aeruginosa	Pseudomonas aeruginosa ST111	2009-06-07	2002-2010	2009	0	40	Chromosome	NA	NA	NA	NA
CPO112	Klebsiella variicola	2551	Klebsiella variicola 2551	Klebsiella pneumoniae complex - Other STs	Klebsiella pneumoniae complex	Klebsiella pneumoniae complex	2017-01-26	2016-2020	2017	0	177	IncL/M	6	G	GGGTCGACGCCT	5
CPO116	Klebsiella michiganensis	50	Klebsiella michiganensis 50	Klebsiella michiganensis	Klebsiella michiganensis	Other Klebsiella spp.	2016-12-21	2016-2020	2016	0	109	IncHI2A type 1	2	F	GGGTCGACGTCT	6
CPO117	Acinetobacter pittii	1037	Acinetobacter pittii 1037	Acinetobacter spp.	Acinetobacter spp.	Other Gram negative spp.	2016-12-03	2016-2020	2016	0	94	Untypeable	NA	NA	NA	NA
CPO118	Klebsiella oxytoca	278	Klebsiella oxytoca 278	Klebsiella oxytoca ST278	Klebsiella oxytoca	Other Klebsiella spp.	2016-11-22	2016-2020	2016	0	2	IncHI2A type 1	2	F	GGGTCGACACCT	4
CPO119	Klebsiella oxytoca	278	Klebsiella oxytoca 278	Klebsiella oxytoca ST278	Klebsiella oxytoca	Other Klebsiella spp.	2016-11-22	2016-2020	2016	0	98	IncHI2A type 1	2	F	GGGTCGACACCT	4
CPO120	Klebsiella oxytoca	278	Klebsiella oxytoca 278	Klebsiella oxytoca ST278	Klebsiella oxytoca	Other Klebsiella spp.	2016-11-21	2016-2020	2016	0	92	IncHI2A type 1	2	F	GGGTCGACGCCT	5
CPO121	Klebsiella oxytoca	278	Klebsiella oxytoca 278	Klebsiella oxytoca ST278	Klebsiella oxytoca	Other Klebsiella spp.	2016-11-15	2016-2020	2016	0	171	IncHI2A type 1	5	5	GGGTCGACACCT	4
CPO123	Enterobacter hormaechei	114	Enterobacter hormaechei 114	Enterobacter hormaechei ST114	Enterobacter cloacae complex	Enterobacter hormaechei ST114	2016-10-17	2016-2020	2016	0	108	IncL/M	6	G	GGGTCGACGCCT	5
CPO128	Klebsiella pneumoniae	27	Klebsiella pneumoniae 27	Klebsiella pneumoniae complex - Other STs	Klebsiella pneumoniae complex	Klebsiella pneumoniae complex	2016-08-19	2016-2020	2016	0	106	IncC	NA	NA	NA	NA
CPO129	Enterobacter hormaechei	114	Enterobacter hormaechei 114	Enterobacter hormaechei ST114	Enterobacter cloacae complex	Enterobacter hormaechei ST114	2016-07-09	2016-2020	2016	0	99	IncFIA/IncFIB/IncP	3	B	TGGTCGACGCCT	9
CPO132	Serratia marcescens	1	Serratia marcescens 1	Serratia marcescens lin. 1	Serratia marcescens	Serratia marcescens	2015-08-26	2011-2015	2015	0	93	IncC	1	A	TGGTCGACGCCT	9
CPO134	Pseudomonas aeruginosa	111	Pseudomonas aeruginosa 111	Pseudomonas aeruginosa ST111	Pseudomonas aeruginosa	Pseudomonas aeruginosa ST111	2015-04-26	2011-2015	2015	0	162	Chromosome	NA	NA	NA	NA
CPO136	Klebsiella pneumoniae	340	Klebsiella pneumoniae 340	Klebsiella pneumoniae ST340	Klebsiella pneumoniae complex	Klebsiella pneumoniae complex	2015-03-02	2011-2015	2015	0	100	IncC	14	14	NA	NA
CPO137	Pseudomonas aeruginosa	111	Pseudomonas aeruginosa 111	Pseudomonas aeruginosa ST111	Pseudomonas aeruginosa	Pseudomonas aeruginosa ST111	2015-03-02	2011-2015	2015	0	100	Chromosome	NA	NA	NA	NA
CPO139	Serratia marcescens	1	Serratia marcescens 1	Serratia marcescens lin. 1	Serratia marcescens	Serratia marcescens	2013-07-05	2011-2015	2013	0	13	IncC	1	A	TGGTCGACGCCT	9
CPO140	Klebsiella pneumoniae	340	Klebsiella pneumoniae 340	Klebsiella pneumoniae ST340	Klebsiella pneumoniae complex	Klebsiella pneumoniae complex	2013-08-27	2011-2015	2013	0	45	IncC	4	D	TGGTCGACGCCT	9
CPO141	Serratia marcescens	1	Serratia marcescens 1	Serratia marcescens lin. 1	Serratia marcescens	Serratia marcescens	2013-08-22	2011-2015	2013	0	73	IncC	1	A	TGGTCGACGCCT	9
CPO142	Serratia marcescens	1	Serratia marcescens 1	Serratia marcescens lin. 1	Serratia marcescens	Serratia marcescens	2013-06-26	2011-2015	2013	0	81	IncC	1	A	TGGTCGACGCCT	9
CPO143	Serratia marcescens	1	Serratia marcescens 1	Serratia marcescens lin. 1	Serratia marcescens	Serratia marcescens	2013-04-23	2011-2015	2013	0	90	IncC	NA	NA	NA	NA
CPO145	Enterobacter hormaechei	114	Enterobacter hormaechei 114	Enterobacter hormaechei ST114	Enterobacter cloacae complex	Enterobacter hormaechei ST114	2013-01-11	2011-2015	2013	0	82	IncFIA/IncFIB/IncP	0	C	TGGTCGACGCCT	9
CPO147	Pseudomonas aeruginosa	111	Pseudomonas aeruginosa 111	Pseudomonas aeruginosa ST111	Pseudomonas aeruginosa	Pseudomonas aeruginosa ST111	2014-12-29	2011-2015	2014	0	104	Chromosome	NA	NA	NA	NA
CPO149	Serratia marcescens	1	Serratia marcescens 1	Serratia marcescens lin. 1	Serratia marcescens	Serratia marcescens	2014-11-27	2011-2015	2014	0	187	IncC	3	B	TGGTCGACGCCT	9
CPO150	Klebsiella pneumoniae	340	Klebsiella pneumoniae 340	Klebsiella pneumoniae ST340	Klebsiella pneumoniae complex	Klebsiella pneumoniae complex	2014-11-26	2011-2015	2014	0	101	IncC	1	A	GCATCGACGCCT	1
CPO151	Serratia marcescens	1	Serratia marcescens 1	Serratia marcescens lin. 1	Serratia marcescens	Serratia marcescens	2014-06-03	2011-2015	2014	0	96	IncC	1	A	TGGTCGACGCCT	9
CPO153	Enterobacter hormaechei	114	Enterobacter hormaechei 114	Enterobacter hormaechei ST114	Enterobacter cloacae complex	Enterobacter hormaechei ST114	2014-06-28	2011-2015	2014	0	97	IncFIA/IncFIB/IncP	0	C	TGGTCGACGCCT	9
CPO156	Serratia marcescens	1	Serratia marcescens 1	Serratia marcescens lin. 1	Serratia marcescens	Serratia marcescens	2014-03-13	2011-2015	2014	0	65	IncC	1	A	TGGTCGACGCCT	9
CPO157	Enterobacter hormaechei	114	Enterobacter hormaechei 114	Enterobacter hormaechei ST114	Enterobacter cloacae complex	Enterobacter hormaechei ST114	2014-05-24	2011-2015	2014	0	95	IncFIA/IncFIB/IncP	0	C	TGGTCGACGCCT	9
CPO158	Enterobacter hormaechei	114	Enterobacter hormaechei 114	Enterobacter hormaechei ST114	Enterobacter cloacae complex	Enterobacter hormaechei ST114	2014-05-24	2011-2015	2014	0	12	IncFIA/IncFIB/IncP	0	C	TGGTCGACGCCT	9
CPO160	Enterobacter hormaechei	114	Enterobacter hormaechei 114	Enterobacter hormaechei ST114	Enterobacter cloacae complex	Enterobacter hormaechei ST114	2013-02-26	2011-2015	2013	0	91	IncFIA/IncFIB/IncP	13	13	NA	NA
CPO161	Klebsiella pneumoniae	4379	Klebsiella pneumoniae 4379	Klebsiella pneumoniae ST4379	Klebsiella pneumoniae complex	Klebsiella pneumoniae complex	2013-03-27	2011-2015	2013	0	179	IncC	11	11	NA	NA
CPO163	Serratia marcescens	1	Serratia marcescens 1	Serratia marcescens lin. 1	Serratia marcescens	Serratia marcescens	2012-01-31	2011-2015	2012	0	36	IncC	1	A	TGGTCGACGCCT	9
CPO165	Enterobacter hormaechei	114	Enterobacter hormaechei 114	Enterobacter hormaechei ST114	Enterobacter cloacae complex	Enterobacter hormaechei ST114	2012-03-04	2011-2015	2012	0	NA	IncFIA/IncFIB/IncP	0	C	TGGTCGACGCCT	9
CPO166	Enterobacter hormaechei	114	Enterobacter hormaechei 114	Enterobacter hormaechei ST114	Enterobacter cloacae complex	Enterobacter hormaechei ST114	2012-03-23	2011-2015	2012	0	NA	IncFIA/IncFIB/IncP	3	B	TGGTCGACGCCT	9
CPO167	Serratia marcescens	1	Serratia marcescens 1	Serratia marcescens lin. 1	Serratia marcescens	Serratia marcescens	2012-04-28	2011-2015	2012	0	186	IncC	1	A	TGGTCGACGCCT	9
CPO170	Pseudomonas aeruginosa	111	Pseudomonas aeruginosa 111	Pseudomonas aeruginosa ST111	Pseudomonas aeruginosa	Pseudomonas aeruginosa ST111	2012-10-03	2011-2015	2012	0	190	Chromosome	NA	NA	NA	NA
CPO171	Enterobacter hormaechei	114	Enterobacter hormaechei 114	Enterobacter hormaechei ST114	Enterobacter cloacae complex	Enterobacter hormaechei ST114	2012-10-05	2011-2015	2012	0	NA	IncFIA/IncFIB/IncP	3	B	TGGTCGACGCTC	10
CPO173	Serratia marcescens	1	Serratia marcescens 1	Serratia marcescens lin. 1	Serratia marcescens	Serratia marcescens	2011-01-06	2011-2015	2011	0	85	IncC	1	A	TGGTCGACGCCT	9
CPO174	Pseudomonas aeruginosa	111	Pseudomonas aeruginosa 111	Pseudomonas aeruginosa ST111	Pseudomonas aeruginosa	Pseudomonas aeruginosa ST111	2011-05-22	2011-2015	2011	0	80	Chromosome	NA	NA	NA	NA
CPO175	Pseudomonas aeruginosa	111	Pseudomonas aeruginosa 111	Pseudomonas aeruginosa ST111	Pseudomonas aeruginosa	Pseudomonas aeruginosa ST111	2011-08-28	2011-2015	2011	0	176	Chromosome	NA	NA	NA	NA
CPO176	Serratia marcescens	1	Serratia marcescens 1	Serratia marcescens lin. 1	Serratia marcescens	Serratia marcescens	2011-12-11	2011-2015	2011	0	88	IncC	1	A	TGGTCGACGCCT	9
CPO177	Enterobacter hormaechei	114	Enterobacter hormaechei 114	Enterobacter hormaechei ST114	Enterobacter cloacae complex	Enterobacter hormaechei ST114	2011-12-30	2011-2015	2011	0	NA	IncFIB	1	A	TGGTCGACGCCT	9
CPO178	Klebsiella pneumoniae	4379	Klebsiella pneumoniae 4379	Klebsiella pneumoniae ST4379	Klebsiella pneumoniae complex	Klebsiella pneumoniae complex	2010-02-02	2002-2010	2010	0	NA	IncC	4	D	TGGTCGACGCCT	9
CPO179	Enterobacter cloacae	24	Enterobacter cloacae 24	Enterobacter cloacae complex - Other STs	Enterobacter cloacae complex	Enterobacter cloacae complex	2010-05-15	2002-2010	2010	0	NA	IncFIB	1	A	TGGTCGACGCCT	9
CPO180	Pseudomonas aeruginosa	111	Pseudomonas aeruginosa 111	Pseudomonas aeruginosa ST111	Pseudomonas aeruginosa	Pseudomonas aeruginosa ST111	2010-06-16	2002-2010	2010	0	38	Chromosome	NA	NA	NA	NA
CPO181	Pseudomonas aeruginosa	111	Pseudomonas aeruginosa 111	Pseudomonas aeruginosa ST111	Pseudomonas aeruginosa	Pseudomonas aeruginosa ST111	2010-10-02	2002-2010	2010	0	64	Chromosome	NA	NA	NA	NA
CPO182	Serratia marcescens	1	Serratia marcescens 1	Serratia marcescens lin. 1	Serratia marcescens	Serratia marcescens	2010-11-15	2002-2010	2010	0	83	IncC	1	A	TGGTCGACGCCT	9
CPO183	Serratia marcescens	1	Serratia marcescens 1	Serratia marcescens lin. 1	Serratia marcescens	Serratia marcescens	2010-12-25	2002-2010	2010	0	84	IncC	1	A	TGGTCGACGCCT	9
CPO184	Pseudomonas aeruginosa	111	Pseudomonas aeruginosa 111	Pseudomonas aeruginosa ST111	Pseudomonas aeruginosa	Pseudomonas aeruginosa ST111	2009-06-23	2002-2010	2009	0	189	Chromosome	NA	NA	NA	NA
CPO185	Serratia marcescens	1	Serratia marcescens 1	Serratia marcescens lin. 1	Serratia marcescens	Serratia marcescens	2009-06-22	2002-2010	2009	0	49	IncC	3	B	TGGTCGACGCCT	9
CPO186	Pseudomonas aeruginosa	111	Pseudomonas aeruginosa 111	Pseudomonas aeruginosa ST111	Pseudomonas aeruginosa	Pseudomonas aeruginosa ST111	2009-09-19	2002-2010	2009	0	50	Chromosome	NA	NA	NA	NA
CPO187	Pseudomonas aeruginosa	111	Pseudomonas aeruginosa 111	Pseudomonas aeruginosa ST111	Pseudomonas aeruginosa	Pseudomonas aeruginosa ST111	2009-11-16	2002-2010	2009	0	54	Chromosome	NA	NA	NA	NA
CPO188	Klebsiella pneumoniae	281	Klebsiella pneumoniae 281	Klebsiella pneumoniae complex - Other STs	Klebsiella pneumoniae complex	Klebsiella pneumoniae complex	2009-11-20	2002-2010	2009	0	NA	IncC	3	B	TGGTCGACGCCT	9
CPO189	Enterobacter hormaechei	93	Enterobacter hormaechei 93	Enterobacter hormaechei ST93	Enterobacter cloacae complex	Enterobacter hormaechei ST93	2019-02-25	2016-2020	2019	0	79	IncHI2A type 2	NA	NA	NA	NA
CPO190	Enterobacter hormaechei	93	Enterobacter hormaechei 93	Enterobacter hormaechei ST93	Enterobacter cloacae complex	Enterobacter hormaechei ST93	2019-02-27	2016-2020	2019	0	78	IncHI2A type 2	NA	NA	NA	NA
CPO191	Enterobacter hormaechei	93	Enterobacter hormaechei 93	Enterobacter hormaechei ST93	Enterobacter cloacae complex	Enterobacter hormaechei ST93	2019-02-26	2016-2020	2019	0	119	IncHI2A type 2	NA	NA	NA	NA
CPO203	Enterobacter hormaechei	190	Enterobacter hormaechei 190	Enterobacter hormaechei ST190	Enterobacter cloacae complex	Enterobacter hormaechei ST190	2019-03-12	2016-2020	2019	0	121	IncHI2A type 1	NA	NA	NA	NA
CPO210	Enterobacter hormaechei	190	Enterobacter hormaechei 190	Enterobacter hormaechei ST190	Enterobacter cloacae complex	Enterobacter hormaechei ST190	2019-03-16	2016-2020	2019	0	121	IncHI2A type 1	NA	NA	NA	NA
CPO214	Enterobacter hormaechei	93	Enterobacter hormaechei 93	Enterobacter hormaechei ST93	Enterobacter cloacae complex	Enterobacter hormaechei ST93	2019-03-20	2016-2020	2019	0	78	IncHI2A type 2	NA	NA	NA	NA
CPO216	Enterobacter hormaechei	190	Enterobacter hormaechei 190	Enterobacter hormaechei ST190	Enterobacter cloacae complex	Enterobacter hormaechei ST190	2019-03-21	2016-2020	2019	0	118	IncHI2A type 1	NA	NA	NA	NA
CPO220	Enterobacter hormaechei	190	Enterobacter hormaechei 190	Enterobacter hormaechei ST190	Enterobacter cloacae complex	Enterobacter hormaechei ST190	2019-04-04	2016-2020	2019	0	172	IncHI2A type 1	NA	NA	NA	NA
CPO221	Klebsiella pneumoniae	1905	Klebsiella pneumoniae 1905	Klebsiella pneumoniae complex - Other STs	Klebsiella pneumoniae complex	Klebsiella pneumoniae complex	2019-04-12	2016-2020	2019	0	128	IncHI2A type 1	8	8	GGGTCGACGTCT	6
CPO224	Klebsiella pneumoniae	1905	Klebsiella pneumoniae 1905	Klebsiella pneumoniae complex - Other STs	Klebsiella pneumoniae complex	Klebsiella pneumoniae complex	2019-04-12	2016-2020	2019	0	128	IncHI2A type 1	8	8	GGGTCGACGTCT	6
CPO229	Enterobacter hormaechei	93	Enterobacter hormaechei 93	Enterobacter hormaechei ST93	Enterobacter cloacae complex	Enterobacter hormaechei ST93	2019-05-10	2016-2020	2019	0	43	IncHI2A type 2	NA	NA	NA	NA
CPO234	Enterobacter hormaechei	114	Enterobacter hormaechei 114	Enterobacter hormaechei ST114	Enterobacter cloacae complex	Enterobacter hormaechei ST114	2019-05-28	2016-2020	2019	0	145	IncFIA/IncFIB/IncP	15	15	NA	NA
CPO235	Escherichia coli	155	Escherichia coli 155	Escherichia coli - Other STs	Escherichia coli	Escherichia coli	2019-05-28	2016-2020	2019	0	145	IncHI2A type 2	2	F	GGGATGACGTCT	2
CPO239	Enterobacter cloacae	24	Enterobacter cloacae 24	Enterobacter cloacae complex - Other STs	Enterobacter cloacae complex	Enterobacter cloacae complex	2019-06-04	2016-2020	2019	0	146	IncC	12	E	TGGTCGACGCCT	9
CPO240	Serratia marcescens	1	Serratia marcescens 1	Serratia marcescens lin. 1	Serratia marcescens	Serratia marcescens	2019-06-06	2016-2020	2019	0	168	IncC	NA	NA	NA	NA
CPO241	Enterobacter hormaechei	190	Enterobacter hormaechei 190	Enterobacter hormaechei ST190	Enterobacter cloacae complex	Enterobacter hormaechei ST190	2019-06-06	2016-2020	2019	0	144	IncHI2A type 1	NA	NA	NA	NA
CPO242	Enterobacter hormaechei	93	Enterobacter hormaechei 93	Enterobacter hormaechei ST93	Enterobacter cloacae complex	Enterobacter hormaechei ST93	2019-06-07	2016-2020	2019	0	43	IncHI2A type 2	NA	NA	NA	NA
CPO243	Klebsiella michiganensis	84	Klebsiella michiganensis 84	Klebsiella michiganensis	Klebsiella michiganensis	Other Klebsiella spp.	2019-06-11	2016-2020	2019	0	107	IncHI2A type 1	23	23	GGGTCGACGCCT	5
CPO244	Enterobacter hormaechei	190	Enterobacter hormaechei 190	Enterobacter hormaechei ST190	Enterobacter cloacae complex	Enterobacter hormaechei ST190	2019-06-12	2016-2020	2019	0	172	IncHI2A type 1	NA	NA	NA	NA
CPO248	Enterobacter hormaechei	93	Enterobacter hormaechei 93	Enterobacter hormaechei ST93	Enterobacter cloacae complex	Enterobacter hormaechei ST93	2019-06-13	2016-2020	2019	0	102	IncHI2A type 2	NA	NA	NA	NA
CPO249	Klebsiella michiganensis	84	Klebsiella michiganensis 84	Klebsiella michiganensis	Klebsiella michiganensis	Other Klebsiella spp.	2019-06-12	2016-2020	2019	0	107	IncHI2A type 1	7	7	GGGTCGACGCCT	5
CPO250	Enterobacter hormaechei	190	Enterobacter hormaechei 190	Enterobacter hormaechei ST190	Enterobacter cloacae complex	Enterobacter hormaechei ST190	2019-06-17	2016-2020	2019	0	144	IncHI2A type 1	NA	NA	NA	NA
CPO251	Enterobacter hormaechei	93	Enterobacter hormaechei 93	Enterobacter hormaechei ST93	Enterobacter cloacae complex	Enterobacter hormaechei ST93	2019-06-22	2016-2020	2019	0	52	IncHI2A type 2	NA	NA	NA	NA
CPO253	Serratia marcescens	2	Serratia marcescens 2	Serratia marcescens lin. 2	Serratia marcescens	Serratia marcescens	2019-07-08	2016-2020	2019	0	67	IncC	1	A	TGGTCGACGCCT	9
CPO254	Escherichia coli	176	Escherichia coli 176	Escherichia coli ST176	Escherichia coli	Escherichia coli	2019-07-18	2016-2020	2019	0	142	IncHI2A type 1	2	F	GGGTCGACGTCT	6
CPO255	Enterobacter hormaechei	133	Enterobacter hormaechei 133	Enterobacter cloacae complex - Other STs	Enterobacter cloacae complex	Enterobacter cloacae complex	2019-07-17	2016-2020	2019	0	149	IncC	3	B	TGGTCGACGCCT	9
CPO256	Enterobacter hormaechei	190	Enterobacter hormaechei 190	Enterobacter hormaechei ST190	Enterobacter cloacae complex	Enterobacter hormaechei ST190	2019-07-21	2016-2020	2019	0	144	IncHI2A type 1	2	F	GGGTCGACGTCT	6
CPO259	Enterobacter hormaechei	190	Enterobacter hormaechei 190	Enterobacter hormaechei ST190	Enterobacter cloacae complex	Enterobacter hormaechei ST190	2019-07-24	2016-2020	2019	0	132	IncHI2A type 1	NA	NA	NA	NA
CPO260	Citrobacter freundii	150	Citrobacter freundii 150	Citrobacter spp.	Citrobacter spp.	Other Gram negative spp.	2019-08-21	2016-2020	2019	0	150	IncC	12	E	GGGTCGACGCCT	5
CPO261	Klebsiella pneumoniae	661	Klebsiella pneumoniae 661	Klebsiella pneumoniae complex - Other STs	Klebsiella pneumoniae complex	Klebsiella pneumoniae complex	2019-08-21	2016-2020	2019	0	150	IncC	12	E	TGGTCGACGCCT	9
CPO262	Klebsiella michiganensis	29	Klebsiella michiganensis 29	Klebsiella michiganensis	Klebsiella michiganensis	Other Klebsiella spp.	2019-08-21	2016-2020	2019	0	150	IncC	12	E	GGGTCGACGCCT	5
CPO263	Escherichia coli	176	Escherichia coli 176	Escherichia coli ST176	Escherichia coli	Escherichia coli	2019-10-22	2016-2020	2019	0	128	IncHI2A type 1	2	F	GGGTCGACGTCT	6
CPO264	Enterobacter hormaechei	93	Enterobacter hormaechei 93	Enterobacter hormaechei ST93	Enterobacter cloacae complex	Enterobacter hormaechei ST93	2019-10-23	2016-2020	2019	0	148	IncHI2A type 2	NA	NA	NA	NA
CPO267	Enterobacter hormaechei	93	Enterobacter hormaechei 93	Enterobacter hormaechei ST93	Enterobacter cloacae complex	Enterobacter hormaechei ST93	2019-11-22	2016-2020	2019	0	53	IncHI2A type 2	NA	NA	NA	NA
CPO272	Enterobacter chengduensis	1065	Enterobacter chengduensis 1065	Enterobacter cloacae complex - Other STs	Enterobacter cloacae complex	Enterobacter cloacae complex	2019-09-16	2016-2020	2019	0	150	IncC	12	E	TGGTCGACGCCT	9
CPO278	Enterobacter hormaechei	93	Enterobacter hormaechei 93	Enterobacter hormaechei ST93	Enterobacter cloacae complex	Enterobacter hormaechei ST93	2019-11-13	2016-2020	2019	0	151	IncHI2A type 2	NA	NA	NA	NA
CPO280	Enterobacter hormaechei	190	Enterobacter hormaechei 190	Enterobacter hormaechei ST190	Enterobacter cloacae complex	Enterobacter hormaechei ST190	2019-11-14	2016-2020	2019	0	118	IncHI2A type 1	NA	NA	NA	NA
CPO284	Serratia marcescens	1	Serratia marcescens 1	Serratia marcescens lin. 1	Serratia marcescens	Serratia marcescens	2019-11-14	2016-2020	2019	1	56	IncC	3	B	TGGTCGACGCCT	9
CPO285	Enterobacter hormaechei	93	Enterobacter hormaechei 93	Enterobacter hormaechei ST93	Enterobacter cloacae complex	Enterobacter hormaechei ST93	2019-11-19	2016-2020	2019	0	148	IncHI2A type 2	NA	NA	NA	NA
CPO286	Enterobacter hormaechei	93	Enterobacter hormaechei 93	Enterobacter hormaechei ST93	Enterobacter cloacae complex	Enterobacter hormaechei ST93	2019-11-22	2016-2020	2019	0	53	IncHI2A type 2	NA	NA	NA	NA
CPO287	Enterobacter hormaechei	114	Enterobacter hormaechei 114	Enterobacter hormaechei ST114	Enterobacter cloacae complex	Enterobacter hormaechei ST114	2019-11-27	2016-2020	2019	0	105	IncFIA/IncFIB/IncP	NA	NA	NA	NA
CPO291	Enterobacter hormaechei	93	Enterobacter hormaechei 93	Enterobacter hormaechei ST93	Enterobacter cloacae complex	Enterobacter hormaechei ST93	2019-11-28	2016-2020	2019	0	151	IncHI2A type 2	NA	NA	NA	NA
CPO292	Enterobacter hormaechei	93	Enterobacter hormaechei 93	Enterobacter hormaechei ST93	Enterobacter cloacae complex	Enterobacter hormaechei ST93	2019-11-29	2016-2020	2019	0	151	IncHI2A type 2	NA	NA	NA	NA
CPO298	Enterobacter hormaechei	190	Enterobacter hormaechei 190	Enterobacter hormaechei ST190	Enterobacter cloacae complex	Enterobacter hormaechei ST190	2019-12-19	2016-2020	2019	0	132	IncHI2A type 1	NA	NA	NA	NA
CPO301	Klebsiella variicola	-	Klebsiella variicola -	Klebsiella pneumoniae complex - Other STs	Klebsiella pneumoniae complex	Klebsiella pneumoniae complex	2019-12-20	2016-2020	2019	0	153	IncHI2A type 2	2	F	GGGATTACGTCT	3
CPO302	Citrobacter amalonaticus	-	Citrobacter amalonaticus -	Citrobacter spp.	Citrobacter spp.	Other Gram negative spp.	2019-12-20	2016-2020	2019	0	153	IncHI2A type 2	2	F	GGGTCTACGTCT	8
CPO303	Enterobacter hormaechei	93	Enterobacter hormaechei 93	Enterobacter hormaechei ST93	Enterobacter cloacae complex	Enterobacter hormaechei ST93	2019-11-28	2016-2020	2019	0	153	IncHI2A type 2	NA	NA	NA	NA
CPO305	Serratia marcescens	1	Serratia marcescens 1	Serratia marcescens lin. 1	Serratia marcescens	Serratia marcescens	2020-01-07	2016-2020	2020	0	156	IncC	NA	NA	NA	NA
CPO312	Enterobacter hormaechei	93	Enterobacter hormaechei 93	Enterobacter hormaechei ST93	Enterobacter cloacae complex	Enterobacter hormaechei ST93	2020-02-01	2016-2020	2020	0	147	IncHI2A type 2	NA	NA	NA	NA
CPO320	Enterobacter hormaechei	93	Enterobacter hormaechei 93	Enterobacter hormaechei ST93	Enterobacter cloacae complex	Enterobacter hormaechei ST93	2020-02-23	2016-2020	2020	0	154	IncHI2A type 2	2	F	GGGTCGACGTCT	6
CPO321	Klebsiella variicola	1582	Klebsiella variicola 1582	Klebsiella pneumoniae complex - Other STs	Klebsiella pneumoniae complex	Klebsiella pneumoniae complex	2020-02-23	2016-2020	2020	0	154	IncL/M	6	G	GGGTCGACGCCT	5
CPO323	Serratia marcescens	1	Serratia marcescens 1	Serratia marcescens lin. 1	Serratia marcescens	Serratia marcescens	2020-02-26	2016-2020	2020	0	76	IncC	NA	NA	NA	NA
CPO324	Serratia marcescens	1	Serratia marcescens 1	Serratia marcescens lin. 1	Serratia marcescens	Serratia marcescens	2020-02-27	2016-2020	2020	0	76	IncC	NA	NA	NA	NA
CPO328	Klebsiella variicola	1582	Klebsiella variicola 1582	Klebsiella pneumoniae complex - Other STs	Klebsiella pneumoniae complex	Klebsiella pneumoniae complex	2020-03-07	2016-2020	2020	0	138	IncC	12	E	TGGTCGGCGCCT	11
CPO335	Enterobacter hormaechei	190	Enterobacter hormaechei 190	Enterobacter hormaechei ST190	Enterobacter cloacae complex	Enterobacter hormaechei ST190	2020-05-06	2016-2020	2020	0	152	IncHI2A type 1	2	F	GGGTCGACGTCT	6
CPO337	Enterobacter hormaechei	93	Enterobacter hormaechei 93	Enterobacter hormaechei ST93	Enterobacter cloacae complex	Enterobacter hormaechei ST93	2020-04-22	2016-2020	2020	0	154	IncHI2A type 2	2	F	GGGTCGACGTCT	6
CPO338	Enterobacter hormaechei	190	Enterobacter hormaechei 190	Enterobacter hormaechei ST190	Enterobacter cloacae complex	Enterobacter hormaechei ST190	2020-04-24	2016-2020	2020	0	132	IncHI2A type 1	NA	NA	NA	NA
CPO344	Enterobacter hormaechei	190	Enterobacter hormaechei 190	Enterobacter hormaechei ST190	Enterobacter cloacae complex	Enterobacter hormaechei ST190	2020-05-03	2016-2020	2020	0	152	IncHI2A type 1	NA	NA	NA	NA
CPO347	Serratia marcescens	1	Serratia marcescens 1	Serratia marcescens lin. 1	Serratia marcescens	Serratia marcescens	2020-05-16	2016-2020	2020	0	158	IncC	NA	NA	NA	NA
CPO353	Enterobacter hormaechei	190	Enterobacter hormaechei 190	Enterobacter hormaechei ST190	Enterobacter cloacae complex	Enterobacter hormaechei ST190	2020-05-31	2016-2020	2020	0	132	IncHI2A type 1	NA	NA	NA	NA
CPO355	Escherichia coli	38	Escherichia coli 38	Escherichia coli - Other STs	Escherichia coli	Escherichia coli	2020-05-28	2016-2020	2020	0	155	IncL/M	6	G	GGGTCGACGCCT	5
CPO356	Klebsiella pneumoniae	873	Klebsiella pneumoniae 873	Klebsiella pneumoniae complex - Other STs	Klebsiella pneumoniae complex	Klebsiella pneumoniae complex	2020-05-28	2016-2020	2020	0	155	IncL/M	6	G	GGGTCGACGCCT	5
CPO360	Enterobacter hormaechei	190	Enterobacter hormaechei 190	Enterobacter hormaechei ST190	Enterobacter cloacae complex	Enterobacter hormaechei ST190	2020-06-04	2016-2020	2020	0	157	IncHI2A type 1	NA	NA	NA	NA
CPO361	Enterobacter hormaechei	190	Enterobacter hormaechei 190	Enterobacter hormaechei ST190	Enterobacter cloacae complex	Enterobacter hormaechei ST190	2020-06-04	2016-2020	2020	0	184	IncHI2A type 1	2	F	GGGTCGACGTCT	6
CPO362	Enterobacter hormaechei	190	Enterobacter hormaechei 190	Enterobacter hormaechei ST190	Enterobacter cloacae complex	Enterobacter hormaechei ST190	2020-06-06	2016-2020	2020	0	157	IncHI2A type 1	NA	NA	NA	NA
CPO365	Enterobacter hormaechei	190	Enterobacter hormaechei 190	Enterobacter hormaechei ST190	Enterobacter cloacae complex	Enterobacter hormaechei ST190	2020-06-11	2016-2020	2020	0	159	IncHI2A type 1	NA	NA	NA	NA
CPO367	Enterobacter hormaechei	190	Enterobacter hormaechei 190	Enterobacter hormaechei ST190	Enterobacter cloacae complex	Enterobacter hormaechei ST190	2020-06-15	2016-2020	2020	0	159	IncHI2A type 1	NA	NA	NA	NA
CPO368	Enterobacter hormaechei	190	Enterobacter hormaechei 190	Enterobacter hormaechei ST190	Enterobacter cloacae complex	Enterobacter hormaechei ST190	2020-06-17	2016-2020	2020	0	180	IncHI2A type 1	NA	NA	NA	NA
CPO369	Enterobacter hormaechei	190	Enterobacter hormaechei 190	Enterobacter hormaechei ST190	Enterobacter cloacae complex	Enterobacter hormaechei ST190	2020-06-18	2016-2020	2020	0	143	IncHI2A type 1	NA	NA	NA	NA
CPO370	Enterobacter hormaechei	190	Enterobacter hormaechei 190	Enterobacter hormaechei ST190	Enterobacter cloacae complex	Enterobacter hormaechei ST190	2020-06-25	2016-2020	2020	0	180	IncHI2A type 1	NA	NA	NA	NA
CPO371	Citrobacter freundii	492	Citrobacter freundii 492	Citrobacter spp.	Citrobacter spp.	Other Gram negative spp.	2020-06-18	2016-2020	2020	0	192	IncHI2A type 1	19	19	GGGTCGACACCT	4
CPO373	Serratia marcescens	2	Serratia marcescens 2	Serratia marcescens lin. 2	Serratia marcescens	Serratia marcescens	2020-03-11	2016-2020	2020	1	55	IncC	1	A	TGGTCGACGCCT	9
CPO377	Serratia marcescens	1	Serratia marcescens 1	Serratia marcescens lin. 1	Serratia marcescens	Serratia marcescens	2020-03-11	2016-2020	2020	1	60	IncC	NA	NA	NA	NA
CPO382	Serratia marcescens	1	Serratia marcescens 1	Serratia marcescens lin. 1	Serratia marcescens	Serratia marcescens	2020-03-11	2016-2020	2020	1	61	IncC	NA	NA	NA	NA
CPO385	Enterobacter hormaechei	190	Enterobacter hormaechei 190	Enterobacter hormaechei ST190	Enterobacter cloacae complex	Enterobacter hormaechei ST190	2020-06-23	2016-2020	2020	0	184	IncHI2A type 1	NA	NA	NA	NA
CPO386	Enterobacter hormaechei	190	Enterobacter hormaechei 190	Enterobacter hormaechei ST190	Enterobacter cloacae complex	Enterobacter hormaechei ST190	2020-06-29	2016-2020	2020	0	116	IncHI2A type 1	9	9	GGGTCGACGTCT	6
CPO389	Enterobacter hormaechei	190	Enterobacter hormaechei 190	Enterobacter hormaechei ST190	Enterobacter cloacae complex	Enterobacter hormaechei ST190	2020-07-05	2016-2020	2020	0	116	IncHI2A type 1	NA	NA	NA	NA
CPO395	Enterobacter hormaechei	190	Enterobacter hormaechei 190	Enterobacter hormaechei ST190	Enterobacter cloacae complex	Enterobacter hormaechei ST190	2020-06-23	2016-2020	2020	1	59	IncHI2A type 1	2	F	GGGATGACGTCT	2
CPO397	Serratia marcescens	1	Serratia marcescens 1	Serratia marcescens lin. 1	Serratia marcescens	Serratia marcescens	2017-02-22	2016-2020	2017	0	114	IncC	1	A	TGGTCGACGCCT	9
CPO399	Enterobacter hormaechei	93	Enterobacter hormaechei 93	Enterobacter hormaechei ST93	Enterobacter cloacae complex	Enterobacter hormaechei ST93	2017-02-28	2016-2020	2017	0	113	IncHI2A type 2	2	F	GGGTCGACGTCT	6
CPO400	Enterobacter hormaechei	114	Enterobacter hormaechei 114	Enterobacter hormaechei ST114	Enterobacter cloacae complex	Enterobacter hormaechei ST114	2017-03-17	2016-2020	2017	0	112	IncFIA/IncFIB/IncP	NA	NA	NA	NA
CPO401	Serratia marcescens	1	Serratia marcescens 1	Serratia marcescens lin. 1	Serratia marcescens	Serratia marcescens	2017-05-28	2016-2020	2017	0	115	IncC	1	A	TGGTCGACGCCT	9
CPO402	Serratia marcescens	1	Serratia marcescens 1	Serratia marcescens lin. 1	Serratia marcescens	Serratia marcescens	2017-08-22	2016-2020	2017	0	103	IncC	1	A	TGGTCGACGCCT	9
CPO403	Serratia marcescens	1	Serratia marcescens 1	Serratia marcescens lin. 1	Serratia marcescens	Serratia marcescens	2017-09-08	2016-2020	2017	0	70	IncC	17	17	TGGTCGACGCCT	9
CPO405	Serratia marcescens	1	Serratia marcescens 1	Serratia marcescens lin. 1	Serratia marcescens	Serratia marcescens	2020-07-31	2016-2020	2020	0	160	IncC	NA	NA	NA	NA
CPO410	Serratia marcescens	2	Serratia marcescens 2	Serratia marcescens lin. 2	Serratia marcescens	Serratia marcescens	2020-06-30	2016-2020	2020	1	58	IncC	1	A	TGGTCGACGCCT	9
CPO411	Serratia marcescens	1	Serratia marcescens 1	Serratia marcescens lin. 1	Serratia marcescens	Serratia marcescens	2020-06-30	2016-2020	2020	1	57	IncC	NA	NA	NA	NA
CPO417	Serratia marcescens	1	Serratia marcescens 1	Serratia marcescens lin. 1	Serratia marcescens	Serratia marcescens	2020-07-14	2016-2020	2020	1	56	IncC	3	B	TGGTCGACGCCT	9
CPO422	Serratia marcescens	1	Serratia marcescens 1	Serratia marcescens lin. 1	Serratia marcescens	Serratia marcescens	2020-08-08	2016-2020	2020	0	160	IncC	1	A	TGGTCGACGCCT	9
CPO429	Klebsiella aerogenes	35-1LV	Klebsiella aerogenes 35-1LV	Klebsiella aerogenes	Klebsiella aerogenes	Other Klebsiella spp.	2020-10-09	2016-2020	2020	0	193	IncL/M	22	22	GGGTCGACGCCT	5
CPO458	Serratia marcescens	1	Serratia marcescens 1	Serratia marcescens lin. 1	Serratia marcescens	Serratia marcescens	2002-08-27	2002-2010	2002	0	169	IncC	3	B	TGGTCGACGCCT	9
CPO459	Pseudomonas aeruginosa	111	Pseudomonas aeruginosa 111	Pseudomonas aeruginosa ST111	Pseudomonas aeruginosa	Pseudomonas aeruginosa ST111	2004-01-26	2002-2010	2004	0	9	Chromosome	NA	NA	NA	NA
CPO460	Serratia marcescens	1	Serratia marcescens 1	Serratia marcescens lin. 1	Serratia marcescens	Serratia marcescens	2004-01-28	2002-2010	2004	0	10	IncC	NA	NA	NA	NA
CPO463	Klebsiella pneumoniae	34	Klebsiella pneumoniae 34	Klebsiella pneumoniae complex - Other STs	Klebsiella pneumoniae complex	Klebsiella pneumoniae complex	2004-02-15	2002-2010	2004	0	11	IncC	1	A	TGGTCGACGCCT	9
CPO465	Klebsiella pneumoniae	5147-1LV	Klebsiella pneumoniae 5147-1LV	Klebsiella pneumoniae complex - Other STs	Klebsiella pneumoniae complex	Klebsiella pneumoniae complex	2004-03-18	2002-2010	2004	0	15	IncC	3	B	TGGTCGACGCCT	9
CPO469	Pseudomonas aeruginosa	111	Pseudomonas aeruginosa 111	Pseudomonas aeruginosa ST111	Pseudomonas aeruginosa	Pseudomonas aeruginosa ST111	2004-04-30	2002-2010	2004	0	16	Chromosome	NA	NA	NA	NA
CPO471	Klebsiella quasipneumoniae	2421-1LV	Klebsiella quasipneumoniae 2421-1LV	Klebsiella pneumoniae complex - Other STs	Klebsiella pneumoniae complex	Klebsiella pneumoniae complex	2004-05-22	2002-2010	2004	0	17	IncC	3	B	TGGTCGACGCCT	9
CPO474	Enterobacter hormaechei	108	Enterobacter hormaechei 108	Enterobacter cloacae complex - Other STs	Enterobacter cloacae complex	Enterobacter cloacae complex	2004-06-18	2002-2010	2004	0	194	IncC	3	B	TGGTCGACGCCT	9
CPO475	Serratia marcescens	1	Serratia marcescens 1	Serratia marcescens lin. 1	Serratia marcescens	Serratia marcescens	2004-06-27	2002-2010	2004	0	17	IncC	3	B	TGGTCGACGCCT	9
CPO477	Klebsiella pneumoniae	1109	Klebsiella pneumoniae 1109	Klebsiella pneumoniae complex - Other STs	Klebsiella pneumoniae complex	Klebsiella pneumoniae complex	2004-07-07	2002-2010	2004	0	181	IncC	20	20	TGGTCGACGCCT	9
CPO478	Escherichia coli	131	Escherichia coli 131	Escherichia coli - Other STs	Escherichia coli	Escherichia coli	2004-07-15	2002-2010	2004	0	17	IncC	3	B	TGGTCGACGCCT	9
CPO482	Citrobacter koseri	NA	Citrobacter koseri NA	Citrobacter spp.	Citrobacter spp.	Other Gram negative spp.	2004-07-31	2002-2010	2004	0	17	IncC	3	B	TGGTCGACGCCT	9
CPO486	Pseudomonas aeruginosa	111	Pseudomonas aeruginosa 111	Pseudomonas aeruginosa ST111	Pseudomonas aeruginosa	Pseudomonas aeruginosa ST111	2004-10-04	2002-2010	2004	0	18	Chromosome	NA	NA	NA	NA
CPO487	Klebsiella pneumoniae	1552	Klebsiella pneumoniae 1552	Klebsiella pneumoniae complex - Other STs	Klebsiella pneumoniae complex	Klebsiella pneumoniae complex	2004-10-05	2002-2010	2004	0	20	IncC	1	A	TGGTCGACGCCT	9
CPO491	Escherichia coli	155	Escherichia coli 155	Escherichia coli - Other STs	Escherichia coli	Escherichia coli	2004-10-24	2002-2010	2004	0	22	IncC	1	A	TGGTCGACGCCT	9
CPO492	Enterobacter bugandensis	-	Enterobacter bugandensis -	Enterobacter cloacae complex - Other STs	Enterobacter cloacae complex	Enterobacter cloacae complex	2004-10-27	2002-2010	2004	0	20	IncC	1	A	TGGTCGACGCCT	9
CPO493	Enterobacter hormaechei	114	Enterobacter hormaechei 114	Enterobacter hormaechei ST114	Enterobacter cloacae complex	Enterobacter hormaechei ST114	2004-11-02	2002-2010	2004	0	14	IncC	3	B	TGGTCGACGCCT	9
CPO494	Enterobacter hormaechei	114	Enterobacter hormaechei 114	Enterobacter hormaechei ST114	Enterobacter cloacae complex	Enterobacter hormaechei ST114	2004-11-02	2002-2010	2004	0	14	IncC	NA	NA	NA	NA
CPO495	Klebsiella pneumoniae	4379	Klebsiella pneumoniae 4379	Klebsiella pneumoniae ST4379	Klebsiella pneumoniae complex	Klebsiella pneumoniae complex	2004-11-05	2002-2010	2004	0	7	IncC	4	D	TGGTCGACGCCT	9
CPO496	Klebsiella pneumoniae	4379	Klebsiella pneumoniae 4379	Klebsiella pneumoniae ST4379	Klebsiella pneumoniae complex	Klebsiella pneumoniae complex	2004-11-06	2002-2010	2004	0	72	IncC	4	D	TGGTCGACGCCT	9
CPO500	Pseudomonas aeruginosa	111	Pseudomonas aeruginosa 111	Pseudomonas aeruginosa ST111	Pseudomonas aeruginosa	Pseudomonas aeruginosa ST111	2004-12-07	2002-2010	2004	0	23	Chromosome	NA	NA	NA	NA
CPO504	Klebsiella pneumoniae	1552-1LV	Klebsiella pneumoniae 1552-1LV	Klebsiella pneumoniae complex - Other STs	Klebsiella pneumoniae complex	Klebsiella pneumoniae complex	2004-12-16	2002-2010	2004	0	75	IncC	1	A	TGGTCGACGCCT	9
CPO505	Serratia marcescens	1	Serratia marcescens 1	Serratia marcescens lin. 1	Serratia marcescens	Serratia marcescens	2005-01-02	2002-2010	2005	0	165	IncC	NA	NA	NA	NA
CPO506	Pseudomonas aeruginosa	111	Pseudomonas aeruginosa 111	Pseudomonas aeruginosa ST111	Pseudomonas aeruginosa	Pseudomonas aeruginosa ST111	2005-01-16	2002-2010	2005	0	178	Chromosome	NA	NA	NA	NA
CPO513	Escherichia coli	1231	Escherichia coli 1231	Escherichia coli - Other STs	Escherichia coli	Escherichia coli	2005-03-05	2002-2010	2005	0	21	IncC	1	A	TGGTCGACGCCT	9
CPO519	Acinetobacter baumannii	779-1LV	Acinetobacter baumannii 779-1LV	Acinetobacter spp.	Acinetobacter spp.	Other Gram negative spp.	2005-03-25	2002-2010	2005	0	188	Untypeable	NA	NA	NA	NA
CPO520	Escherichia coli	69	Escherichia coli 69	Escherichia coli - Other STs	Escherichia coli	Escherichia coli	2005-04-01	2002-2010	2005	0	24	IncC	1	A	TGGTCGACGCCT	9
CPO521	Enterobacter hormaechei	121-1LV	Enterobacter hormaechei 121-1LV	Enterobacter cloacae complex - Other STs	Enterobacter cloacae complex	Enterobacter cloacae complex	2005-05-01	2002-2010	2005	0	25	IncC	4	D	TGGTCGACGCCT	9
CPO522	Pseudomonas aeruginosa	111	Pseudomonas aeruginosa 111	Pseudomonas aeruginosa ST111	Pseudomonas aeruginosa	Pseudomonas aeruginosa ST111	2005-05-05	2002-2010	2005	0	19	Chromosome	NA	NA	NA	NA
CPO526	Escherichia coli	12	Escherichia coli 12	Escherichia coli - Other STs	Escherichia coli	Escherichia coli	2005-06-24	2002-2010	2005	0	164	IncC	3	B	GGGTCGACGCCT	5
CPO529	Serratia marcescens	1	Serratia marcescens 1	Serratia marcescens lin. 1	Serratia marcescens	Serratia marcescens	2005-07-16	2002-2010	2005	0	27	IncC	NA	NA	NA	NA
CPO532	Pseudomonas aeruginosa	111	Pseudomonas aeruginosa 111	Pseudomonas aeruginosa ST111	Pseudomonas aeruginosa	Pseudomonas aeruginosa ST111	2005-09-25	2002-2010	2005	0	6	Chromosome	NA	NA	NA	NA
CPO534	Klebsiella oxytoca	18	Klebsiella oxytoca 18	Klebsiella oxytoca - Other STs	Klebsiella oxytoca	Other Klebsiella spp.	2005-10-17	2002-2010	2005	0	26	IncC	3	B	TGGTCGACGCCT	9
CPO537	Klebsiella pneumoniae	1451	Klebsiella pneumoniae 1451	Klebsiella pneumoniae complex - Other STs	Klebsiella pneumoniae complex	Klebsiella pneumoniae complex	2005-12-14	2002-2010	2005	0	29	IncC	1	A	TGGTCGACGCCT	9
CPO538	Serratia marcescens	1	Serratia marcescens 1	Serratia marcescens lin. 1	Serratia marcescens	Serratia marcescens	2006-02-07	2002-2010	2006	0	28	IncC	NA	NA	NA	NA
CPO540	Enterobacter hormaechei	190	Enterobacter hormaechei 190	Enterobacter hormaechei ST190	Enterobacter cloacae complex	Enterobacter hormaechei ST190	2006-03-06	2002-2010	2006	0	30	IncC	3	B	TGGTCGACGCCT	9
CPO542	Enterobacter hormaechei	114	Enterobacter hormaechei 114	Enterobacter hormaechei ST114	Enterobacter cloacae complex	Enterobacter hormaechei ST114	2006-05-01	2002-2010	2006	0	33	IncC	3	B	TGGTTGACGCCT	12
CPO543	Enterobacter hormaechei	175	Enterobacter hormaechei 175	Enterobacter cloacae complex - Other STs	Enterobacter cloacae complex	Enterobacter cloacae complex	2006-05-25	2002-2010	2006	0	32	IncC	1	A	TGGTCGACGCCT	9
CPO545	Pseudomonas aeruginosa	111	Pseudomonas aeruginosa 111	Pseudomonas aeruginosa ST111	Pseudomonas aeruginosa	Pseudomonas aeruginosa ST111	2006-06-14	2002-2010	2006	0	34	Chromosome	NA	NA	NA	NA
CPO546	Klebsiella pneumoniae	240	Klebsiella pneumoniae 240	Klebsiella pneumoniae complex - Other STs	Klebsiella pneumoniae complex	Klebsiella pneumoniae complex	2006-06-26	2002-2010	2006	0	31	IncC	4	D	GGGTCGACGCCT	5
CPO547	Escherichia coli	95	Escherichia coli 95	Escherichia coli - Other STs	Escherichia coli	Escherichia coli	2006-06-26	2002-2010	2006	0	31	IncC	4	D	TGGTCGACGCCT	9
CPO552	Enterobacter hormaechei	114	Enterobacter hormaechei 114	Enterobacter hormaechei ST114	Enterobacter cloacae complex	Enterobacter hormaechei ST114	2006-12-29	2002-2010	2006	0	35	IncC	1	A	TGGTCGACGCCT	9
CPO554	Klebsiella pneumoniae	617	Klebsiella pneumoniae 617	Klebsiella pneumoniae complex - Other STs	Klebsiella pneumoniae complex	Klebsiella pneumoniae complex	2007-02-09	2002-2010	2007	0	37	IncC	1	A	TGGTCGACGCCT	9
CPO555	Serratia marcescens	1	Serratia marcescens 1	Serratia marcescens lin. 1	Serratia marcescens	Serratia marcescens	2007-02-13	2002-2010	2007	0	37	IncC	NA	NA	NA	NA
CPO563	Serratia marcescens	1	Serratia marcescens 1	Serratia marcescens lin. 1	Serratia marcescens	Serratia marcescens	2007-07-02	2002-2010	2007	0	39	IncC	NA	NA	NA	NA
CPO566	Pseudomonas aeruginosa	111	Pseudomonas aeruginosa 111	Pseudomonas aeruginosa ST111	Pseudomonas aeruginosa	Pseudomonas aeruginosa ST111	2007-10-11	2002-2010	2007	0	182	Chromosome	NA	NA	NA	NA
CPO570	Pseudomonas aeruginosa	111	Pseudomonas aeruginosa 111	Pseudomonas aeruginosa ST111	Pseudomonas aeruginosa	Pseudomonas aeruginosa ST111	2007-11-23	2002-2010	2007	0	62	Chromosome	NA	NA	NA	NA
CPO573	Serratia marcescens	1	Serratia marcescens 1	Serratia marcescens lin. 1	Serratia marcescens	Serratia marcescens	2008-09-14	2002-2010	2008	0	8	IncC	NA	NA	NA	NA
CPO470	Pseudomonas aeruginosa	111	Pseudomonas aeruginosa 111	Pseudomonas aeruginosa ST111	Pseudomonas aeruginosa	Pseudomonas aeruginosa ST111	2004-05-06	2002-2010	2004	0	195	Chromosome	NA	NA	NA	NA
CPO497	Pseudomonas aeruginosa	111	Pseudomonas aeruginosa 111	Pseudomonas aeruginosa ST111	Pseudomonas aeruginosa	Pseudomonas aeruginosa ST111	2004-11-27	2002-2010	2004	0	196	Chromosome	NA	NA	NA	NA
CPO503	Pseudomonas aeruginosa	111	Pseudomonas aeruginosa 111	Pseudomonas aeruginosa ST111	Pseudomonas aeruginosa	Pseudomonas aeruginosa ST111	2004-12-11	2002-2010	2004	0	197	Chromosome	NA	NA	NA	NA
CPO509	Pseudomonas aeruginosa	111	Pseudomonas aeruginosa 111	Pseudomonas aeruginosa ST111	Pseudomonas aeruginosa	Pseudomonas aeruginosa ST111	2005-02-01	2002-2010	2005	0	198	Chromosome	NA	NA	NA	NA
CPO510	Pseudomonas aeruginosa	111	Pseudomonas aeruginosa 111	Pseudomonas aeruginosa ST111	Pseudomonas aeruginosa	Pseudomonas aeruginosa ST111	2005-02-06	2002-2010	2005	0	199	Chromosome	NA	NA	NA	NA
CPO512	Pseudomonas aeruginosa	111	Pseudomonas aeruginosa 111	Pseudomonas aeruginosa ST111	Pseudomonas aeruginosa	Pseudomonas aeruginosa ST111	2005-02-19	2002-2010	2005	0	200	Chromosome	NA	NA	NA	NA
CPO514	Pseudomonas aeruginosa	111	Pseudomonas aeruginosa 111	Pseudomonas aeruginosa ST111	Pseudomonas aeruginosa	Pseudomonas aeruginosa ST111	2005-03-07	2002-2010	2005	0	201	Chromosome	NA	NA	NA	NA
CPO523	Pseudomonas aeruginosa	111	Pseudomonas aeruginosa 111	Pseudomonas aeruginosa ST111	Pseudomonas aeruginosa	Pseudomonas aeruginosa ST111	2005-05-07	2002-2010	2005	0	202	Chromosome	NA	NA	NA	NA
CPO528	Pseudomonas aeruginosa	111	Pseudomonas aeruginosa 111	Pseudomonas aeruginosa ST111	Pseudomonas aeruginosa	Pseudomonas aeruginosa ST111	2005-07-12	2002-2010	2005	0	203	Chromosome	NA	NA	NA	NA

## Sheet: Figure 5A
isolate	species_final	st	species_st	species_st_clean	species_clean	species_st_final	acc_coll_date	period	year	environmental	ur_dummy	rep_type_clean	flanker_cluster	figure_3_cluster	nt_seq	nt_seq_group
CPO002	Enterobacter hormaechei	93	Enterobacter hormaechei 93	Enterobacter hormaechei ST93	Enterobacter cloacae complex	Enterobacter hormaechei ST93	2019-02-14	2016-2020	2019	0	131	IncHI2A type 2	NA	NA	NA	NA
CPO003	Enterobacter hormaechei	190	Enterobacter hormaechei 190	Enterobacter hormaechei ST190	Enterobacter cloacae complex	Enterobacter hormaechei ST190	2019-02-09	2016-2020	2019	0	172	IncHI2A type 1	NA	NA	NA	NA
CPO004	Escherichia coli	2520	Escherichia coli 2520	Escherichia coli - Other STs	Escherichia coli	Escherichia coli	2019-02-08	2016-2020	2019	0	126	IncHI2A type 2	NA	NA	NA	NA
CPO006	Enterobacter hormaechei	190	Enterobacter hormaechei 190	Enterobacter hormaechei ST190	Enterobacter cloacae complex	Enterobacter hormaechei ST190	2019-02-06	2016-2020	2019	0	174	IncHI2A type 1	2	F	GGGTCGACGTCT	6
CPO008	Enterobacter hormaechei	93	Enterobacter hormaechei 93	Enterobacter hormaechei ST93	Enterobacter cloacae complex	Enterobacter hormaechei ST93	2019-02-05	2016-2020	2019	0	117	IncHI2A type 2	NA	NA	NA	NA
CPO009	Enterobacter hormaechei	114	Enterobacter hormaechei 114	Enterobacter hormaechei ST114	Enterobacter cloacae complex	Enterobacter hormaechei ST114	2019-02-02	2016-2020	2019	0	66	IncFIA/IncFIB/IncP	3	B	TGGTCGACGCCT	9
CPO010	Acinetobacter ursingii	749	Acinetobacter ursingii 749	Acinetobacter spp.	Acinetobacter spp.	Other Gram negative spp.	2019-02-02	2016-2020	2019	0	77	Untypeable	NA	NA	NA	NA
CPO011	Enterobacter hormaechei	93	Enterobacter hormaechei 93	Enterobacter hormaechei ST93	Enterobacter cloacae complex	Enterobacter hormaechei ST93	2019-02-01	2016-2020	2019	0	79	IncHI2A type 2	2	F	GGGTCGACGTCT	6
CPO013	Enterobacter hormaechei	190	Enterobacter hormaechei 190	Enterobacter hormaechei ST190	Enterobacter cloacae complex	Enterobacter hormaechei ST190	2019-02-01	2016-2020	2019	0	128	IncHI2A type 1	2	F	GGGTCGACGTCT	6
CPO014	Enterobacter hormaechei	93	Enterobacter hormaechei 93	Enterobacter hormaechei ST93	Enterobacter cloacae complex	Enterobacter hormaechei ST93	2019-01-30	2016-2020	2019	0	137	IncHI2A type 2	NA	NA	NA	NA
CPO016	Enterobacter hormaechei	93	Enterobacter hormaechei 93	Enterobacter hormaechei ST93	Enterobacter cloacae complex	Enterobacter hormaechei ST93	2019-01-30	2016-2020	2019	0	131	IncHI2A type 2	NA	NA	NA	NA
CPO017	Enterobacter hormaechei	93	Enterobacter hormaechei 93	Enterobacter hormaechei ST93	Enterobacter cloacae complex	Enterobacter hormaechei ST93	2019-01-30	2016-2020	2019	0	174	IncHI2A type 2	2	F	GGGTCGACGTCT	6
CPO019	Enterobacter hormaechei	190	Enterobacter hormaechei 190	Enterobacter hormaechei ST190	Enterobacter cloacae complex	Enterobacter hormaechei ST190	2019-01-26	2016-2020	2019	0	161	IncHI2A type 1	2	F	GGGTCGACGTCT	6
CPO020	Enterobacter hormaechei	134	Enterobacter hormaechei 134	Enterobacter cloacae complex - Other STs	Enterobacter cloacae complex	Enterobacter cloacae complex	2019-01-25	2016-2020	2019	0	4	IncHI2A type 2	2	F	GGGTCGACGTCT	6
CPO021	Klebsiella variicola	3206	Klebsiella variicola 3206	Klebsiella pneumoniae complex - Other STs	Klebsiella pneumoniae complex	Klebsiella pneumoniae complex	2019-01-24	2016-2020	2019	0	140	IncL/M	6	G	GGGTCGACGCCT	5
CPO022	Enterobacter hormaechei	114	Enterobacter hormaechei 114	Enterobacter hormaechei ST114	Enterobacter cloacae complex	Enterobacter hormaechei ST114	2019-01-24	2016-2020	2019	0	183	IncFIA/IncFIB/IncP	NA	NA	NA	NA
CPO023	Escherichia coli	2144	Escherichia coli 2144	Escherichia coli - Other STs	Escherichia coli	Escherichia coli	2019-01-23	2016-2020	2019	0	120	IncL/M	18	18	GGGTCGACGCCT	5
CPO024	Enterobacter hormaechei	190	Enterobacter hormaechei 190	Enterobacter hormaechei ST190	Enterobacter cloacae complex	Enterobacter hormaechei ST190	2019-01-23	2016-2020	2019	0	135	IncHI2A type 1	NA	NA	NA	NA
CPO029	Enterobacter hormaechei	190	Enterobacter hormaechei 190	Enterobacter hormaechei ST190	Enterobacter cloacae complex	Enterobacter hormaechei ST190	2019-01-21	2016-2020	2019	0	135	IncHI2A type 1	21	21	GGGTCGACGTCT	6
CPO033	Enterobacter hormaechei	190	Enterobacter hormaechei 190	Enterobacter hormaechei ST190	Enterobacter cloacae complex	Enterobacter hormaechei ST190	2019-02-21	2016-2020	2019	0	139	IncHI2A type 1	NA	NA	NA	NA
CPO037	Serratia marcescens	2	Serratia marcescens 2	Serratia marcescens lin. 2	Serratia marcescens	Serratia marcescens	2019-01-03	2016-2020	2019	1	55	IncC	1	A	TGGTCGACGCCT	9
CPO038	Serratia marcescens	2	Serratia marcescens 2	Serratia marcescens lin. 2	Serratia marcescens	Serratia marcescens	2019-01-03	2016-2020	2019	1	58	IncC	NA	NA	NA	NA
CPO039	Serratia marcescens	1	Serratia marcescens 1	Serratia marcescens lin. 1	Serratia marcescens	Serratia marcescens	2019-01-03	2016-2020	2019	1	57	IncC	NA	NA	NA	NA
CPO040	Enterobacter hormaechei	190	Enterobacter hormaechei 190	Enterobacter hormaechei ST190	Enterobacter cloacae complex	Enterobacter hormaechei ST190	2018-12-29	2016-2020	2018	0	166	IncHI2A type 1	2	F	GGGTCGACGTCT	6
CPO042	Enterobacter hormaechei	190	Enterobacter hormaechei 190	Enterobacter hormaechei ST190	Enterobacter cloacae complex	Enterobacter hormaechei ST190	2018-12-24	2016-2020	2018	0	141	IncHI2A type 1	2	F	GGGTCGACGTCT	6
CPO044	Enterobacter hormaechei	190	Enterobacter hormaechei 190	Enterobacter hormaechei ST190	Enterobacter cloacae complex	Enterobacter hormaechei ST190	2018-12-22	2016-2020	2018	0	125	IncHI2A type 1	2	F	GGGTCGACGTCT	6
CPO045	Klebsiella grimontii	300	Klebsiella grimontii 300	Klebsiella pneumoniae complex - Other STs	Klebsiella pneumoniae complex	Klebsiella pneumoniae complex	2018-12-20	2016-2020	2018	0	130	IncL/M	6	G	GGGTCGACGCCT	5
CPO046	Escherichia coli	1312	Escherichia coli 1312	Escherichia coli - Other STs	Escherichia coli	Escherichia coli	2018-12-20	2016-2020	2018	0	130	IncL/M	6	G	GGGTCGACGCCT	5
CPO049	Enterobacter hormaechei	93	Enterobacter hormaechei 93	Enterobacter hormaechei ST93	Enterobacter cloacae complex	Enterobacter hormaechei ST93	2018-12-19	2016-2020	2018	0	137	IncHI2A type 2	2	F	GGGTCGACGTCT	6
CPO050	Enterobacter hormaechei	93	Enterobacter hormaechei 93	Enterobacter hormaechei ST93	Enterobacter cloacae complex	Enterobacter hormaechei ST93	2018-12-19	2016-2020	2018	0	137	IncHI2A type 2	NA	NA	NA	NA
CPO051	Enterobacter hormaechei	93	Enterobacter hormaechei 93	Enterobacter hormaechei ST93	Enterobacter cloacae complex	Enterobacter hormaechei ST93	2018-12-17	2016-2020	2018	0	129	IncHI2A type 2	2	F	GGGTCGACGTCT	6
CPO052	Enterobacter hormaechei	93	Enterobacter hormaechei 93	Enterobacter hormaechei ST93	Enterobacter cloacae complex	Enterobacter hormaechei ST93	2018-12-13	2016-2020	2018	0	119	IncHI2A type 2	2	F	GGGTCGACGTCT	6
CPO053	Enterobacter hormaechei	114	Enterobacter hormaechei 114	Enterobacter hormaechei ST114	Enterobacter cloacae complex	Enterobacter hormaechei ST114	2018-12-11	2016-2020	2018	0	68	IncFIA/IncFIB/IncP	3	B	TGGTCGACGCCT	9
CPO054	Enterobacter hormaechei	114	Enterobacter hormaechei 114	Enterobacter hormaechei ST114	Enterobacter cloacae complex	Enterobacter hormaechei ST114	2018-12-08	2016-2020	2018	0	133	IncFIA/IncFIB/IncP	NA	NA	NA	NA
CPO055	Enterobacter hormaechei	93	Enterobacter hormaechei 93	Enterobacter hormaechei ST93	Enterobacter cloacae complex	Enterobacter hormaechei ST93	2018-12-05	2016-2020	2018	0	79	Chromosome	2	F	GGGTCGACGTCT	6
CPO056	Enterobacter hormaechei	93	Enterobacter hormaechei 93	Enterobacter hormaechei ST93	Enterobacter cloacae complex	Enterobacter hormaechei ST93	2018-12-05	2016-2020	2018	0	117	IncHI2A type 2	2	F	GGGTCGACGTCT	6
CPO058	Enterobacter hormaechei	190	Enterobacter hormaechei 190	Enterobacter hormaechei ST190	Enterobacter cloacae complex	Enterobacter hormaechei ST190	2018-10-30	2016-2020	2018	0	3	IncHI2A type 1	7	7	GGGTCGACGTCT	6
CPO060	Enterobacter hormaechei	190	Enterobacter hormaechei 190	Enterobacter hormaechei ST190	Enterobacter cloacae complex	Enterobacter hormaechei ST190	2018-12-05	2016-2020	2018	0	191	Chromosome	2	F	GGGTCGACGTCT	6
CPO062	Enterobacter hormaechei	190	Enterobacter hormaechei 190	Enterobacter hormaechei ST190	Enterobacter cloacae complex	Enterobacter hormaechei ST190	2018-11-16	2016-2020	2018	0	175	IncHI2A type 1	7	7	GGGTCGACGTCT	6
CPO064	Acinetobacter nosocomialis	948	Acinetobacter nosocomialis 948	Acinetobacter spp.	Acinetobacter spp.	Other Gram negative spp.	2018-11-06	2016-2020	2018	0	86	Untypeable	NA	NA	NA	NA
CPO066	Enterobacter hormaechei	190	Enterobacter hormaechei 190	Enterobacter hormaechei ST190	Enterobacter cloacae complex	Enterobacter hormaechei ST190	2018-11-07	2016-2020	2018	0	136	IncHI2A type 1	2	F	GGGTCGATGTCT	7
CPO067	Enterobacter hormaechei	114	Enterobacter hormaechei 114	Enterobacter hormaechei ST114	Enterobacter cloacae complex	Enterobacter hormaechei ST114	2018-10-29	2016-2020	2018	0	46	IncL/M	6	G	GGGTCGACGCCT	5
CPO068	Enterobacter hormaechei	190	Enterobacter hormaechei 190	Enterobacter hormaechei ST190	Enterobacter cloacae complex	Enterobacter hormaechei ST190	2018-10-27	2016-2020	2018	0	134	IncHI2A type 1	2	F	GGGTCGACGTCT	6
CPO069	Serratia marcescens	1	Serratia marcescens 1	Serratia marcescens lin. 1	Serratia marcescens	Serratia marcescens	2018-10-07	2016-2020	2018	0	87	IncC	NA	NA	NA	NA
CPO071	Klebsiella variicola	3081	Klebsiella variicola 3081	Klebsiella pneumoniae complex - Other STs	Klebsiella pneumoniae complex	Klebsiella pneumoniae complex	2018-08-06	2016-2020	2018	0	110	IncL/M	24	24	GGGTCGACGCCT	5
CPO072	Serratia marcescens	1	Serratia marcescens 1	Serratia marcescens lin. 1	Serratia marcescens	Serratia marcescens	2018-07-20	2016-2020	2018	0	74	IncC	NA	NA	NA	NA
CPO073	Enterobacter hormaechei	93	Enterobacter hormaechei 93	Enterobacter hormaechei ST93	Enterobacter cloacae complex	Enterobacter hormaechei ST93	2018-06-28	2016-2020	2018	0	127	IncHI2A type 2	NA	NA	NA	NA
CPO074	Escherichia coli	176	Escherichia coli 176	Escherichia coli ST176	Escherichia coli	Escherichia coli	2018-06-20	2016-2020	2018	0	71	IncL/M	6	G	GGGTCGACGCCT	5
CPO075	Klebsiella variicola	347	Klebsiella variicola 347	Klebsiella pneumoniae complex - Other STs	Klebsiella pneumoniae complex	Klebsiella pneumoniae complex	2018-06-14	2016-2020	2018	0	71	IncL/M	6	G	GGGTCGACGCCT	5
CPO076	Citrobacter freundii	16	Citrobacter freundii 16	Citrobacter spp.	Citrobacter spp.	Other Gram negative spp.	2018-06-05	2016-2020	2018	0	122	Chromosome	2	F	GGGTCGACGCCT	5
CPO078	Klebsiella michiganensis	231	Klebsiella michiganensis 231	Klebsiella michiganensis	Klebsiella michiganensis	Other Klebsiella spp.	2018-06-04	2016-2020	2018	0	123	IncL/M	6	G	GGGTCGACGCCT	5
CPO079	Klebsiella pneumoniae	27	Klebsiella pneumoniae 27	Klebsiella pneumoniae complex - Other STs	Klebsiella pneumoniae complex	Klebsiella pneumoniae complex	2018-05-27	2016-2020	2018	0	124	IncL/M	6	G	GGGTCGACGCCT	5
CPO081	Enterobacter hormaechei	177	Enterobacter hormaechei 177	Enterobacter cloacae complex - Other STs	Enterobacter cloacae complex	Enterobacter cloacae complex	2018-06-04	2016-2020	2018	0	170	IncHI2A type 1	16	16	GGGTCGACGTCT	6
CPO082	Klebsiella oxytoca	178	Klebsiella oxytoca 178	Klebsiella oxytoca - Other STs	Klebsiella oxytoca	Other Klebsiella spp.	2018-05-08	2016-2020	2018	0	51	IncHI2A type 2	2	F	GGGTCGACGTCT	6
CPO086	Pseudomonas aeruginosa	111	Pseudomonas aeruginosa 111	Pseudomonas aeruginosa ST111	Pseudomonas aeruginosa	Pseudomonas aeruginosa ST111	2018-04-10	2016-2020	2018	0	163	Chromosome	NA	NA	NA	NA
CPO088	Klebsiella oxytoca	178	Klebsiella oxytoca 178	Klebsiella oxytoca - Other STs	Klebsiella oxytoca	Other Klebsiella spp.	2018-03-01	2016-2020	2018	0	69	IncHI2A type 2	2	F	GGGTCGACGTCT	6
CPO089	Enterobacter hormaechei	93	Enterobacter hormaechei 93	Enterobacter hormaechei ST93	Enterobacter cloacae complex	Enterobacter hormaechei ST93	2018-02-27	2016-2020	2018	0	167	IncHI2A type 2	2	F	GGGTCGACGTCT	6
CPO092	Enterobacter hormaechei	93	Enterobacter hormaechei 93	Enterobacter hormaechei ST93	Enterobacter cloacae complex	Enterobacter hormaechei ST93	2018-01-23	2016-2020	2018	0	89	IncHI2A type 2	2	F	GGGTCGACGTCT	6
CPO093	Enterobacter hormaechei	175	Enterobacter hormaechei 175	Enterobacter cloacae complex - Other STs	Enterobacter cloacae complex	Enterobacter cloacae complex	2018-01-13	2016-2020	2018	0	41	IncL/M	6	G	GGGTCGACGCCT	5
CPO094	Enterobacter hormaechei	190	Enterobacter hormaechei 190	Enterobacter hormaechei ST190	Enterobacter cloacae complex	Enterobacter hormaechei ST190	2018-11-08	2016-2020	2018	0	111	IncHI2A type 1	2	F	GGGTCGACGTCT	6
CPO098	Enterobacter hormaechei	93	Enterobacter hormaechei 93	Enterobacter hormaechei ST93	Enterobacter cloacae complex	Enterobacter hormaechei ST93	2017-11-21	2016-2020	2017	0	63	Chromosome	2	F	GGGTCGACGTCT	6
CPO100	Pseudomonas aeruginosa	111	Pseudomonas aeruginosa 111	Pseudomonas aeruginosa ST111	Pseudomonas aeruginosa	Pseudomonas aeruginosa ST111	2008-03-24	2002-2010	2008	0	5	Chromosome	NA	NA	NA	NA
CPO101	Serratia marcescens	1	Serratia marcescens 1	Serratia marcescens lin. 1	Serratia marcescens	Serratia marcescens	2008-03-29	2002-2010	2008	0	173	IncC	3	B	TGGTCGACGCCT	9
CPO102	Pseudomonas aeruginosa	111	Pseudomonas aeruginosa 111	Pseudomonas aeruginosa ST111	Pseudomonas aeruginosa	Pseudomonas aeruginosa ST111	2008-05-30	2002-2010	2008	0	185	Chromosome	NA	NA	NA	NA
CPO103	Pseudomonas aeruginosa	111	Pseudomonas aeruginosa 111	Pseudomonas aeruginosa ST111	Pseudomonas aeruginosa	Pseudomonas aeruginosa ST111	2008-06-29	2002-2010	2008	0	44	Chromosome	NA	NA	NA	NA
CPO104	Serratia marcescens	1	Serratia marcescens 1	Serratia marcescens lin. 1	Serratia marcescens	Serratia marcescens	2008-08-25	2002-2010	2008	0	8	IncC	1	A	TGGTCGACGCCT	9
CPO105	Serratia marcescens	1	Serratia marcescens 1	Serratia marcescens lin. 1	Serratia marcescens	Serratia marcescens	2008-09-24	2002-2010	2008	0	47	IncC	3	B	TGGTCGACGCCT	9
CPO106	Klebsiella pneumoniae	435	Klebsiella pneumoniae 435	Klebsiella pneumoniae complex - Other STs	Klebsiella pneumoniae complex	Klebsiella pneumoniae complex	2008-10-12	2002-2010	2008	0	1	IncC	0	C	TGGTCGACGCCT	9
CPO107	Serratia marcescens	1	Serratia marcescens 1	Serratia marcescens lin. 1	Serratia marcescens	Serratia marcescens	2008-12-02	2002-2010	2008	0	48	IncC	1	A	TGGTCGACGCCT	9
CPO109	Klebsiella pneumoniae	20	Klebsiella pneumoniae 20	Klebsiella pneumoniae complex - Other STs	Klebsiella pneumoniae complex	Klebsiella pneumoniae complex	2008-12-19	2002-2010	2008	0	42	Chromosome	10	10	TGGTCGACGCCT	9
CPO111	Pseudomonas aeruginosa	111	Pseudomonas aeruginosa 111	Pseudomonas aeruginosa ST111	Pseudomonas aeruginosa	Pseudomonas aeruginosa ST111	2009-06-07	2002-2010	2009	0	40	Chromosome	NA	NA	NA	NA
CPO112	Klebsiella variicola	2551	Klebsiella variicola 2551	Klebsiella pneumoniae complex - Other STs	Klebsiella pneumoniae complex	Klebsiella pneumoniae complex	2017-01-26	2016-2020	2017	0	177	IncL/M	6	G	GGGTCGACGCCT	5
CPO116	Klebsiella michiganensis	50	Klebsiella michiganensis 50	Klebsiella michiganensis	Klebsiella michiganensis	Other Klebsiella spp.	2016-12-21	2016-2020	2016	0	109	IncHI2A type 1	2	F	GGGTCGACGTCT	6
CPO117	Acinetobacter pittii	1037	Acinetobacter pittii 1037	Acinetobacter spp.	Acinetobacter spp.	Other Gram negative spp.	2016-12-03	2016-2020	2016	0	94	Untypeable	NA	NA	NA	NA
CPO118	Klebsiella oxytoca	278	Klebsiella oxytoca 278	Klebsiella oxytoca ST278	Klebsiella oxytoca	Other Klebsiella spp.	2016-11-22	2016-2020	2016	0	2	IncHI2A type 1	2	F	GGGTCGACACCT	4
CPO119	Klebsiella oxytoca	278	Klebsiella oxytoca 278	Klebsiella oxytoca ST278	Klebsiella oxytoca	Other Klebsiella spp.	2016-11-22	2016-2020	2016	0	98	IncHI2A type 1	2	F	GGGTCGACACCT	4
CPO120	Klebsiella oxytoca	278	Klebsiella oxytoca 278	Klebsiella oxytoca ST278	Klebsiella oxytoca	Other Klebsiella spp.	2016-11-21	2016-2020	2016	0	92	IncHI2A type 1	2	F	GGGTCGACGCCT	5
CPO121	Klebsiella oxytoca	278	Klebsiella oxytoca 278	Klebsiella oxytoca ST278	Klebsiella oxytoca	Other Klebsiella spp.	2016-11-15	2016-2020	2016	0	171	IncHI2A type 1	5	5	GGGTCGACACCT	4
CPO123	Enterobacter hormaechei	114	Enterobacter hormaechei 114	Enterobacter hormaechei ST114	Enterobacter cloacae complex	Enterobacter hormaechei ST114	2016-10-17	2016-2020	2016	0	108	IncL/M	6	G	GGGTCGACGCCT	5
CPO128	Klebsiella pneumoniae	27	Klebsiella pneumoniae 27	Klebsiella pneumoniae complex - Other STs	Klebsiella pneumoniae complex	Klebsiella pneumoniae complex	2016-08-19	2016-2020	2016	0	106	IncC	NA	NA	NA	NA
CPO129	Enterobacter hormaechei	114	Enterobacter hormaechei 114	Enterobacter hormaechei ST114	Enterobacter cloacae complex	Enterobacter hormaechei ST114	2016-07-09	2016-2020	2016	0	99	IncFIA/IncFIB/IncP	3	B	TGGTCGACGCCT	9
CPO132	Serratia marcescens	1	Serratia marcescens 1	Serratia marcescens lin. 1	Serratia marcescens	Serratia marcescens	2015-08-26	2011-2015	2015	0	93	IncC	1	A	TGGTCGACGCCT	9
CPO134	Pseudomonas aeruginosa	111	Pseudomonas aeruginosa 111	Pseudomonas aeruginosa ST111	Pseudomonas aeruginosa	Pseudomonas aeruginosa ST111	2015-04-26	2011-2015	2015	0	162	Chromosome	NA	NA	NA	NA
CPO136	Klebsiella pneumoniae	340	Klebsiella pneumoniae 340	Klebsiella pneumoniae ST340	Klebsiella pneumoniae complex	Klebsiella pneumoniae complex	2015-03-02	2011-2015	2015	0	100	IncC	14	14	NA	NA
CPO137	Pseudomonas aeruginosa	111	Pseudomonas aeruginosa 111	Pseudomonas aeruginosa ST111	Pseudomonas aeruginosa	Pseudomonas aeruginosa ST111	2015-03-02	2011-2015	2015	0	100	Chromosome	NA	NA	NA	NA
CPO139	Serratia marcescens	1	Serratia marcescens 1	Serratia marcescens lin. 1	Serratia marcescens	Serratia marcescens	2013-07-05	2011-2015	2013	0	13	IncC	1	A	TGGTCGACGCCT	9
CPO140	Klebsiella pneumoniae	340	Klebsiella pneumoniae 340	Klebsiella pneumoniae ST340	Klebsiella pneumoniae complex	Klebsiella pneumoniae complex	2013-08-27	2011-2015	2013	0	45	IncC	4	D	TGGTCGACGCCT	9
CPO141	Serratia marcescens	1	Serratia marcescens 1	Serratia marcescens lin. 1	Serratia marcescens	Serratia marcescens	2013-08-22	2011-2015	2013	0	73	IncC	1	A	TGGTCGACGCCT	9
CPO142	Serratia marcescens	1	Serratia marcescens 1	Serratia marcescens lin. 1	Serratia marcescens	Serratia marcescens	2013-06-26	2011-2015	2013	0	81	IncC	1	A	TGGTCGACGCCT	9
CPO143	Serratia marcescens	1	Serratia marcescens 1	Serratia marcescens lin. 1	Serratia marcescens	Serratia marcescens	2013-04-23	2011-2015	2013	0	90	IncC	NA	NA	NA	NA
CPO145	Enterobacter hormaechei	114	Enterobacter hormaechei 114	Enterobacter hormaechei ST114	Enterobacter cloacae complex	Enterobacter hormaechei ST114	2013-01-11	2011-2015	2013	0	82	IncFIA/IncFIB/IncP	0	C	TGGTCGACGCCT	9
CPO147	Pseudomonas aeruginosa	111	Pseudomonas aeruginosa 111	Pseudomonas aeruginosa ST111	Pseudomonas aeruginosa	Pseudomonas aeruginosa ST111	2014-12-29	2011-2015	2014	0	104	Chromosome	NA	NA	NA	NA
CPO149	Serratia marcescens	1	Serratia marcescens 1	Serratia marcescens lin. 1	Serratia marcescens	Serratia marcescens	2014-11-27	2011-2015	2014	0	187	IncC	3	B	TGGTCGACGCCT	9
CPO150	Klebsiella pneumoniae	340	Klebsiella pneumoniae 340	Klebsiella pneumoniae ST340	Klebsiella pneumoniae complex	Klebsiella pneumoniae complex	2014-11-26	2011-2015	2014	0	101	IncC	1	A	GCATCGACGCCT	1
CPO151	Serratia marcescens	1	Serratia marcescens 1	Serratia marcescens lin. 1	Serratia marcescens	Serratia marcescens	2014-06-03	2011-2015	2014	0	96	IncC	1	A	TGGTCGACGCCT	9
CPO153	Enterobacter hormaechei	114	Enterobacter hormaechei 114	Enterobacter hormaechei ST114	Enterobacter cloacae complex	Enterobacter hormaechei ST114	2014-06-28	2011-2015	2014	0	97	IncFIA/IncFIB/IncP	0	C	TGGTCGACGCCT	9
CPO156	Serratia marcescens	1	Serratia marcescens 1	Serratia marcescens lin. 1	Serratia marcescens	Serratia marcescens	2014-03-13	2011-2015	2014	0	65	IncC	1	A	TGGTCGACGCCT	9
CPO157	Enterobacter hormaechei	114	Enterobacter hormaechei 114	Enterobacter hormaechei ST114	Enterobacter cloacae complex	Enterobacter hormaechei ST114	2014-05-24	2011-2015	2014	0	95	IncFIA/IncFIB/IncP	0	C	TGGTCGACGCCT	9
CPO158	Enterobacter hormaechei	114	Enterobacter hormaechei 114	Enterobacter hormaechei ST114	Enterobacter cloacae complex	Enterobacter hormaechei ST114	2014-05-24	2011-2015	2014	0	12	IncFIA/IncFIB/IncP	0	C	TGGTCGACGCCT	9
CPO160	Enterobacter hormaechei	114	Enterobacter hormaechei 114	Enterobacter hormaechei ST114	Enterobacter cloacae complex	Enterobacter hormaechei ST114	2013-02-26	2011-2015	2013	0	91	IncFIA/IncFIB/IncP	13	13	NA	NA
CPO161	Klebsiella pneumoniae	4379	Klebsiella pneumoniae 4379	Klebsiella pneumoniae ST4379	Klebsiella pneumoniae complex	Klebsiella pneumoniae complex	2013-03-27	2011-2015	2013	0	179	IncC	11	11	NA	NA
CPO163	Serratia marcescens	1	Serratia marcescens 1	Serratia marcescens lin. 1	Serratia marcescens	Serratia marcescens	2012-01-31	2011-2015	2012	0	36	IncC	1	A	TGGTCGACGCCT	9
CPO165	Enterobacter hormaechei	114	Enterobacter hormaechei 114	Enterobacter hormaechei ST114	Enterobacter cloacae complex	Enterobacter hormaechei ST114	2012-03-04	2011-2015	2012	0	NA	IncFIA/IncFIB/IncP	0	C	TGGTCGACGCCT	9
CPO166	Enterobacter hormaechei	114	Enterobacter hormaechei 114	Enterobacter hormaechei ST114	Enterobacter cloacae complex	Enterobacter hormaechei ST114	2012-03-23	2011-2015	2012	0	NA	IncFIA/IncFIB/IncP	3	B	TGGTCGACGCCT	9
CPO167	Serratia marcescens	1	Serratia marcescens 1	Serratia marcescens lin. 1	Serratia marcescens	Serratia marcescens	2012-04-28	2011-2015	2012	0	186	IncC	1	A	TGGTCGACGCCT	9
CPO170	Pseudomonas aeruginosa	111	Pseudomonas aeruginosa 111	Pseudomonas aeruginosa ST111	Pseudomonas aeruginosa	Pseudomonas aeruginosa ST111	2012-10-03	2011-2015	2012	0	190	Chromosome	NA	NA	NA	NA
CPO171	Enterobacter hormaechei	114	Enterobacter hormaechei 114	Enterobacter hormaechei ST114	Enterobacter cloacae complex	Enterobacter hormaechei ST114	2012-10-05	2011-2015	2012	0	NA	IncFIA/IncFIB/IncP	3	B	TGGTCGACGCTC	10
CPO173	Serratia marcescens	1	Serratia marcescens 1	Serratia marcescens lin. 1	Serratia marcescens	Serratia marcescens	2011-01-06	2011-2015	2011	0	85	IncC	1	A	TGGTCGACGCCT	9
CPO174	Pseudomonas aeruginosa	111	Pseudomonas aeruginosa 111	Pseudomonas aeruginosa ST111	Pseudomonas aeruginosa	Pseudomonas aeruginosa ST111	2011-05-22	2011-2015	2011	0	80	Chromosome	NA	NA	NA	NA
CPO175	Pseudomonas aeruginosa	111	Pseudomonas aeruginosa 111	Pseudomonas aeruginosa ST111	Pseudomonas aeruginosa	Pseudomonas aeruginosa ST111	2011-08-28	2011-2015	2011	0	176	Chromosome	NA	NA	NA	NA
CPO176	Serratia marcescens	1	Serratia marcescens 1	Serratia marcescens lin. 1	Serratia marcescens	Serratia marcescens	2011-12-11	2011-2015	2011	0	88	IncC	1	A	TGGTCGACGCCT	9
CPO177	Enterobacter hormaechei	114	Enterobacter hormaechei 114	Enterobacter hormaechei ST114	Enterobacter cloacae complex	Enterobacter hormaechei ST114	2011-12-30	2011-2015	2011	0	NA	IncFIB	1	A	TGGTCGACGCCT	9
CPO178	Klebsiella pneumoniae	4379	Klebsiella pneumoniae 4379	Klebsiella pneumoniae ST4379	Klebsiella pneumoniae complex	Klebsiella pneumoniae complex	2010-02-02	2002-2010	2010	0	NA	IncC	4	D	TGGTCGACGCCT	9
CPO179	Enterobacter cloacae	24	Enterobacter cloacae 24	Enterobacter cloacae complex - Other STs	Enterobacter cloacae complex	Enterobacter cloacae complex	2010-05-15	2002-2010	2010	0	NA	IncFIB	1	A	TGGTCGACGCCT	9
CPO180	Pseudomonas aeruginosa	111	Pseudomonas aeruginosa 111	Pseudomonas aeruginosa ST111	Pseudomonas aeruginosa	Pseudomonas aeruginosa ST111	2010-06-16	2002-2010	2010	0	38	Chromosome	NA	NA	NA	NA
CPO181	Pseudomonas aeruginosa	111	Pseudomonas aeruginosa 111	Pseudomonas aeruginosa ST111	Pseudomonas aeruginosa	Pseudomonas aeruginosa ST111	2010-10-02	2002-2010	2010	0	64	Chromosome	NA	NA	NA	NA
CPO182	Serratia marcescens	1	Serratia marcescens 1	Serratia marcescens lin. 1	Serratia marcescens	Serratia marcescens	2010-11-15	2002-2010	2010	0	83	IncC	1	A	TGGTCGACGCCT	9
CPO183	Serratia marcescens	1	Serratia marcescens 1	Serratia marcescens lin. 1	Serratia marcescens	Serratia marcescens	2010-12-25	2002-2010	2010	0	84	IncC	1	A	TGGTCGACGCCT	9
CPO184	Pseudomonas aeruginosa	111	Pseudomonas aeruginosa 111	Pseudomonas aeruginosa ST111	Pseudomonas aeruginosa	Pseudomonas aeruginosa ST111	2009-06-23	2002-2010	2009	0	189	Chromosome	NA	NA	NA	NA
CPO185	Serratia marcescens	1	Serratia marcescens 1	Serratia marcescens lin. 1	Serratia marcescens	Serratia marcescens	2009-06-22	2002-2010	2009	0	49	IncC	3	B	TGGTCGACGCCT	9
CPO186	Pseudomonas aeruginosa	111	Pseudomonas aeruginosa 111	Pseudomonas aeruginosa ST111	Pseudomonas aeruginosa	Pseudomonas aeruginosa ST111	2009-09-19	2002-2010	2009	0	50	Chromosome	NA	NA	NA	NA
CPO187	Pseudomonas aeruginosa	111	Pseudomonas aeruginosa 111	Pseudomonas aeruginosa ST111	Pseudomonas aeruginosa	Pseudomonas aeruginosa ST111	2009-11-16	2002-2010	2009	0	54	Chromosome	NA	NA	NA	NA
CPO188	Klebsiella pneumoniae	281	Klebsiella pneumoniae 281	Klebsiella pneumoniae complex - Other STs	Klebsiella pneumoniae complex	Klebsiella pneumoniae complex	2009-11-20	2002-2010	2009	0	NA	IncC	3	B	TGGTCGACGCCT	9
CPO189	Enterobacter hormaechei	93	Enterobacter hormaechei 93	Enterobacter hormaechei ST93	Enterobacter cloacae complex	Enterobacter hormaechei ST93	2019-02-25	2016-2020	2019	0	79	IncHI2A type 2	NA	NA	NA	NA
CPO190	Enterobacter hormaechei	93	Enterobacter hormaechei 93	Enterobacter hormaechei ST93	Enterobacter cloacae complex	Enterobacter hormaechei ST93	2019-02-27	2016-2020	2019	0	78	IncHI2A type 2	NA	NA	NA	NA
CPO191	Enterobacter hormaechei	93	Enterobacter hormaechei 93	Enterobacter hormaechei ST93	Enterobacter cloacae complex	Enterobacter hormaechei ST93	2019-02-26	2016-2020	2019	0	119	IncHI2A type 2	NA	NA	NA	NA
CPO203	Enterobacter hormaechei	190	Enterobacter hormaechei 190	Enterobacter hormaechei ST190	Enterobacter cloacae complex	Enterobacter hormaechei ST190	2019-03-12	2016-2020	2019	0	121	IncHI2A type 1	NA	NA	NA	NA
CPO210	Enterobacter hormaechei	190	Enterobacter hormaechei 190	Enterobacter hormaechei ST190	Enterobacter cloacae complex	Enterobacter hormaechei ST190	2019-03-16	2016-2020	2019	0	121	IncHI2A type 1	NA	NA	NA	NA
CPO214	Enterobacter hormaechei	93	Enterobacter hormaechei 93	Enterobacter hormaechei ST93	Enterobacter cloacae complex	Enterobacter hormaechei ST93	2019-03-20	2016-2020	2019	0	78	IncHI2A type 2	NA	NA	NA	NA
CPO216	Enterobacter hormaechei	190	Enterobacter hormaechei 190	Enterobacter hormaechei ST190	Enterobacter cloacae complex	Enterobacter hormaechei ST190	2019-03-21	2016-2020	2019	0	118	IncHI2A type 1	NA	NA	NA	NA
CPO220	Enterobacter hormaechei	190	Enterobacter hormaechei 190	Enterobacter hormaechei ST190	Enterobacter cloacae complex	Enterobacter hormaechei ST190	2019-04-04	2016-2020	2019	0	172	IncHI2A type 1	NA	NA	NA	NA
CPO221	Klebsiella pneumoniae	1905	Klebsiella pneumoniae 1905	Klebsiella pneumoniae complex - Other STs	Klebsiella pneumoniae complex	Klebsiella pneumoniae complex	2019-04-12	2016-2020	2019	0	128	IncHI2A type 1	8	8	GGGTCGACGTCT	6
CPO224	Klebsiella pneumoniae	1905	Klebsiella pneumoniae 1905	Klebsiella pneumoniae complex - Other STs	Klebsiella pneumoniae complex	Klebsiella pneumoniae complex	2019-04-12	2016-2020	2019	0	128	IncHI2A type 1	8	8	GGGTCGACGTCT	6
CPO229	Enterobacter hormaechei	93	Enterobacter hormaechei 93	Enterobacter hormaechei ST93	Enterobacter cloacae complex	Enterobacter hormaechei ST93	2019-05-10	2016-2020	2019	0	43	IncHI2A type 2	NA	NA	NA	NA
CPO234	Enterobacter hormaechei	114	Enterobacter hormaechei 114	Enterobacter hormaechei ST114	Enterobacter cloacae complex	Enterobacter hormaechei ST114	2019-05-28	2016-2020	2019	0	145	IncFIA/IncFIB/IncP	15	15	NA	NA
CPO235	Escherichia coli	155	Escherichia coli 155	Escherichia coli - Other STs	Escherichia coli	Escherichia coli	2019-05-28	2016-2020	2019	0	145	IncHI2A type 2	2	F	GGGATGACGTCT	2
CPO239	Enterobacter cloacae	24	Enterobacter cloacae 24	Enterobacter cloacae complex - Other STs	Enterobacter cloacae complex	Enterobacter cloacae complex	2019-06-04	2016-2020	2019	0	146	IncC	12	E	TGGTCGACGCCT	9
CPO240	Serratia marcescens	1	Serratia marcescens 1	Serratia marcescens lin. 1	Serratia marcescens	Serratia marcescens	2019-06-06	2016-2020	2019	0	168	IncC	NA	NA	NA	NA
CPO241	Enterobacter hormaechei	190	Enterobacter hormaechei 190	Enterobacter hormaechei ST190	Enterobacter cloacae complex	Enterobacter hormaechei ST190	2019-06-06	2016-2020	2019	0	144	IncHI2A type 1	NA	NA	NA	NA
CPO242	Enterobacter hormaechei	93	Enterobacter hormaechei 93	Enterobacter hormaechei ST93	Enterobacter cloacae complex	Enterobacter hormaechei ST93	2019-06-07	2016-2020	2019	0	43	IncHI2A type 2	NA	NA	NA	NA
CPO243	Klebsiella michiganensis	84	Klebsiella michiganensis 84	Klebsiella michiganensis	Klebsiella michiganensis	Other Klebsiella spp.	2019-06-11	2016-2020	2019	0	107	IncHI2A type 1	23	23	GGGTCGACGCCT	5
CPO244	Enterobacter hormaechei	190	Enterobacter hormaechei 190	Enterobacter hormaechei ST190	Enterobacter cloacae complex	Enterobacter hormaechei ST190	2019-06-12	2016-2020	2019	0	172	IncHI2A type 1	NA	NA	NA	NA
CPO248	Enterobacter hormaechei	93	Enterobacter hormaechei 93	Enterobacter hormaechei ST93	Enterobacter cloacae complex	Enterobacter hormaechei ST93	2019-06-13	2016-2020	2019	0	102	IncHI2A type 2	NA	NA	NA	NA
CPO249	Klebsiella michiganensis	84	Klebsiella michiganensis 84	Klebsiella michiganensis	Klebsiella michiganensis	Other Klebsiella spp.	2019-06-12	2016-2020	2019	0	107	IncHI2A type 1	7	7	GGGTCGACGCCT	5
CPO250	Enterobacter hormaechei	190	Enterobacter hormaechei 190	Enterobacter hormaechei ST190	Enterobacter cloacae complex	Enterobacter hormaechei ST190	2019-06-17	2016-2020	2019	0	144	IncHI2A type 1	NA	NA	NA	NA
CPO251	Enterobacter hormaechei	93	Enterobacter hormaechei 93	Enterobacter hormaechei ST93	Enterobacter cloacae complex	Enterobacter hormaechei ST93	2019-06-22	2016-2020	2019	0	52	IncHI2A type 2	NA	NA	NA	NA
CPO253	Serratia marcescens	2	Serratia marcescens 2	Serratia marcescens lin. 2	Serratia marcescens	Serratia marcescens	2019-07-08	2016-2020	2019	0	67	IncC	1	A	TGGTCGACGCCT	9
CPO254	Escherichia coli	176	Escherichia coli 176	Escherichia coli ST176	Escherichia coli	Escherichia coli	2019-07-18	2016-2020	2019	0	142	IncHI2A type 1	2	F	GGGTCGACGTCT	6
CPO255	Enterobacter hormaechei	133	Enterobacter hormaechei 133	Enterobacter cloacae complex - Other STs	Enterobacter cloacae complex	Enterobacter cloacae complex	2019-07-17	2016-2020	2019	0	149	IncC	3	B	TGGTCGACGCCT	9
CPO256	Enterobacter hormaechei	190	Enterobacter hormaechei 190	Enterobacter hormaechei ST190	Enterobacter cloacae complex	Enterobacter hormaechei ST190	2019-07-21	2016-2020	2019	0	144	IncHI2A type 1	2	F	GGGTCGACGTCT	6
CPO259	Enterobacter hormaechei	190	Enterobacter hormaechei 190	Enterobacter hormaechei ST190	Enterobacter cloacae complex	Enterobacter hormaechei ST190	2019-07-24	2016-2020	2019	0	132	IncHI2A type 1	NA	NA	NA	NA
CPO260	Citrobacter freundii	150	Citrobacter freundii 150	Citrobacter spp.	Citrobacter spp.	Other Gram negative spp.	2019-08-21	2016-2020	2019	0	150	IncC	12	E	GGGTCGACGCCT	5
CPO261	Klebsiella pneumoniae	661	Klebsiella pneumoniae 661	Klebsiella pneumoniae complex - Other STs	Klebsiella pneumoniae complex	Klebsiella pneumoniae complex	2019-08-21	2016-2020	2019	0	150	IncC	12	E	TGGTCGACGCCT	9
CPO262	Klebsiella michiganensis	29	Klebsiella michiganensis 29	Klebsiella michiganensis	Klebsiella michiganensis	Other Klebsiella spp.	2019-08-21	2016-2020	2019	0	150	IncC	12	E	GGGTCGACGCCT	5
CPO263	Escherichia coli	176	Escherichia coli 176	Escherichia coli ST176	Escherichia coli	Escherichia coli	2019-10-22	2016-2020	2019	0	128	IncHI2A type 1	2	F	GGGTCGACGTCT	6
CPO264	Enterobacter hormaechei	93	Enterobacter hormaechei 93	Enterobacter hormaechei ST93	Enterobacter cloacae complex	Enterobacter hormaechei ST93	2019-10-23	2016-2020	2019	0	148	IncHI2A type 2	NA	NA	NA	NA
CPO267	Enterobacter hormaechei	93	Enterobacter hormaechei 93	Enterobacter hormaechei ST93	Enterobacter cloacae complex	Enterobacter hormaechei ST93	2019-11-22	2016-2020	2019	0	53	IncHI2A type 2	NA	NA	NA	NA
CPO272	Enterobacter chengduensis	1065	Enterobacter chengduensis 1065	Enterobacter cloacae complex - Other STs	Enterobacter cloacae complex	Enterobacter cloacae complex	2019-09-16	2016-2020	2019	0	150	IncC	12	E	TGGTCGACGCCT	9
CPO278	Enterobacter hormaechei	93	Enterobacter hormaechei 93	Enterobacter hormaechei ST93	Enterobacter cloacae complex	Enterobacter hormaechei ST93	2019-11-13	2016-2020	2019	0	151	IncHI2A type 2	NA	NA	NA	NA
CPO280	Enterobacter hormaechei	190	Enterobacter hormaechei 190	Enterobacter hormaechei ST190	Enterobacter cloacae complex	Enterobacter hormaechei ST190	2019-11-14	2016-2020	2019	0	118	IncHI2A type 1	NA	NA	NA	NA
CPO284	Serratia marcescens	1	Serratia marcescens 1	Serratia marcescens lin. 1	Serratia marcescens	Serratia marcescens	2019-11-14	2016-2020	2019	1	56	IncC	3	B	TGGTCGACGCCT	9
CPO285	Enterobacter hormaechei	93	Enterobacter hormaechei 93	Enterobacter hormaechei ST93	Enterobacter cloacae complex	Enterobacter hormaechei ST93	2019-11-19	2016-2020	2019	0	148	IncHI2A type 2	NA	NA	NA	NA
CPO286	Enterobacter hormaechei	93	Enterobacter hormaechei 93	Enterobacter hormaechei ST93	Enterobacter cloacae complex	Enterobacter hormaechei ST93	2019-11-22	2016-2020	2019	0	53	IncHI2A type 2	NA	NA	NA	NA
CPO287	Enterobacter hormaechei	114	Enterobacter hormaechei 114	Enterobacter hormaechei ST114	Enterobacter cloacae complex	Enterobacter hormaechei ST114	2019-11-27	2016-2020	2019	0	105	IncFIA/IncFIB/IncP	NA	NA	NA	NA
CPO291	Enterobacter hormaechei	93	Enterobacter hormaechei 93	Enterobacter hormaechei ST93	Enterobacter cloacae complex	Enterobacter hormaechei ST93	2019-11-28	2016-2020	2019	0	151	IncHI2A type 2	NA	NA	NA	NA
CPO292	Enterobacter hormaechei	93	Enterobacter hormaechei 93	Enterobacter hormaechei ST93	Enterobacter cloacae complex	Enterobacter hormaechei ST93	2019-11-29	2016-2020	2019	0	151	IncHI2A type 2	NA	NA	NA	NA
CPO298	Enterobacter hormaechei	190	Enterobacter hormaechei 190	Enterobacter hormaechei ST190	Enterobacter cloacae complex	Enterobacter hormaechei ST190	2019-12-19	2016-2020	2019	0	132	IncHI2A type 1	NA	NA	NA	NA
CPO301	Klebsiella variicola	-	Klebsiella variicola -	Klebsiella pneumoniae complex - Other STs	Klebsiella pneumoniae complex	Klebsiella pneumoniae complex	2019-12-20	2016-2020	2019	0	153	IncHI2A type 2	2	F	GGGATTACGTCT	3
CPO302	Citrobacter amalonaticus	-	Citrobacter amalonaticus -	Citrobacter spp.	Citrobacter spp.	Other Gram negative spp.	2019-12-20	2016-2020	2019	0	153	IncHI2A type 2	2	F	GGGTCTACGTCT	8
CPO303	Enterobacter hormaechei	93	Enterobacter hormaechei 93	Enterobacter hormaechei ST93	Enterobacter cloacae complex	Enterobacter hormaechei ST93	2019-11-28	2016-2020	2019	0	153	IncHI2A type 2	NA	NA	NA	NA
CPO305	Serratia marcescens	1	Serratia marcescens 1	Serratia marcescens lin. 1	Serratia marcescens	Serratia marcescens	2020-01-07	2016-2020	2020	0	156	IncC	NA	NA	NA	NA
CPO312	Enterobacter hormaechei	93	Enterobacter hormaechei 93	Enterobacter hormaechei ST93	Enterobacter cloacae complex	Enterobacter hormaechei ST93	2020-02-01	2016-2020	2020	0	147	IncHI2A type 2	NA	NA	NA	NA
CPO320	Enterobacter hormaechei	93	Enterobacter hormaechei 93	Enterobacter hormaechei ST93	Enterobacter cloacae complex	Enterobacter hormaechei ST93	2020-02-23	2016-2020	2020	0	154	IncHI2A type 2	2	F	GGGTCGACGTCT	6
CPO321	Klebsiella variicola	1582	Klebsiella variicola 1582	Klebsiella pneumoniae complex - Other STs	Klebsiella pneumoniae complex	Klebsiella pneumoniae complex	2020-02-23	2016-2020	2020	0	154	IncL/M	6	G	GGGTCGACGCCT	5
CPO323	Serratia marcescens	1	Serratia marcescens 1	Serratia marcescens lin. 1	Serratia marcescens	Serratia marcescens	2020-02-26	2016-2020	2020	0	76	IncC	NA	NA	NA	NA
CPO324	Serratia marcescens	1	Serratia marcescens 1	Serratia marcescens lin. 1	Serratia marcescens	Serratia marcescens	2020-02-27	2016-2020	2020	0	76	IncC	NA	NA	NA	NA
CPO328	Klebsiella variicola	1582	Klebsiella variicola 1582	Klebsiella pneumoniae complex - Other STs	Klebsiella pneumoniae complex	Klebsiella pneumoniae complex	2020-03-07	2016-2020	2020	0	138	IncC	12	E	TGGTCGGCGCCT	11
CPO335	Enterobacter hormaechei	190	Enterobacter hormaechei 190	Enterobacter hormaechei ST190	Enterobacter cloacae complex	Enterobacter hormaechei ST190	2020-05-06	2016-2020	2020	0	152	IncHI2A type 1	2	F	GGGTCGACGTCT	6
CPO337	Enterobacter hormaechei	93	Enterobacter hormaechei 93	Enterobacter hormaechei ST93	Enterobacter cloacae complex	Enterobacter hormaechei ST93	2020-04-22	2016-2020	2020	0	154	IncHI2A type 2	2	F	GGGTCGACGTCT	6
CPO338	Enterobacter hormaechei	190	Enterobacter hormaechei 190	Enterobacter hormaechei ST190	Enterobacter cloacae complex	Enterobacter hormaechei ST190	2020-04-24	2016-2020	2020	0	132	IncHI2A type 1	NA	NA	NA	NA
CPO344	Enterobacter hormaechei	190	Enterobacter hormaechei 190	Enterobacter hormaechei ST190	Enterobacter cloacae complex	Enterobacter hormaechei ST190	2020-05-03	2016-2020	2020	0	152	IncHI2A type 1	NA	NA	NA	NA
CPO347	Serratia marcescens	1	Serratia marcescens 1	Serratia marcescens lin. 1	Serratia marcescens	Serratia marcescens	2020-05-16	2016-2020	2020	0	158	IncC	NA	NA	NA	NA
CPO353	Enterobacter hormaechei	190	Enterobacter hormaechei 190	Enterobacter hormaechei ST190	Enterobacter cloacae complex	Enterobacter hormaechei ST190	2020-05-31	2016-2020	2020	0	132	IncHI2A type 1	NA	NA	NA	NA
CPO355	Escherichia coli	38	Escherichia coli 38	Escherichia coli - Other STs	Escherichia coli	Escherichia coli	2020-05-28	2016-2020	2020	0	155	IncL/M	6	G	GGGTCGACGCCT	5
CPO356	Klebsiella pneumoniae	873	Klebsiella pneumoniae 873	Klebsiella pneumoniae complex - Other STs	Klebsiella pneumoniae complex	Klebsiella pneumoniae complex	2020-05-28	2016-2020	2020	0	155	IncL/M	6	G	GGGTCGACGCCT	5
CPO360	Enterobacter hormaechei	190	Enterobacter hormaechei 190	Enterobacter hormaechei ST190	Enterobacter cloacae complex	Enterobacter hormaechei ST190	2020-06-04	2016-2020	2020	0	157	IncHI2A type 1	NA	NA	NA	NA
CPO361	Enterobacter hormaechei	190	Enterobacter hormaechei 190	Enterobacter hormaechei ST190	Enterobacter cloacae complex	Enterobacter hormaechei ST190	2020-06-04	2016-2020	2020	0	184	IncHI2A type 1	2	F	GGGTCGACGTCT	6
CPO362	Enterobacter hormaechei	190	Enterobacter hormaechei 190	Enterobacter hormaechei ST190	Enterobacter cloacae complex	Enterobacter hormaechei ST190	2020-06-06	2016-2020	2020	0	157	IncHI2A type 1	NA	NA	NA	NA
CPO365	Enterobacter hormaechei	190	Enterobacter hormaechei 190	Enterobacter hormaechei ST190	Enterobacter cloacae complex	Enterobacter hormaechei ST190	2020-06-11	2016-2020	2020	0	159	IncHI2A type 1	NA	NA	NA	NA
CPO367	Enterobacter hormaechei	190	Enterobacter hormaechei 190	Enterobacter hormaechei ST190	Enterobacter cloacae complex	Enterobacter hormaechei ST190	2020-06-15	2016-2020	2020	0	159	IncHI2A type 1	NA	NA	NA	NA
CPO368	Enterobacter hormaechei	190	Enterobacter hormaechei 190	Enterobacter hormaechei ST190	Enterobacter cloacae complex	Enterobacter hormaechei ST190	2020-06-17	2016-2020	2020	0	180	IncHI2A type 1	NA	NA	NA	NA
CPO369	Enterobacter hormaechei	190	Enterobacter hormaechei 190	Enterobacter hormaechei ST190	Enterobacter cloacae complex	Enterobacter hormaechei ST190	2020-06-18	2016-2020	2020	0	143	IncHI2A type 1	NA	NA	NA	NA
CPO370	Enterobacter hormaechei	190	Enterobacter hormaechei 190	Enterobacter hormaechei ST190	Enterobacter cloacae complex	Enterobacter hormaechei ST190	2020-06-25	2016-2020	2020	0	180	IncHI2A type 1	NA	NA	NA	NA
CPO371	Citrobacter freundii	492	Citrobacter freundii 492	Citrobacter spp.	Citrobacter spp.	Other Gram negative spp.	2020-06-18	2016-2020	2020	0	192	IncHI2A type 1	19	19	GGGTCGACACCT	4
CPO373	Serratia marcescens	2	Serratia marcescens 2	Serratia marcescens lin. 2	Serratia marcescens	Serratia marcescens	2020-03-11	2016-2020	2020	1	55	IncC	1	A	TGGTCGACGCCT	9
CPO377	Serratia marcescens	1	Serratia marcescens 1	Serratia marcescens lin. 1	Serratia marcescens	Serratia marcescens	2020-03-11	2016-2020	2020	1	60	IncC	NA	NA	NA	NA
CPO382	Serratia marcescens	1	Serratia marcescens 1	Serratia marcescens lin. 1	Serratia marcescens	Serratia marcescens	2020-03-11	2016-2020	2020	1	61	IncC	NA	NA	NA	NA
CPO385	Enterobacter hormaechei	190	Enterobacter hormaechei 190	Enterobacter hormaechei ST190	Enterobacter cloacae complex	Enterobacter hormaechei ST190	2020-06-23	2016-2020	2020	0	184	IncHI2A type 1	NA	NA	NA	NA
CPO386	Enterobacter hormaechei	190	Enterobacter hormaechei 190	Enterobacter hormaechei ST190	Enterobacter cloacae complex	Enterobacter hormaechei ST190	2020-06-29	2016-2020	2020	0	116	IncHI2A type 1	9	9	GGGTCGACGTCT	6
CPO389	Enterobacter hormaechei	190	Enterobacter hormaechei 190	Enterobacter hormaechei ST190	Enterobacter cloacae complex	Enterobacter hormaechei ST190	2020-07-05	2016-2020	2020	0	116	IncHI2A type 1	NA	NA	NA	NA
CPO395	Enterobacter hormaechei	190	Enterobacter hormaechei 190	Enterobacter hormaechei ST190	Enterobacter cloacae complex	Enterobacter hormaechei ST190	2020-06-23	2016-2020	2020	1	59	IncHI2A type 1	2	F	GGGATGACGTCT	2
CPO397	Serratia marcescens	1	Serratia marcescens 1	Serratia marcescens lin. 1	Serratia marcescens	Serratia marcescens	2017-02-22	2016-2020	2017	0	114	IncC	1	A	TGGTCGACGCCT	9
CPO399	Enterobacter hormaechei	93	Enterobacter hormaechei 93	Enterobacter hormaechei ST93	Enterobacter cloacae complex	Enterobacter hormaechei ST93	2017-02-28	2016-2020	2017	0	113	IncHI2A type 2	2	F	GGGTCGACGTCT	6
CPO400	Enterobacter hormaechei	114	Enterobacter hormaechei 114	Enterobacter hormaechei ST114	Enterobacter cloacae complex	Enterobacter hormaechei ST114	2017-03-17	2016-2020	2017	0	112	IncFIA/IncFIB/IncP	NA	NA	NA	NA
CPO401	Serratia marcescens	1	Serratia marcescens 1	Serratia marcescens lin. 1	Serratia marcescens	Serratia marcescens	2017-05-28	2016-2020	2017	0	115	IncC	1	A	TGGTCGACGCCT	9
CPO402	Serratia marcescens	1	Serratia marcescens 1	Serratia marcescens lin. 1	Serratia marcescens	Serratia marcescens	2017-08-22	2016-2020	2017	0	103	IncC	1	A	TGGTCGACGCCT	9
CPO403	Serratia marcescens	1	Serratia marcescens 1	Serratia marcescens lin. 1	Serratia marcescens	Serratia marcescens	2017-09-08	2016-2020	2017	0	70	IncC	17	17	TGGTCGACGCCT	9
CPO405	Serratia marcescens	1	Serratia marcescens 1	Serratia marcescens lin. 1	Serratia marcescens	Serratia marcescens	2020-07-31	2016-2020	2020	0	160	IncC	NA	NA	NA	NA
CPO410	Serratia marcescens	2	Serratia marcescens 2	Serratia marcescens lin. 2	Serratia marcescens	Serratia marcescens	2020-06-30	2016-2020	2020	1	58	IncC	1	A	TGGTCGACGCCT	9
CPO411	Serratia marcescens	1	Serratia marcescens 1	Serratia marcescens lin. 1	Serratia marcescens	Serratia marcescens	2020-06-30	2016-2020	2020	1	57	IncC	NA	NA	NA	NA
CPO417	Serratia marcescens	1	Serratia marcescens 1	Serratia marcescens lin. 1	Serratia marcescens	Serratia marcescens	2020-07-14	2016-2020	2020	1	56	IncC	3	B	TGGTCGACGCCT	9
CPO422	Serratia marcescens	1	Serratia marcescens 1	Serratia marcescens lin. 1	Serratia marcescens	Serratia marcescens	2020-08-08	2016-2020	2020	0	160	IncC	1	A	TGGTCGACGCCT	9
CPO429	Klebsiella aerogenes	35-1LV	Klebsiella aerogenes 35-1LV	Klebsiella aerogenes	Klebsiella aerogenes	Other Klebsiella spp.	2020-10-09	2016-2020	2020	0	193	IncL/M	22	22	GGGTCGACGCCT	5
CPO458	Serratia marcescens	1	Serratia marcescens 1	Serratia marcescens lin. 1	Serratia marcescens	Serratia marcescens	2002-08-27	2002-2010	2002	0	169	IncC	3	B	TGGTCGACGCCT	9
CPO459	Pseudomonas aeruginosa	111	Pseudomonas aeruginosa 111	Pseudomonas aeruginosa ST111	Pseudomonas aeruginosa	Pseudomonas aeruginosa ST111	2004-01-26	2002-2010	2004	0	9	Chromosome	NA	NA	NA	NA
CPO460	Serratia marcescens	1	Serratia marcescens 1	Serratia marcescens lin. 1	Serratia marcescens	Serratia marcescens	2004-01-28	2002-2010	2004	0	10	IncC	NA	NA	NA	NA
CPO463	Klebsiella pneumoniae	34	Klebsiella pneumoniae 34	Klebsiella pneumoniae complex - Other STs	Klebsiella pneumoniae complex	Klebsiella pneumoniae complex	2004-02-15	2002-2010	2004	0	11	IncC	1	A	TGGTCGACGCCT	9
CPO465	Klebsiella pneumoniae	5147-1LV	Klebsiella pneumoniae 5147-1LV	Klebsiella pneumoniae complex - Other STs	Klebsiella pneumoniae complex	Klebsiella pneumoniae complex	2004-03-18	2002-2010	2004	0	15	IncC	3	B	TGGTCGACGCCT	9
CPO469	Pseudomonas aeruginosa	111	Pseudomonas aeruginosa 111	Pseudomonas aeruginosa ST111	Pseudomonas aeruginosa	Pseudomonas aeruginosa ST111	2004-04-30	2002-2010	2004	0	16	Chromosome	NA	NA	NA	NA
CPO471	Klebsiella quasipneumoniae	2421-1LV	Klebsiella quasipneumoniae 2421-1LV	Klebsiella pneumoniae complex - Other STs	Klebsiella pneumoniae complex	Klebsiella pneumoniae complex	2004-05-22	2002-2010	2004	0	17	IncC	3	B	TGGTCGACGCCT	9
CPO474	Enterobacter hormaechei	108	Enterobacter hormaechei 108	Enterobacter cloacae complex - Other STs	Enterobacter cloacae complex	Enterobacter cloacae complex	2004-06-18	2002-2010	2004	0	194	IncC	3	B	TGGTCGACGCCT	9
CPO475	Serratia marcescens	1	Serratia marcescens 1	Serratia marcescens lin. 1	Serratia marcescens	Serratia marcescens	2004-06-27	2002-2010	2004	0	17	IncC	3	B	TGGTCGACGCCT	9
CPO477	Klebsiella pneumoniae	1109	Klebsiella pneumoniae 1109	Klebsiella pneumoniae complex - Other STs	Klebsiella pneumoniae complex	Klebsiella pneumoniae complex	2004-07-07	2002-2010	2004	0	181	IncC	20	20	TGGTCGACGCCT	9
CPO478	Escherichia coli	131	Escherichia coli 131	Escherichia coli - Other STs	Escherichia coli	Escherichia coli	2004-07-15	2002-2010	2004	0	17	IncC	3	B	TGGTCGACGCCT	9
CPO482	Citrobacter koseri	NA	Citrobacter koseri NA	Citrobacter spp.	Citrobacter spp.	Other Gram negative spp.	2004-07-31	2002-2010	2004	0	17	IncC	3	B	TGGTCGACGCCT	9
CPO486	Pseudomonas aeruginosa	111	Pseudomonas aeruginosa 111	Pseudomonas aeruginosa ST111	Pseudomonas aeruginosa	Pseudomonas aeruginosa ST111	2004-10-04	2002-2010	2004	0	18	Chromosome	NA	NA	NA	NA
CPO487	Klebsiella pneumoniae	1552	Klebsiella pneumoniae 1552	Klebsiella pneumoniae complex - Other STs	Klebsiella pneumoniae complex	Klebsiella pneumoniae complex	2004-10-05	2002-2010	2004	0	20	IncC	1	A	TGGTCGACGCCT	9
CPO491	Escherichia coli	155	Escherichia coli 155	Escherichia coli - Other STs	Escherichia coli	Escherichia coli	2004-10-24	2002-2010	2004	0	22	IncC	1	A	TGGTCGACGCCT	9
CPO492	Enterobacter bugandensis	-	Enterobacter bugandensis -	Enterobacter cloacae complex - Other STs	Enterobacter cloacae complex	Enterobacter cloacae complex	2004-10-27	2002-2010	2004	0	20	IncC	1	A	TGGTCGACGCCT	9
CPO493	Enterobacter hormaechei	114	Enterobacter hormaechei 114	Enterobacter hormaechei ST114	Enterobacter cloacae complex	Enterobacter hormaechei ST114	2004-11-02	2002-2010	2004	0	14	IncC	3	B	TGGTCGACGCCT	9
CPO494	Enterobacter hormaechei	114	Enterobacter hormaechei 114	Enterobacter hormaechei ST114	Enterobacter cloacae complex	Enterobacter hormaechei ST114	2004-11-02	2002-2010	2004	0	14	IncC	NA	NA	NA	NA
CPO495	Klebsiella pneumoniae	4379	Klebsiella pneumoniae 4379	Klebsiella pneumoniae ST4379	Klebsiella pneumoniae complex	Klebsiella pneumoniae complex	2004-11-05	2002-2010	2004	0	7	IncC	4	D	TGGTCGACGCCT	9
CPO496	Klebsiella pneumoniae	4379	Klebsiella pneumoniae 4379	Klebsiella pneumoniae ST4379	Klebsiella pneumoniae complex	Klebsiella pneumoniae complex	2004-11-06	2002-2010	2004	0	72	IncC	4	D	TGGTCGACGCCT	9
CPO500	Pseudomonas aeruginosa	111	Pseudomonas aeruginosa 111	Pseudomonas aeruginosa ST111	Pseudomonas aeruginosa	Pseudomonas aeruginosa ST111	2004-12-07	2002-2010	2004	0	23	Chromosome	NA	NA	NA	NA
CPO504	Klebsiella pneumoniae	1552-1LV	Klebsiella pneumoniae 1552-1LV	Klebsiella pneumoniae complex - Other STs	Klebsiella pneumoniae complex	Klebsiella pneumoniae complex	2004-12-16	2002-2010	2004	0	75	IncC	1	A	TGGTCGACGCCT	9
CPO505	Serratia marcescens	1	Serratia marcescens 1	Serratia marcescens lin. 1	Serratia marcescens	Serratia marcescens	2005-01-02	2002-2010	2005	0	165	IncC	NA	NA	NA	NA
CPO506	Pseudomonas aeruginosa	111	Pseudomonas aeruginosa 111	Pseudomonas aeruginosa ST111	Pseudomonas aeruginosa	Pseudomonas aeruginosa ST111	2005-01-16	2002-2010	2005	0	178	Chromosome	NA	NA	NA	NA
CPO513	Escherichia coli	1231	Escherichia coli 1231	Escherichia coli - Other STs	Escherichia coli	Escherichia coli	2005-03-05	2002-2010	2005	0	21	IncC	1	A	TGGTCGACGCCT	9
CPO519	Acinetobacter baumannii	779-1LV	Acinetobacter baumannii 779-1LV	Acinetobacter spp.	Acinetobacter spp.	Other Gram negative spp.	2005-03-25	2002-2010	2005	0	188	Untypeable	NA	NA	NA	NA
CPO520	Escherichia coli	69	Escherichia coli 69	Escherichia coli - Other STs	Escherichia coli	Escherichia coli	2005-04-01	2002-2010	2005	0	24	IncC	1	A	TGGTCGACGCCT	9
CPO521	Enterobacter hormaechei	121-1LV	Enterobacter hormaechei 121-1LV	Enterobacter cloacae complex - Other STs	Enterobacter cloacae complex	Enterobacter cloacae complex	2005-05-01	2002-2010	2005	0	25	IncC	4	D	TGGTCGACGCCT	9
CPO522	Pseudomonas aeruginosa	111	Pseudomonas aeruginosa 111	Pseudomonas aeruginosa ST111	Pseudomonas aeruginosa	Pseudomonas aeruginosa ST111	2005-05-05	2002-2010	2005	0	19	Chromosome	NA	NA	NA	NA
CPO526	Escherichia coli	12	Escherichia coli 12	Escherichia coli - Other STs	Escherichia coli	Escherichia coli	2005-06-24	2002-2010	2005	0	164	IncC	3	B	GGGTCGACGCCT	5
CPO529	Serratia marcescens	1	Serratia marcescens 1	Serratia marcescens lin. 1	Serratia marcescens	Serratia marcescens	2005-07-16	2002-2010	2005	0	27	IncC	NA	NA	NA	NA
CPO532	Pseudomonas aeruginosa	111	Pseudomonas aeruginosa 111	Pseudomonas aeruginosa ST111	Pseudomonas aeruginosa	Pseudomonas aeruginosa ST111	2005-09-25	2002-2010	2005	0	6	Chromosome	NA	NA	NA	NA
CPO534	Klebsiella oxytoca	18	Klebsiella oxytoca 18	Klebsiella oxytoca - Other STs	Klebsiella oxytoca	Other Klebsiella spp.	2005-10-17	2002-2010	2005	0	26	IncC	3	B	TGGTCGACGCCT	9
CPO537	Klebsiella pneumoniae	1451	Klebsiella pneumoniae 1451	Klebsiella pneumoniae complex - Other STs	Klebsiella pneumoniae complex	Klebsiella pneumoniae complex	2005-12-14	2002-2010	2005	0	29	IncC	1	A	TGGTCGACGCCT	9
CPO538	Serratia marcescens	1	Serratia marcescens 1	Serratia marcescens lin. 1	Serratia marcescens	Serratia marcescens	2006-02-07	2002-2010	2006	0	28	IncC	NA	NA	NA	NA
CPO540	Enterobacter hormaechei	190	Enterobacter hormaechei 190	Enterobacter hormaechei ST190	Enterobacter cloacae complex	Enterobacter hormaechei ST190	2006-03-06	2002-2010	2006	0	30	IncC	3	B	TGGTCGACGCCT	9
CPO542	Enterobacter hormaechei	114	Enterobacter hormaechei 114	Enterobacter hormaechei ST114	Enterobacter cloacae complex	Enterobacter hormaechei ST114	2006-05-01	2002-2010	2006	0	33	IncC	3	B	TGGTTGACGCCT	12
CPO543	Enterobacter hormaechei	175	Enterobacter hormaechei 175	Enterobacter cloacae complex - Other STs	Enterobacter cloacae complex	Enterobacter cloacae complex	2006-05-25	2002-2010	2006	0	32	IncC	1	A	TGGTCGACGCCT	9
CPO545	Pseudomonas aeruginosa	111	Pseudomonas aeruginosa 111	Pseudomonas aeruginosa ST111	Pseudomonas aeruginosa	Pseudomonas aeruginosa ST111	2006-06-14	2002-2010	2006	0	34	Chromosome	NA	NA	NA	NA
CPO546	Klebsiella pneumoniae	240	Klebsiella pneumoniae 240	Klebsiella pneumoniae complex - Other STs	Klebsiella pneumoniae complex	Klebsiella pneumoniae complex	2006-06-26	2002-2010	2006	0	31	IncC	4	D	GGGTCGACGCCT	5
CPO547	Escherichia coli	95	Escherichia coli 95	Escherichia coli - Other STs	Escherichia coli	Escherichia coli	2006-06-26	2002-2010	2006	0	31	IncC	4	D	TGGTCGACGCCT	9
CPO552	Enterobacter hormaechei	114	Enterobacter hormaechei 114	Enterobacter hormaechei ST114	Enterobacter cloacae complex	Enterobacter hormaechei ST114	2006-12-29	2002-2010	2006	0	35	IncC	1	A	TGGTCGACGCCT	9
CPO554	Klebsiella pneumoniae	617	Klebsiella pneumoniae 617	Klebsiella pneumoniae complex - Other STs	Klebsiella pneumoniae complex	Klebsiella pneumoniae complex	2007-02-09	2002-2010	2007	0	37	IncC	1	A	TGGTCGACGCCT	9
CPO555	Serratia marcescens	1	Serratia marcescens 1	Serratia marcescens lin. 1	Serratia marcescens	Serratia marcescens	2007-02-13	2002-2010	2007	0	37	IncC	NA	NA	NA	NA
CPO563	Serratia marcescens	1	Serratia marcescens 1	Serratia marcescens lin. 1	Serratia marcescens	Serratia marcescens	2007-07-02	2002-2010	2007	0	39	IncC	NA	NA	NA	NA
CPO566	Pseudomonas aeruginosa	111	Pseudomonas aeruginosa 111	Pseudomonas aeruginosa ST111	Pseudomonas aeruginosa	Pseudomonas aeruginosa ST111	2007-10-11	2002-2010	2007	0	182	Chromosome	NA	NA	NA	NA
CPO570	Pseudomonas aeruginosa	111	Pseudomonas aeruginosa 111	Pseudomonas aeruginosa ST111	Pseudomonas aeruginosa	Pseudomonas aeruginosa ST111	2007-11-23	2002-2010	2007	0	62	Chromosome	NA	NA	NA	NA
CPO573	Serratia marcescens	1	Serratia marcescens 1	Serratia marcescens lin. 1	Serratia marcescens	Serratia marcescens	2008-09-14	2002-2010	2008	0	8	IncC	NA	NA	NA	NA
CPO470	Pseudomonas aeruginosa	111	Pseudomonas aeruginosa 111	Pseudomonas aeruginosa ST111	Pseudomonas aeruginosa	Pseudomonas aeruginosa ST111	2004-05-06	2002-2010	2004	0	195	Chromosome	NA	NA	NA	NA
CPO497	Pseudomonas aeruginosa	111	Pseudomonas aeruginosa 111	Pseudomonas aeruginosa ST111	Pseudomonas aeruginosa	Pseudomonas aeruginosa ST111	2004-11-27	2002-2010	2004	0	196	Chromosome	NA	NA	NA	NA
CPO503	Pseudomonas aeruginosa	111	Pseudomonas aeruginosa 111	Pseudomonas aeruginosa ST111	Pseudomonas aeruginosa	Pseudomonas aeruginosa ST111	2004-12-11	2002-2010	2004	0	197	Chromosome	NA	NA	NA	NA
CPO509	Pseudomonas aeruginosa	111	Pseudomonas aeruginosa 111	Pseudomonas aeruginosa ST111	Pseudomonas aeruginosa	Pseudomonas aeruginosa ST111	2005-02-01	2002-2010	2005	0	198	Chromosome	NA	NA	NA	NA
CPO510	Pseudomonas aeruginosa	111	Pseudomonas aeruginosa 111	Pseudomonas aeruginosa ST111	Pseudomonas aeruginosa	Pseudomonas aeruginosa ST111	2005-02-06	2002-2010	2005	0	199	Chromosome	NA	NA	NA	NA
CPO512	Pseudomonas aeruginosa	111	Pseudomonas aeruginosa 111	Pseudomonas aeruginosa ST111	Pseudomonas aeruginosa	Pseudomonas aeruginosa ST111	2005-02-19	2002-2010	2005	0	200	Chromosome	NA	NA	NA	NA
CPO514	Pseudomonas aeruginosa	111	Pseudomonas aeruginosa 111	Pseudomonas aeruginosa ST111	Pseudomonas aeruginosa	Pseudomonas aeruginosa ST111	2005-03-07	2002-2010	2005	0	201	Chromosome	NA	NA	NA	NA
CPO523	Pseudomonas aeruginosa	111	Pseudomonas aeruginosa 111	Pseudomonas aeruginosa ST111	Pseudomonas aeruginosa	Pseudomonas aeruginosa ST111	2005-05-07	2002-2010	2005	0	202	Chromosome	NA	NA	NA	NA
CPO528	Pseudomonas aeruginosa	111	Pseudomonas aeruginosa 111	Pseudomonas aeruginosa ST111	Pseudomonas aeruginosa	Pseudomonas aeruginosa ST111	2005-07-12	2002-2010	2005	0	203	Chromosome	NA	NA	NA	NA

## Sheet: Figure 5B
	CPO002-Entcpx-02-21	CPO008-Entcpx-02-21	CPO011-Entcpx-02-21	CPO014-Entcpx-02-21	CPO016-Entcpx-02-21	CPO017	CPO049	CPO050-Entcpx-02-21	CPO052	CPO055	CPO056-Entcpx-02-21	CPO073-Entcpx-02-21	CPO089	CPO092	CPO098-Entcpx-02-21	CPO189-Entcpx-02-21	CPO190-Entcpx-02-21	CPO191-Entcpx-02-21	CPO214-Entcpx-02-21	CPO229-Entcpx-02-21	CPO242-Entcpx-02-21	CPO248-Entcpx-02-21	CPO251-Entcpx-02-21	CPO264-Entcpx-02-21	CPO267-Entcpx-02-21	CPO278-Entcpx-02-21	CPO285-Entcpx-02-21	CPO286-Entcpx-02-21	CPO291-Entcpx-02-21	CPO292-Entcpx-02-21	CPO303-Entcpx-02-21	CPO312-Entcpx-02-21	CPO320-Entcpx-02-21	CPO337-Entcpx-02-21	CPO398-Entcpx-02-21	CPO399	GCF_000534555	GCF_000534635	GCF_000534695	GCF_000534795	GCF_000724505	GCF_001022015	GCF_001022055	GCF_001022075	GCF_001022255	GCF_001472075	GCF_001472115	GCF_001472435	GCF_001472475
CPO002-Entcpx-02-21		1	2	1	0	0	2	1	2	1	1	11	21	16	13	4	30	1	29	1	1	1	0	2	11	1	3	11	1	1	2	4	12	12	9	8	295	241	294	289	290	285	282	282	284	294	241	236	247
CPO008-Entcpx-02-21	1		1	0	1	1	1	0	1	0	0	10	20	15	12	3	29	0	28	0	0	0	1	1	10	2	2	10	2	2	3	3	11	11	8	7	294	240	293	288	289	284	281	281	283	293	240	235	246
CPO011-Entcpx-02-21	2	1		1	2	2	2	1	2	1	1	11	21	16	13	4	30	1	29	1	1	1	2	2	11	3	3	11	3	3	4	4	12	12	9	8	295	241	294	289	290	285	282	282	284	294	241	236	247
CPO014-Entcpx-02-21	1	0	1		1	1	1	0	1	0	0	10	20	15	12	3	29	0	28	0	0	0	1	1	10	2	2	10	2	2	3	3	11	11	8	7	294	240	293	288	289	284	281	281	283	293	240	235	246
CPO016-Entcpx-02-21	0	1	2	1		0	2	1	2	1	1	11	21	16	13	4	30	1	29	1	1	1	0	2	11	1	3	11	1	1	2	4	12	12	9	8	295	241	294	289	290	285	282	282	284	294	241	236	247
CPO017	0	1	2	1	0		2	1	2	1	1	11	21	16	13	4	30	1	29	1	1	1	0	2	11	1	3	11	1	1	2	4	12	12	9	8	295	241	294	289	290	285	282	282	284	294	241	236	247
CPO049	2	1	2	1	2	2		1	2	1	1	11	21	16	13	4	30	1	29	1	1	1	2	2	11	3	3	11	3	3	4	4	12	12	9	8	295	241	294	289	290	285	282	282	284	294	241	236	247
CPO050-Entcpx-02-21	1	0	1	0	1	1	1		1	0	0	10	20	15	12	3	29	0	28	0	0	0	1	1	10	2	2	10	2	2	3	3	11	11	8	7	294	240	293	288	289	284	281	281	283	293	240	235	246
CPO052	2	1	2	1	2	2	2	1		1	1	11	21	16	13	4	30	1	29	1	1	1	2	2	11	3	3	11	3	3	4	4	12	12	9	8	295	241	294	289	290	285	282	282	284	294	241	236	247
CPO055	1	0	1	0	1	1	1	0	1		0	10	20	15	12	3	29	0	28	0	0	0	1	1	10	2	2	10	2	2	3	3	11	11	8	7	294	240	293	288	289	284	281	281	283	293	240	235	246
CPO056-Entcpx-02-21	1	0	1	0	1	1	1	0	1	0		10	20	15	12	3	29	0	28	0	0	0	1	1	10	2	2	10	2	2	3	3	11	11	8	7	294	240	293	288	289	284	281	281	283	293	240	235	246
CPO073-Entcpx-02-21	11	10	11	10	11	11	11	10	11	10	10		16	11	8	13	25	10	24	10	10	10	11	11	6	12	12	6	12	12	13	13	7	7	4	3	290	236	289	284	285	280	277	277	279	289	236	231	242
CPO089	21	20	21	20	21	21	21	20	21	20	20	16		15	18	23	23	20	22	20	20	20	21	21	16	22	22	16	22	22	23	23	17	17	14	13	288	234	287	282	283	278	275	275	277	287	234	229	240
CPO092	16	15	16	15	16	16	16	15	16	15	15	11	15		13	18	24	15	23	15	15	15	16	16	11	17	17	11	17	17	18	18	12	12	9	8	289	235	288	283	284	279	276	276	278	288	235	230	241
CPO098-Entcpx-02-21	13	12	13	12	13	13	13	12	13	12	12	8	18	13		15	27	12	26	12	12	12	13	13	8	14	14	8	14	14	15	15	9	9	6	5	292	238	291	286	287	282	279	279	281	291	238	233	244
CPO189-Entcpx-02-21	4	3	4	3	4	4	4	3	4	3	3	13	23	18	15		32	3	31	3	3	3	4	4	13	5	5	13	5	5	6	6	14	14	11	10	297	243	296	291	292	287	284	284	286	296	243	238	249
CPO190-Entcpx-02-21	30	29	30	29	30	30	30	29	30	29	29	25	23	24	27	32		29	3	29	29	29	30	30	25	31	31	25	31	31	32	32	26	26	23	22	297	243	296	291	292	287	284	284	286	296	243	238	249
CPO191-Entcpx-02-21	1	0	1	0	1	1	1	0	1	0	0	10	20	15	12	3	29		28	0	0	0	1	1	10	2	2	10	2	2	3	3	11	11	8	7	294	240	293	288	289	284	281	281	283	293	240	235	246
CPO214-Entcpx-02-21	29	28	29	28	29	29	29	28	29	28	28	24	22	23	26	31	3	28		28	28	28	29	29	24	30	30	24	30	30	31	31	25	25	22	21	296	242	295	290	291	286	283	283	285	295	242	237	248
CPO229-Entcpx-02-21	1	0	1	0	1	1	1	0	1	0	0	10	20	15	12	3	29	0	28		0	0	1	1	10	2	2	10	2	2	3	3	11	11	8	7	294	240	293	288	289	284	281	281	283	293	240	235	246
CPO242-Entcpx-02-21	1	0	1	0	1	1	1	0	1	0	0	10	20	15	12	3	29	0	28	0		0	1	1	10	2	2	10	2	2	3	3	11	11	8	7	294	240	293	288	289	284	281	281	283	293	240	235	246
CPO248-Entcpx-02-21	1	0	1	0	1	1	1	0	1	0	0	10	20	15	12	3	29	0	28	0	0		1	1	10	2	2	10	2	2	3	3	11	11	8	7	294	240	293	288	289	284	281	281	283	293	240	235	246
CPO251-Entcpx-02-21	0	1	2	1	0	0	2	1	2	1	1	11	21	16	13	4	30	1	29	1	1	1		2	11	1	3	11	1	1	2	4	12	12	9	8	295	241	294	289	290	285	282	282	284	294	241	236	247
CPO264-Entcpx-02-21	2	1	2	1	2	2	2	1	2	1	1	11	21	16	13	4	30	1	29	1	1	1	2		11	3	1	11	3	3	4	4	12	12	9	8	295	241	294	289	290	285	282	282	284	294	241	236	247
CPO267-Entcpx-02-21	11	10	11	10	11	11	11	10	11	10	10	6	16	11	8	13	25	10	24	10	10	10	11	11		12	12	2	12	12	13	13	7	7	4	3	290	236	289	284	285	280	277	277	279	289	236	231	242
CPO278-Entcpx-02-21	1	2	3	2	1	1	3	2	3	2	2	12	22	17	14	5	31	2	30	2	2	2	1	3	12		4	12	0	0	3	5	13	13	10	9	296	242	295	290	291	286	283	283	285	295	242	237	248
CPO285-Entcpx-02-21	3	2	3	2	3	3	3	2	3	2	2	12	22	17	14	5	31	2	30	2	2	2	3	1	12	4		12	4	4	5	5	13	13	10	9	296	242	295	290	291	286	283	283	285	295	242	237	248
CPO286-Entcpx-02-21	11	10	11	10	11	11	11	10	11	10	10	6	16	11	8	13	25	10	24	10	10	10	11	11	2	12	12		12	12	13	13	7	7	4	3	290	236	289	284	285	280	277	277	279	289	236	231	242
CPO291-Entcpx-02-21	1	2	3	2	1	1	3	2	3	2	2	12	22	17	14	5	31	2	30	2	2	2	1	3	12	0	4	12		0	3	5	13	13	10	9	296	242	295	290	291	286	283	283	285	295	242	237	248
CPO292-Entcpx-02-21	1	2	3	2	1	1	3	2	3	2	2	12	22	17	14	5	31	2	30	2	2	2	1	3	12	0	4	12	0		3	5	13	13	10	9	296	242	295	290	291	286	283	283	285	295	242	237	248
CPO303-Entcpx-02-21	2	3	4	3	2	2	4	3	4	3	3	13	23	18	15	6	32	3	31	3	3	3	2	4	13	3	5	13	3	3		6	14	14	11	10	297	243	296	291	292	287	284	284	286	296	243	238	249
CPO312-Entcpx-02-21	4	3	4	3	4	4	4	3	4	3	3	13	23	18	15	6	32	3	31	3	3	3	4	4	13	5	5	13	5	5	6		14	14	11	10	297	243	296	291	292	287	284	284	286	296	243	238	249
CPO320-Entcpx-02-21	12	11	12	11	12	12	12	11	12	11	11	7	17	12	9	14	26	11	25	11	11	11	12	12	7	13	13	7	13	13	14	14		2	5	4	291	237	290	285	286	281	278	278	280	290	237	232	243
CPO337-Entcpx-02-21	12	11	12	11	12	12	12	11	12	11	11	7	17	12	9	14	26	11	25	11	11	11	12	12	7	13	13	7	13	13	14	14	2		5	4	291	237	290	285	286	281	278	278	280	290	237	232	243
CPO398-Entcpx-02-21	9	8	9	8	9	9	9	8	9	8	8	4	14	9	6	11	23	8	22	8	8	8	9	9	4	10	10	4	10	10	11	11	5	5		1	288	234	287	282	283	278	275	275	277	287	234	229	240
CPO399	8	7	8	7	8	8	8	7	8	7	7	3	13	8	5	10	22	7	21	7	7	7	8	8	3	9	9	3	9	9	10	10	4	4	1		287	233	286	281	282	277	274	274	276	286	233	228	239
GCF_000534555	295	294	295	294	295	295	295	294	295	294	294	290	288	289	292	297	297	294	296	294	294	294	295	295	290	296	296	290	296	296	297	297	291	291	288	287		330	188	183	184	179	176	176	178	73	331	326	337
GCF_000534635	241	240	241	240	241	241	241	240	241	240	240	236	234	235	238	243	243	240	242	240	240	240	241	241	236	242	242	236	242	242	243	243	237	237	234	233	330		330	325	326	321	318	318	320	329	205	200	211
GCF_000534695	294	293	294	293	294	294	294	293	294	293	293	289	287	288	291	296	296	293	295	293	293	293	294	294	289	295	295	289	295	295	296	296	290	290	287	286	188	330		9	44	39	36	36	38	187	327	322	333
GCF_000534795	289	288	289	288	289	289	289	288	289	288	288	284	282	283	286	291	291	288	290	288	288	288	289	289	284	290	290	284	290	290	291	291	285	285	282	281	183	325	9		39	34	31	31	33	182	322	317	328
GCF_000724505	290	289	290	289	290	290	290	289	290	289	289	285	283	284	287	292	292	289	291	289	289	289	290	290	285	291	291	285	291	291	292	292	286	286	283	282	184	326	44	39		35	32	32	34	183	323	318	329
GCF_001022015	285	284	285	284	285	285	285	284	285	284	284	280	278	279	282	287	287	284	286	284	284	284	285	285	280	286	286	280	286	286	287	287	281	281	278	277	179	321	39	34	35		5	5	7	178	318	313	324
GCF_001022055	282	281	282	281	282	282	282	281	282	281	281	277	275	276	279	284	284	281	283	281	281	281	282	282	277	283	283	277	283	283	284	284	278	278	275	274	176	318	36	31	32	5		2	4	175	315	310	321
GCF_001022075	282	281	282	281	282	282	282	281	282	281	281	277	275	276	279	284	284	281	283	281	281	281	282	282	277	283	283	277	283	283	284	284	278	278	275	274	176	318	36	31	32	5	2		4	175	315	310	321
GCF_001022255	284	283	284	283	284	284	284	283	284	283	283	279	277	278	281	286	286	283	285	283	283	283	284	284	279	285	285	279	285	285	286	286	280	280	277	276	178	320	38	33	34	7	4	4		177	317	312	323
GCF_001472075	294	293	294	293	294	294	294	293	294	293	293	289	287	288	291	296	296	293	295	293	293	293	294	294	289	295	295	289	295	295	296	296	290	290	287	286	73	329	187	182	183	178	175	175	177		330	325	336
GCF_001472115	241	240	241	240	241	241	241	240	241	240	240	236	234	235	238	243	243	240	242	240	240	240	241	241	236	242	242	236	242	242	243	243	237	237	234	233	331	205	327	322	323	318	315	315	317	330		119	56
GCF_001472435	236	235	236	235	236	236	236	235	236	235	235	231	229	230	233	238	238	235	237	235	235	235	236	236	231	237	237	231	237	237	238	238	232	232	229	228	326	200	322	317	318	313	310	310	312	325	119		125
GCF_001472475	247	246	247	246	247	247	247	246	247	246	246	242	240	241	244	249	249	246	248	246	246	246	247	247	242	248	248	242	248	248	249	249	243	243	240	239	337	211	333	328	329	324	321	321	323	336	56	125
GCF_001472535	241	240	241	240	241	241	241	240	241	240	240	236	234	235	238	243	243	240	242	240	240	240	241	241	236	242	242	236	242	242	243	243	237	237	234	233	331	205	327	322	323	318	315	315	317	330	52	119	26
GCF_001472835	251	250	251	250	251	251	251	250	251	250	250	246	244	245	248	253	253	250	252	250	250	250	251	251	246	252	252	246	252	252	253	253	247	247	244	243	341	215	337	332	333	328	325	325	327	340	62	129	24
GCF_001472875	258	257	258	257	258	258	258	257	258	257	257	253	251	252	255	260	260	257	259	257	257	257	258	258	253	259	259	253	259	259	260	260	254	254	251	250	348	222	344	339	340	335	332	332	334	347	69	136	73
GCF_001525095	267	266	267	266	267	267	267	266	267	266	266	262	260	261	264	269	269	266	268	266	266	266	267	267	262	268	268	262	268	268	269	269	263	263	260	259	357	231	353	348	349	344	341	341	343	356	78	143	40
GCF_001525425	193	192	193	192	193	193	193	192	193	192	192	188	186	187	190	195	195	192	194	192	192	192	193	193	188	194	194	188	194	194	195	195	189	189	186	185	353	299	348	343	344	339	336	336	338	352	296	291	302
GCF_001525465	270	269	270	269	270	270	270	269	270	269	269	265	263	264	267	272	272	269	271	269	269	269	270	270	265	271	271	265	271	271	272	272	266	266	263	262	360	234	356	351	352	347	344	344	346	359	81	148	43
GCF_001525475	341	340	341	340	341	341	341	340	341	340	340	336	334	335	338	343	343	340	342	340	340	340	341	341	336	342	342	336	342	342	343	343	337	337	334	333	431	305	427	422	423	418	415	415	417	430	220	219	226
GCF_001874505	282	281	282	281	282	282	282	281	282	281	281	277	275	276	279	284	284	281	283	281	281	281	282	282	277	283	283	277	283	283	284	284	278	278	275	274	176	318	36	31	32	3	2	2	4	175	315	310	321
GCF_002246615	346	345	346	345	346	346	346	345	346	345	345	341	339	340	343	348	348	345	347	345	345	345	346	346	341	347	347	341	347	347	348	348	342	342	339	338	436	310	432	427	428	423	420	420	422	435	223	224	229
GCF_002850625	307	306	307	306	307	307	307	306	307	306	306	302	300	301	304	309	309	306	308	306	306	306	307	307	302	308	308	302	308	308	309	309	303	303	300	299	397	271	393	388	389	384	381	381	383	396	190	177	196
GCF_002858545	255	254	255	254	255	255	255	254	255	254	254	250	248	249	252	257	257	254	256	254	254	254	255	255	250	256	256	250	256	256	257	257	251	251	248	247	345	219	341	336	337	332	329	329	331	344	138	125	144
GCF_002918735	290	289	290	289	290	290	290	289	290	289	289	285	283	284	287	292	292	289	291	289	289	289	290	290	285	291	291	285	291	291	292	292	286	286	283	282	184	326	44	39	2	35	32	32	34	183	323	318	329
GCF_003176055	722	721	722	721	722	722	722	721	722	721	721	717	715	716	719	724	724	721	723	721	721	721	722	722	717	723	723	717	723	723	724	724	718	718	715	714	815	761	814	809	810	805	802	802	804	814	761	756	767
GCF_003176615	290	289	290	289	290	290	290	289	290	289	289	285	283	284	287	292	292	289	291	289	289	289	290	290	285	291	291	285	291	291	292	292	286	286	283	282	380	324	376	371	372	367	364	364	366	379	323	318	329
GCF_003288475	241	240	241	240	241	241	241	240	241	240	240	236	234	235	238	243	243	240	242	240	240	240	241	241	236	242	242	236	242	242	243	243	237	237	234	233	330	0	330	325	326	321	318	318	320	329	205	200	211
GCF_003693465	107	106	107	106	107	107	107	106	107	106	106	102	100	101	104	109	109	106	108	106	106	106	107	107	102	108	108	102	108	108	109	109	103	103	100	99	290	236	289	284	285	280	277	277	279	289	236	231	242
GCF_008368605	258	257	258	257	258	258	258	257	258	257	257	253	251	252	255	260	260	257	259	257	257	257	258	258	253	259	259	253	259	259	260	260	254	254	251	250	348	222	344	339	340	335	332	332	334	347	137	136	143
GCF_008368665	258	257	258	257	258	258	258	257	258	257	257	253	251	252	255	260	260	257	259	257	257	257	258	258	253	259	259	253	259	259	260	260	254	254	251	250	348	222	344	339	340	335	332	332	334	347	137	136	143
GCF_008369005	246	245	246	245	246	246	246	245	246	245	245	241	239	240	243	248	248	245	247	245	245	245	246	246	241	247	247	241	247	247	248	248	242	242	239	238	336	210	332	327	328	323	320	320	322	335	125	124	131
GCF_008369025	240	239	240	239	240	240	240	239	240	239	239	235	233	234	237	242	242	239	241	239	239	239	240	240	235	241	241	235	241	241	242	242	236	236	233	232	330	204	326	321	322	317	314	314	316	329	119	118	125
GCF_008641355	260	259	260	259	260	260	260	259	260	259	259	255	253	254	257	262	262	259	261	259	259	259	260	260	255	261	261	255	261	261	262	262	256	256	253	252	169	297	168	163	164	159	156	156	158	168	297	292	303
GCF_009887805	246	245	246	245	246	246	246	245	246	245	245	241	239	240	243	248	248	245	247	245	245	245	246	246	241	247	247	241	247	247	248	248	242	242	239	238	336	210	332	327	328	323	320	320	322	335	125	124	131
[truncated: 3,908 more rows]
[truncated: 84 more columns]

## Sheet: Supp. Figure 1
isolate	species_final	st	species_st	species_st_clean	species_clean	species_st_final	acc_coll_date	period	year	environmental	ur_dummy	rep_type_clean	flanker_cluster	figure_3_cluster	nt_seq	nt_seq_group
[truncated: 270 more rows]

[truncated: 2 more sheets: Supp. Figure 2A, Supp. Figure 3]
